# Supplementary material for: Genomic prediction using a cost-effective mid-density SNP platform in spring wheat
Source: Front Plant Sci. 2026 Jul 20;17:1892246. doi: 10.3389/fpls.2026.1892246 (PMC13429604; doi:10.3389/fpls.2026.1892246)
Supplement: Supplementary Tables 1–21 — Detailed supporting data including population information, marker statistics, and full prediction accuracy results. (Supplementary_Tables.xlsx). [file Table1.xlsx]

## Sheet: Supplementary Table 1
Supplementary Table 1 Line information and Phenotypic data of heading date(HD), plant height (PHT), thousand kernel weight (TKW), and yield (YLD) across three environments and BLUPs across environments of GP502
ENTa	Line Numbers	Source	HD-2022	HD-2023	HD-2024	HD-BLUPs	PHT-2022	PHT-2023	PHT-2024	PHT-BLUPs	TKW-2022	TKW-2023	TKW-2024	TKW-BLUPs	YLD-2022	YLD-2023	YLD-2024	YLD-BLUPs
52001	H0800080	WSU	178.35	169.95	167.75	171.96	98.57	81.69	96.18	93.4996	37.54	47.5	42.29	42.4504	6023.54	6003.36	6224.13	6157.29
52002	H0800103L	WSU	180.13	173.67	171.5	175.14	88.25	78.9	89.61	85.8257	38.67	47.08	42.69	42.9006	5997.98	6079.35	6687.3	6286.9
52004	H0800314	WSU	177.64	166.23	166.85	170.112	80.37	77.5	82.98	79.7904	36.79	44.94	43.66	41.7751	6077.34	6392.74	7442.58	6638.72
52005	H0900009	WSU	180.13	172.02	169.09	173.807	87.82	85.92	87.92	88.7626	39.42	48.78	46.6	45.3015	6137.19	6836.58	7780.78	6936.15
52006	H0900081	WSU	180.13	169.13	169.54	172.955	86.84	76.12	92.01	84.6938	39.42	49.64	46.6	45.6016	6375.25	6376.6	7666.44	6833.71
52007	Hollis	WSU	179.06	167.47	168.64	171.676	91.78	78.9	99.62	90.7454	42.42	52.63	47.18	48.0775	5774.71	5942.84	6572.63	6095.69
52008	HR07005-3	WSU	177.99	172.84	168.64	173.097	95.79	85.92	94.04	93.9134	40.54	43.66	47.38	44.2511	5949.56	6558.84	7285.85	6607.75
52009	HR07024-5	WSU	174.43	162.1	165.45	166.968	83.31	74.68	87.38	80.9993	39.04	49.21	43.86	44.2511	5693.34	6067.92	7424.94	6306.19
52010	HW080169	WSU	182.62	175.73	170.6	176.561	81.82	71.89	81.25	76.7683	36.41	47.08	42.1	41.7751	5850.03	6352.39	7523.35	6527.99
52011	HW090006M	WSU	181.2	174.08	170.66	175.442	88.8	83.1	85.55	86.8058	39.04	47.93	42.88	43.4258	5903.83	6767.99	7588.28	6745.15
52012	HW090071M	WSU	180.13	164.58	168.36	171.018	90.8	73.27	92.24	84.7768	37.92	47.08	46.79	44.176	5991.26	6284.47	7844.21	6645.79
52013	Kelse	WSU	180.49	172.84	169.71	174.429	88.02	85.92	90.46	89.7503	42.04	47.5	45.81	45.6016	5794.22	6884.33	7099.76	6623.45
52014	Macon	WSU	177.99	162.1	165.73	168.478	84.37	74.71	85.47	80.684	38.29	49.21	43.86	43.9509	5689.31	6276.4	7840.61	6491.52
52015	Otis	WSU	180.49	173.26	169.54	174.518	95.79	88.73	96.03	96.1029	38.67	47.08	43.66	43.2757	5848.69	7057.84	7393.77	6793.44
52016	Scarlet	WSU	179.42	172.02	170.38	173.932	91.82	87.32	95.95	93.8614	39.79	45.79	46.01	44.176	5860.12	6799.6	7843.72	6797.65
52017	Tara2002	WSU	176.21	166.23	165.95	169.259	84.84	74.68	88.57	81.9799	41.29	48.78	45.03	45.4515	6063.22	5877.61	7663.24	6467.05
52018	WA8016	WSU	180.13	172.84	168.64	173.95	90.29	84.51	90.07	89.7189	40.17	46.65	42.88	43.4258	5969.07	7116.34	7882.29	6994.62
52019	WA8034	WSU	178.35	173.26	168.59	173.363	93.78	90.11	91.32	94.4134	40.54	46.22	46.2	44.7012	5912.58	7116.34	8135.63	7026.98
52020	WA8074	WSU	176.57	161.28	165.28	167.483	81.82	71.89	84.44	77.9129	39.79	47.5	48.75	45.8266	5753.87	5993.95	7673.96	6364.71
52022	WA8100	WSU	182.62	175.32	172.9	177.147	92.33	88.7	97.74	95.4254	36.79	47.93	43.86	42.9006	6058.51	6879.62	8259.29	7029.46
52023	WA8123	WSU	175.5	166.23	166.18	169.046	83.86	78.88	84.44	82.3436	37.17	42.37	43.66	41.0249	6203.77	6792.87	8275.52	7068.75
52024	WA8133	WSU	176.21	167.47	166.85	169.97	81.35	78.88	85.22	81.703	41.29	47.93	43.27	44.4761	6110.29	6388.7	7415.42	6646.72
52025	LOUISE	WSU	179.77	176.97	171.5	176.135	85.35	81.69	91.76	87.003	40.92	50.07	46.79	46.4269	5910.56	6915.94	6969.59	6663.67
52026	PENAWAWA	WSU	181.91	177.39	172	177.289	84.84	83.1	84.52	84.9596	36.04	44.51	41.71	40.5747	6014.8	7277.07	8368.92	7201.42
52027	Treasure	UI	181.55	173.26	173.01	176.046	84.33	78.9	90.04	84.5384	36.41	43.66	38.97	39.3742	6236.72	7207.8	7581.97	7094.72
52028	Jubilee	UI	182.27	176.15	172	177.005	91.31	80.28	89.23	87.5719	34.16	43.66	40.93	39.2242	6077.34	6575.66	7989.92	6846.18
52029	UI Pettit	UI	177.64	164.17	164.39	168.62	73.86	73.27	72.95	71.5769	36.04	41.09	39.56	38.5489	6110.96	7115	7861.05	7059.91
52030	IDO629	UI	181.55	178.21	172.45	177.574	87.31	88.7	92.3	91.6279	37.54	44.51	43.47	41.8502	5984.53	6945.53	8289.65	7027.48
52032	IDO852	UI	177.28	169.13	166.63	170.894	89.78	80.31	85.12	85.543	34.91	41.95	43.08	39.7494	6053.8	6630.13	7966.17	6852.18
52034	Jerome	UI	177.64	161.28	165.95	168.122	86.14	74.68	85.87	81.4923	39.79	49.64	45.23	45.2264	6157.36	6359.79	7835.8	6758.29
52035	IDO702	UI	180.84	172.43	169.71	174.429	88.8	84.51	88.18	88.4875	34.54	43.66	40.14	39.0741	6402.15	6788.84	7450.69	6969.32
52037	Alturas	UI	178.35	171.19	170.88	173.381	85.86	73.27	88.21	81.4833	37.17	43.66	38.19	39.3742	5915.94	6667.12	8283.24	6874.64
52038	Cataldo	UI	177.99	170.36	166.18	171.462	85.66	74.68	81.61	79.7791	37.54	43.66	38.38	39.5993	6149.29	6620.71	6887.12	6638.46
52039	Lolo	UI	180.13	172.02	168.42	173.594	85.55	80.31	88.71	85.2442	39.79	50.49	46.2	45.9017	5890.38	6786.82	8254.78	6905.52
52040	UI Lochsa	UI	177.28	168.3	166.85	170.681	81.86	73.3	86.73	79.4765	40.92	47.5	46.4	45.3765	6026.23	6360.46	7834.59	6693.3
52041	SY Capstone	Other	177.99	166.23	164.83	169.615	80.17	77.5	77.4	77.7151	38.29	48.78	47.57	45.2264	6123.07	6675.19	7818.47	6870.15
52042	IDO686	UI	179.77	174.91	172.62	175.779	91.82	81.69	92.43	89.6448	38.67	47.5	44.64	43.8009	6022.19	6651.65	8149.96	6889.08
52043	IDO671	UI	178.7	175.73	170.38	174.927	83.86	80.31	88.93	84.6934	35.66	44.08	42.1	40.4246	6317.42	6669.81	8091.04	7029.58
52044	UI Stone	UI	178.35	168.3	166.63	171.036	88.29	76.09	85.72	82.9898	37.17	46.22	42.29	41.8502	6491.59	6921.32	8357.79	7285.79
52045	IDO644	UI	179.77	172.02	166.85	172.955	84.84	77.5	88.28	83.3535	37.54	44.08	40.14	40.4246	6110.29	7084.73	8874.87	7288.18
52046	IDO377s	UI	180.84	174.91	170.66	175.584	85.35	84.51	88.47	87.3005	36.79	41.95	38.58	38.774	6243.44	7055.82	7693	7060.46
52047	Pomerelle	UI	183.69	176.15	170.88	177.218	85.86	78.9	85.04	83.2981	37.17	42.37	39.17	39.2992	6429.72	7059.18	8384.85	7319.53
52048	IDO696	UI	176.21	165.41	167.97	169.615	84.64	74.68	84.94	80.6043	40.54	48.36	43.27	44.3261	6105.58	6172.83	6772.98	6400.48
52049	IDO854	UI	179.06	172.84	171.55	174.447	92.33	78.9	90.1	87.5147	39.04	44.51	43.86	42.6004	5965.03	6543.38	8157.98	6817.01
52050	IDO858	UI	177.99	165	168.14	170.237	87.82	78.9	89.86	85.7679	36.41	43.66	41.9	40.4997	6139.21	6696.03	7915.07	6910.15
52051	IDO868	UI	176.92	166.65	165.95	169.686	90.8	77.5	87.36	85.2384	38.29	43.23	37.8	39.5243	6001.35	6121.72	6673.07	6303.25
52053	IDO440	UI	176.92	168.3	168.42	171.036	83.86	85.89	92.34	88.8716	39.79	45.37	47.18	44.4761	6058.51	7160.73	8299.36	7157.59
52054	IDO488	UI	182.62	177.39	171.11	177.289	88.29	85.92	84.44	87.6974	38.29	44.08	41.9	41.4	6112.98	7432.41	8278.53	7293.89
52055	IDO582	UI	177.99	170.78	168.87	172.457	81.86	77.5	82.81	80.2852	40.17	44.51	43.47	42.9006	6000	6802.96	8046.84	6917.11
52056	IDO560	UI	179.77	177.39	170.88	176.081	104.26	101.32	102.01	108.036	32.29	34.25	38.28	33.6569	6119.03	5603.23	6059.72	6016.52
52057	WHITEBIRD	UI	180.84	177.39	173.74	177.414	94.8	87.3	92.24	93.6383	34.91	41.09	38.97	37.8737	5946.87	6979.83	7958.45	6944.3
52058	CENTENNIAL	UI	177.99	171.19	168.64	172.528	79.35	80.31	87.76	82.615	37.17	41.09	38.97	38.774	5940.15	6763.28	7507.42	6742.21
52060	Hahan-1RSMA	UCD	184.76	177.8	175.36	179.634	76.88	76.09	79.12	76.3751	37.17	41.52	44.25	40.9498	5880.3	6869.54	8502.19	6994.38
52061	Attila-1RS	UCD	184.4	178.21	175.14	179.563	77.86	76.09	68.63	72.9799	37.54	41.52	41.9	40.1995	5966.38	6793.54	6759.05	6589.47
52062	Attila-1RSMA	UCD	184.4	180.28	171.11	178.995	77.86	73.27	76.56	74.348	38.29	39.38	39.17	38.699	6091.46	6743.11	7272.42	6752.94
52063	UC1110	UCD	178.7	169.13	166.18	171.32	74.88	76.09	74.53	73.9897	39.04	47.5	44.64	43.9509	6299.26	7078.01	6510.02	6815.83
52064	PI610750	UCD	178.7	178.21	173.79	176.863	89.82	90.11	91.56	93.0217	39.42	45.37	46.6	44.101	6229.99	6623.4	6942.63	6692.65
52066	UC1682	UCD	177.99	175.73	168.64	174.092	68.87	70.49	69.07	66.8619	36.04	43.66	41.51	40.1995	6084.06	6798.25	7478.86	6821.62
52067	Summit 515	UCD	179.06	172.43	168.19	173.239	70.88	66.29	70.9	66.0404	35.66	42.37	44.44	40.7247	6240.08	6115	7788.5	6685.08
52068	Expresso	UCD	179.77	174.91	170.88	175.229	80.84	78.9	78.69	79.1738	34.54	41.52	42.1	39.0741	6517.15	6491.59	7532.87	6920.71
52069	RSI5 Yr5 Yr15 Gpc HMW 1	UCD	179.06	177.8	171.05	175.993	82.84	81.72	87.8	84.6587	37.92	44.51	43.66	42.0752	6112.31	6669.13	7599.51	6810.05
52070	UC1679	UCD	176.92	170.36	166.79	171.231	81.82	77.5	81.9	79.9562	35.66	41.09	39.95	38.5489	6174.18	6324.82	7040.84	6562.76
52071	Blanca Grande 515	UCD	175.14	161.28	164.61	166.701	73.86	71.87	74.24	71.3	36.41	44.51	42.49	41.0249	6164.76	6190.32	7375.84	6581.13
52072	UC896 5+10 Lr34/Yr18 Yr5 Gpc	UCD	180.13	168.3	170.21	172.884	88.14	85.89	90.61	89.8405	35.66	42.37	39.95	38.9991	6029.59	6774.71	7680.38	6832.63
52073	UC1603	UCD	177.28	172.84	167.69	172.511	73.86	73.27	75.68	72.3836	33.79	43.66	39.95	38.699	6228.65	6574.31	7627.87	6834.64
52074	Blanca Fuerte	UCD	176.92	169.54	167.3	171.107	69.86	70.49	84.61	71.1658	37.54	45.79	44.05	42.5254	6081.37	6501.68	7563.03	6715.47
52075	UC1395	UCD	182.98	176.15	172.84	177.556	80.37	81.72	81.14	81.3466	33.04	38.1	40.93	36.8233	5738.4	7121.72	7783.79	6858.58
52076	UC1396	UCD	177.99	168.71	166.85	171.107	83.35	81.72	86.48	84.3688	34.91	41.52	39.95	38.3989	6065.23	6800.27	7567.64	6834.24
52077	UC1551	UCD	179.42	175.73	171.78	175.655	85.35	81.72	81.74	83.4087	36.41	44.94	45.03	42.1503	6008.07	6683.26	7203.17	6669.62
52078	UC1552	UCD	181.55	175.73	171.78	176.508	84.37	83.1	88.08	86.0507	37.54	42.8	43.47	41.2499	5928.72	6628.11	6442.99	6425.5
52079	UC1554	UCD	182.27	176.21	174.47	177.921	79.86	74.71	83.32	78.2526	38.67	42.37	42.1	41.0249	5989.24	6029.59	6661.95	6255.67
52080	UC1599	UCD	182.27	179.86	175.98	179.546	79.86	78.9	84.23	80.7928	35.29	43.23	44.84	41.0249	5921.99	6913.92	7774.37	6860.16
52081	UC1601	UCD	177.28	174.91	169.43	173.772	81.66	78.9	80.95	80.2809	44.67	52.63	51.88	50.7785	5854.07	6698.05	7322.03	6627.56
52082	UC1602	UCD	181.2	176.56	173.35	177.147	80.84	73.27	79.12	76.3732	34.91	39.81	37.8	36.9733	6009.42	6246.13	7488.48	6554.03
52083	UC1616	UCD	177.64	175.32	173.51	175.353	64.44	64.88	64.89	60.7438	34.91	44.94	42.29	40.4997	5975.79	6041.02	7851.63	6537.59
52084	UC1618	UCD	177.28	171.19	167.97	172.031	81.86	77.5	82.16	80.0489	34.91	40.66	40.34	38.2488	5913.92	6455.95	7991.23	6714.78
52085	UC1642	UCD	178.35	179.04	174.69	177.289	81.35	80.31	85.33	82.4802	39.04	44.08	40.93	41.325	5644.92	6709.48	7428.05	6553.72
52086	UC1643	UCD	179.42	169.13	169.99	172.813	78.84	77.5	83.49	79.4212	39.42	44.94	42.88	42.5254	5600.54	6570.95	8281.63	6676.64
52087	10010/20	UCD	180.84	172.43	167.07	173.594	75.86	77.5	76.81	75.9135	35.29	45.37	42.88	41.0249	5812.37	6782.11	7976.9	6798.34
52088	11010-9, 10013-1	UCD	184.05	179.86	176.26	180.345	79.86	84.51	86.4	84.5258	35.66	43.66	39.56	39.2992	5544.72	7420.31	7285.35	6769.41
52089	UC1683	UCD	176.21	168.71	165.73	170.041	72.88	71.89	76.17	71.6249	36.41	40.24	42.49	39.5243	5862.81	6562.21	7665.95	6656.52
52090	10014/7	UCD	177.28	176.97	169.09	174.376	63.93	71.87	65.81	64.5838	35.29	42.37	41.71	39.5243	5813.72	7092.8	7790.01	6885.54
52091	RIL203	UCD	181.55	171.19	167.75	173.665	69.86	71.87	70.63	68.529	36.41	41.95	42.1	39.9745	5927.37	7190.99	7741	6971.59
52093	Thatcher	MSU	182.98	181.1	173.79	179.563	100.77	105.54	98.89	109.72	31.54	35.96	34.67	33.0719	5726.3	6340.28	6761.86	6279.49
52094	Fortuna	MSU	179.42	175.73	169.31	174.873	100.61	91.52	93.61	98.4841	39.42	44.94	40.93	41.7751	5703.43	6124.41	6101.88	6019.7
52096	Choteau	MSU	179.42	173.67	169.54	174.234	83.86	78.9	84.09	82.2199	36.04	42.8	39.95	39.2992	5864.83	6587.76	7656.53	6666.27
52097	Vida	MSU	180.13	176.97	170.66	176.01	86.84	83.1	89.24	87.391	35.29	41.09	38.19	37.7236	5776.06	6817.75	7228.33	6616.88
52098	MT0802	MSU	181.55	173.67	172	175.868	95.79	87.32	89.92	93.1749	40.17	48.78	45.42	45.1514	5934.1	6540.69	7178.93	6566.87
52099	Duclair	MSU	176.21	170.36	165.28	170.467	85.31	80.31	81.4	82.5484	35.66	41.52	41.12	39.1492	5897.78	6549.43	6833.7	6470.25
52100	MT1002	MSU	180.49	170.78	171.33	174.234	85.82	77.5	82.98	81.823	36.04	41.52	37.99	38.0988	6056.49	6523.2	7404.3	6674.04
52101	MT1016	MSU	180.13	173.67	169.99	174.66	83.86	77.5	86.58	82.375	37.54	46.65	43.66	42.6755	5954.94	6275.72	8108.57	6687.28
52102	MT1020	MSU	177.64	170.78	170.38	172.795	82.33	74.71	84.46	79.5833	37.17	44.08	42.1	41.0249	5792.2	6410.89	7155.08	6435.82
52104	MT1053	MSU	179.77	170.36	171.11	173.736	84.84	78.9	84.59	82.7701	37.17	47.5	42.69	42.4504	5814.39	6511.77	7731.18	6626.87
52105	MTHW1060	MSU	178.35	171.19	168.19	172.528	84.37	78.9	81.92	81.6254	38.29	46.22	43.08	42.6004	6193.68	6538.67	6743.21	6591.43
52106	MTHW1069	MSU	180.49	174.08	171.27	175.353	79.86	80.31	83.6	81.3058	37.92	44.51	41.9	41.4	6197.71	6844.65	6990.43	6781.38
52107	MT0861	MSU	180.49	173.67	168.64	174.376	84.33	78.9	80.83	81.2359	35.66	41.09	42.29	39.4493	5901.82	6609.28	6745.92	6476.56
52109	MT0945	MSU	181.2	174.08	173.12	176.224	90.29	78.9	91.3	87.2064	36.79	46.22	44.44	42.5254	6071.28	6464.69	7437.67	6664.79
52110	CAP151-3	MSU	179.06	170.78	167.07	172.315	84.64	81.72	77.06	81.4701	31.91	37.24	37.8	34.8726	6133.15	6597.18	6811.56	6602.42
52111	CAP34-1	MSU	179.42	176.56	167.3	174.518	83.82	80.31	78.94	81.1086	32.66	40.24	37.6	36.148	5922.66	6644.25	6416.03	6422.94
52112	MTHW0771	MSU	176.21	166.23	164.16	168.691	73.86	77.5	76.79	75.1695	35.66	41.09	39.56	38.3989	6105.58	6423.67	7356.7	6645.15
52113	MT0415	MSU	177.28	170.36	170.21	172.457	93.78	78.88	95.92	90.1583	34.91	41.09	41.9	38.9991	5841.29	6164.09	6431.87	6183.65
52115	MTHW0867	MSU	180.84	172.84	169.99	174.66	91.78	80.31	90.18	88.0962	37.54	46.22	41.12	41.55	6098.86	6478.82	7250.48	6639.75
52116	Newana	MSU	181.91	176.56	172.45	177.147	87.82	78.9	86.07	84.4058	33.79	41.95	40.14	38.1738	5933.42	6303.97	7923.18	6644.07
52117	Hi-Line	MSU	177.28	172.02	167.91	172.297	84.33	83.13	86.05	85.3233	37.92	42.8	40.14	40.1245	6007.4	6601.21	7459.82	6695.69
52118	9263	CIMMYT	179.77	173.26	167.75	173.665	81.66	83.13	82.64	83.1021	33.41	39.81	38.19	36.5232	5942.17	6920.65	7409.01	6785.89
52119	9223	CIMMYT	180.13	176.97	171.33	176.224	92.29	87.3	90.87	92.2205	37.54	46.65	45.81	43.5008	6131.81	7063.22	8154.67	7118.07
52120	9225	CIMMYT	179.42	172.02	169.09	173.523	80.88	77.5	84.86	80.6507	38.29	46.65	44.05	43.1256	5977.81	6232.01	7347.18	6498.74
52121	9228	CIMMYT	181.91	173.67	173.12	176.366	92.29	87.3	91.62	92.4919	38.29	43.23	43.08	41.55	6019.5	6858.1	7076.01	6718.82
52122	9229	CIMMYT	179.06	173.26	169.93	174.074	85.63	80.28	87.36	84.795	37.92	46.65	45.42	43.5008	6114.32	6511.1	7610.73	6747.02
52123	9232	CIMMYT	179.42	175.32	171.5	175.424	83.86	81.69	86.49	84.559	37.17	44.94	43.08	41.7001	6003.36	6583.73	7360.11	6662.83
52124	9233	CIMMYT	179.42	176.15	169.76	175.158	88.33	85.89	86.66	88.4968	37.17	46.65	42.69	42.1503	5572.29	6523.87	5440.29	5965.22
52125	9245	CIMMYT	180.13	175.73	171.55	175.868	85.82	80.28	85.64	84.2525	34.16	44.94	44.05	40.8748	6340.96	6555.48	6912.57	6712.2
52126	9242	CIMMYT	177.99	170.36	169.48	172.511	82.84	74.68	79.47	77.9757	39.04	47.93	48.16	45.4515	6183.59	6287.16	7911.96	6759.11
52127	9240	CIMMYT	180.84	175.32	170.21	175.584	83.82	80.28	85.38	83.4199	37.92	46.22	44.25	42.9006	6285.14	6380.63	7068	6647.61
52128	9241	CIMMYT	177.99	173.26	169.76	173.594	84.84	84.51	87.19	86.6544	37.54	46.22	44.44	42.8255	5924.68	6538.67	6793.72	6469.23
52129	9262	CIMMYT	178.35	169.54	166.63	171.462	79.35	69.08	81.01	74.2852	42.8	48.78	49.72	47.8524	5968.39	6389.38	7954.65	6705.05
52130	9246	CIMMYT	177.99	174.49	171.27	174.5	81.86	83.1	89.43	85.6147	39.04	47.5	46.2	44.5512	6094.82	6907.87	7111.09	6785.44
52131	9254	CIMMYT	181.2	176.15	170.43	176.081	86.8	81.72	83.13	84.4612	37.54	46.22	42.1	41.9252	6043.04	6798.92	6874.39	6657.41
52132	9256	CIMMYT	176.92	172.43	168.19	172.386	84.33	80.28	85.95	83.8112	36.04	46.22	45.23	42.5254	6180.9	6683.93	7041.34	6717.34
52133	9252	CIMMYT	181.55	173.26	170.66	175.3	91.31	78.9	95.37	89.0377	35.66	38.95	40.93	38.1738	6062.54	6029.59	5648.13	6050.24
52134	9248	CIMMYT	180.84	176.15	168.64	175.371	94.77	85.89	92.06	92.8352	38.29	44.08	40.73	40.9498	5999.33	6707.47	6941.23	6603.75
52135	9247	CIMMYT	179.42	170.36	167.3	172.386	87.82	80.31	84.35	84.5276	43.92	56.05	50.31	51.0786	5900.47	6306.66	6836.31	6369.99
52136	9249	CIMMYT	179.42	175.73	169.09	174.802	90.61	87.3	91.55	91.838	37.54	45.37	48.75	44.176	5985.21	6875.59	7293.66	6761.02
52137	9261	CIMMYT	180.13	175.32	170.21	175.3	91.78	78.9	91.3	87.7602	37.17	45.37	45.23	42.6755	5979.15	6080.03	7633.17	6503.52
52138	Berkut	CIMMYT	179.77	174.08	171.11	175.015	83.66	78.88	82.95	81.7359	39.42	44.51	45.03	43.2007	5816.41	6424.34	7401.49	6512.21
52139	9258	CIMMYT	181.55	170.36	169.76	174.021	96.77	85.89	92.12	93.594	43.17	51.78	48.16	48.4526	5868.86	6849.36	7840.51	6822.36
52140	9259	CIMMYT	179.06	173.26	169.09	173.807	90.84	88.73	95.33	94.0075	37.54	45.79	44.84	42.8255	6063.89	6652.99	6065.5	6413.29
52141	9260	CIMMYT	181.2	171.19	169.31	174.021	98.81	77.5	94.2	90.6494	40.17	46.22	42.49	43.1256	5930.06	6289.85	7848.43	6618.74
52142	9253	CIMMYT	179.06	176.56	172	175.868	87.82	81.72	87.56	86.4199	39.79	43.23	43.27	42.2253	6129.79	6439.81	7067.9	6595.35
52143	AC BARRIE	Other	177.64	173.67	169.09	173.381	98.3	80.28	92.06	91.1737	35.29	41.95	40.93	39.0741	6034.97	6065.23	7022	6379.38
52144	chewink	Other	180.49	174.08	172	175.584	88.8	80.28	87.52	86.0341	40.54	49.21	45.03	45.3015	6275.05	6517.15	6105.18	6454.31
52145	SRRN-6019	USDA	176.21	168.3	168.19	170.681	80.84	77.5	89.67	82.3769	42.01	51.78	51.68	50.4034	6117.01	5969.07	6822.08	6331.75
52147	SRRN-6027	USDA	179.06	173.26	167.52	173.31	77.86	74.68	79.6	76.1774	37.17	45.37	41.9	41.4	6056.49	6632.15	7812.25	6817.2
52148	SRRN-6028	USDA	180.49	174.08	170.88	175.229	82.33	80.31	83.6	82.2273	39.42	48.36	48.75	45.9767	5985.21	6626.77	8032.51	6832.16
52149	SRRN-6029	USDA	177.64	174.91	171.33	174.518	79.86	80.31	80.16	80.0692	36.79	45.37	44.25	42.1503	6129.12	7125.08	7574.05	7004.28
52150	SRRN-6030	USDA	179.06	172.43	170.6	174.003	83.35	81.72	90.19	85.6999	36.79	44.08	46.79	42.6755	6129.79	6222.6	7190.65	6533.05
52151	SRRN-6032	USDA	180.13	175.73	170.66	175.584	86.14	80.28	88.24	85.2971	40.17	47.5	46.4	45.0764	6078.01	6607.94	6886.01	6597.09
52152	SRRN-6037	USDA	180.13	172.84	171.33	174.802	78.37	70.49	86.8	76.7295	38.67	48.36	45.62	44.4761	6059.18	5995.29	7591.49	6497.59
52153	SRRN-6038	USDA	182.62	175.32	172	176.863	78.88	77.5	87.53	80.8686	38.29	46.65	43.66	42.9756	6110.96	6455.28	7821.47	6771.89
52155	SRRN-6044	USDA	180.13	174.91	170.66	175.3	85.82	81.72	87.87	85.7904	39.42	49.64	47.77	46.0517	5640.89	6646.27	7496.79	6541.25
52156	SRRN-6047	USDA	181.2	176.56	173.96	177.343	87.35	76.09	88.49	83.6153	40.54	47.93	47.77	45.9017	5983.86	6190.32	7312.21	6475.82
52157	SRRN-6049	USDA	181.2	176.97	171.33	176.65	84.84	84.51	88.46	87.1122	42.42	54.77	46.79	48.6777	5878.95	6958.31	7915.17	6890.96
52158	SRRN-6050	USDA	179.77	176.15	172.17	176.064	85.86	88.73	91.58	90.8152	42.04	49.64	49.14	47.6273	6098.86	6735.71	6395.39	6544.28
52159	SRRN-6097	USDA	180.13	174.91	170.66	175.3	89.35	83.1	88.2	87.9393	40.92	46.22	42.69	43.5008	6133.15	6520.51	6753.84	6556.02
52161	SRRN-6099	USDA	180.13	172.84	170.6	174.571	79.86	77.5	85.93	80.6633	37.54	47.08	45.23	43.4258	6110.96	6363.82	7693.1	6702.81
52162	SRRN-6109	USDA	179.06	174.08	169.76	174.305	81.86	80.31	86.07	82.9307	34.91	48.36	45.81	43.0506	6186.28	6534.63	7529.66	6773.66
52163	21TH HRWSN-2106	Other	178.7	168.3	165.95	170.965	84.84	80.28	81.57	82.4229	36.41	45.37	45.42	42.4504	6181.57	6205.11	6438.58	6372.07
52164	21TH HRWSN-2111	Other	179.42	167.89	165.51	170.965	81.35	80.31	85.72	82.6187	39.79	44.94	46.01	43.8759	5949.56	6529.93	6696.82	6454.91
52165	21TH HRWSN-2126	Other	178.35	169.95	167.91	172.013	87.82	83.13	89.07	87.6974	37.54	45.37	45.42	42.9006	6133.83	6439.14	7699.42	6747.61
52167	28TH SAWSN-3046	Other	180.84	176.15	170.88	176.081	83.86	81.72	90.18	85.8827	39.04	44.51	44.84	42.9756	6090.11	6636.85	7570.95	6778.44
52168	UI Platinum	UI	175.85	166.23	164.39	168.62	74.37	74.68	73.82	72.812	37.92	46.22	46.79	43.8759	6201.75	6216.54	7540.79	6649.86
52169	LCS Atomo	Other	178.35	167.06	165.51	170.254	66.91	70.49	70.38	66.5905	36.41	41.52	41.9	39.7494	6159.38	6694.69	7488.38	6817.77
52170	LCS-Star	Other	179.77	172.43	168.64	173.665	76.84	74.68	75.78	74.4366	35.29	38.1	40.34	37.4985	6427.71	6692.67	7753.82	7013.69
52171	IDO2102S	UI	177.28	170.78	167.52	171.747	78.84	76.09	77.4	76.4969	37.92	45.37	45.23	42.9756	6314.06	6942.17	7953.25	7110.04
52172	A11469S-3	UI	179.77	170.78	167.97	172.884	88.61	84.51	87.01	87.9925	36.79	41.95	41.32	39.8244	6094.82	6860.79	7900.94	6954.05
52173	A11469S-5	UI	179.06	174.08	167.75	173.665	87.82	87.32	89.5	90.0679	37.54	41.95	39.95	39.5993	6210.49	7189.64	7518.44	7059.02
52174	A15047S-1CL2	UI	175.5	166.65	166.18	169.188	79.86	80.31	86.07	82.1904	34.54	40.66	39.75	37.8737	6206.46	6707.47	7651.82	6885.75
52175	A11434S-17	UI	177.99	170.36	165.28	171.178	89.78	76.09	85.64	83.5141	35.29	39.81	40.14	38.0237	6115.67	6453.26	8197.46	6863.41
52176	A11489S-8	UI	179.77	166.23	168.87	171.604	84.84	77.5	87.16	82.9529	37.54	43.23	42.49	41.0249	6195.02	6704.78	7967.97	6954.21
52178	IDO1404	UI	180.13	173.67	170.88	174.944	84.8	74.68	88.94	82.1129	36.79	41.09	41.71	39.6743	5870.21	6695.36	8313.3	6871.01
52179	IDO1902S	UI	177.99	171.19	168.19	172.386	82.84	71.89	84.35	78.2507	37.54	44.51	42.1	41.325	5808.34	6736.38	8698.61	6948.98
52180	IDO1802	UI	177.99	169.54	167.52	171.604	79.86	77.5	82.17	79.3159	36.79	40.66	39.17	38.5489	5987.22	7260.93	7901.03	7069.11
52181	IDO1702	UI	175.5	160.45	164.39	166.488	81.35	80.28	77.4	79.6353	35.29	39.38	40.34	37.9487	5935.44	6444.52	8136.93	6755.64
52182	A0724S-4	UI	177.28	171.6	167.63	172.066	83.82	83.1	82.66	83.9218	39.42	44.08	42.88	42.2253	5805.65	6993.28	8032.51	6897.39
52183	A12025S-2	UI	179.77	175.32	172	175.726	86.8	83.1	87.18	86.6507	40.54	47.93	46.01	45.2264	6124.41	6874.92	7727.98	6933.4
52184	A12037S-5	UI	179.42	176.56	172	176.01	80.37	77.5	82.58	79.6482	32.66	39.81	40.14	36.9733	5829.19	6740.42	7732.98	6730.96
52185	A12064S-1	UI	179.42	172.02	171.33	174.234	83.35	67.7	87.42	77.3221	39.42	46.65	46.6	44.5512	5755.88	5860.12	8005.36	6388.44
52186	A12064S-2	UI	180.84	164.17	167.07	170.752	86.84	70.49	82.62	78.3707	40.92	46.65	43.47	43.9509	5776.06	6123.07	7731.18	6443.59
52189	IDO2101FHB	UI	178.35	174.08	168.87	173.736	83.82	73.3	83.38	79.0094	33.79	39.38	40.34	37.3485	6267.65	6852.72	8256.58	7121.25
52190	A12084S-6	UI	178.7	174.91	167.97	173.878	75.86	80.31	81.17	78.9578	35.66	41.95	39.75	38.774	6424.34	7102.22	8221.41	7296.38
52192	A12084S-7	UI	182.27	176.15	173.57	177.503	87.63	81.72	89.67	87.1008	37.17	44.51	45.23	42.3754	6075.32	7088.77	8181.92	7107.36
52193	A12084S-8	UI	179.06	174.91	170.66	174.873	87.31	84.51	84.36	86.5621	40.54	47.08	44.25	44.2511	6139.88	6909.89	7339.36	6863.15
52194	A12086S-10	UI	179.77	173.26	169.76	174.305	84.84	83.1	85.63	85.3584	35.66	41.95	42.69	39.8994	6074.65	7047.75	8216.89	7098.16
52195	A12086S-12	UI	180.13	174.08	171.55	175.3	87.82	80.31	79.8	82.8938	38.29	44.51	43.27	42.0752	6105.58	6957.63	7669.75	6945.04
52196	A12086S-13	UI	177.28	169.95	167.3	171.391	86.33	78.9	80.46	81.8395	37.92	44.51	43.66	42.0752	6148.62	6863.48	7845.72	6968.79
52197	A12041S-1	UI	181.55	175.73	170.66	176.152	88.8	77.5	86.58	84.2212	37.92	45.37	42.88	42.0752	6160.05	6698.72	8665.44	7100.36
52198	A12089S-3	UI	181.91	173.67	171.11	175.726	84.84	73.27	83.92	79.5744	34.54	42.8	41.32	39.2242	6024.88	6552.79	8813.44	7007.05
52199	A12089S-6	UI	181.55	176.15	174.24	177.432	86.84	77.5	88.21	84.0679	37.92	44.51	45.23	42.6755	5974.45	6671.82	8138.84	6871.27
52200	A12089S-7	UI	181.2	175.73	170.43	175.939	88.29	88.7	88.38	90.5903	38.29	46.65	46.6	44.101	6158.04	7175.52	8221.31	7194.61
52201	A12089S-9	UI	176.57	173.67	167.52	172.457	84.33	81.72	84.61	84.0661	39.42	45.37	42.69	42.6004	6303.3	6911.23	7532.77	6991.23
52202	A12089S-12	UI	176.92	174.08	169.71	173.434	82.17	78.9	81.35	80.608	36.04	38.53	39.95	37.7986	6157.36	6556.15	7474.15	6754.88
52203	A12089S-13	UI	180.84	177.8	171.72	176.916	89.82	78.9	86.49	85.2975	39.79	44.51	44.44	43.1256	6020.85	6599.19	7847.03	6794.33
52204	A12089S-19	UI	184.4	177.8	173.57	178.924	82.84	76.09	82.38	79.7609	36.41	42.8	43.47	40.7998	5779.42	6808.34	7750.22	6738.84
52205	A12039S-2	UI	181.91	177.39	171.95	177.272	89.82	78.9	90.01	86.5584	42.42	47.08	45.42	45.4515	5895.76	6844.65	8289.45	6940.74
52206	A12039S-3	UI	177.64	173.26	167.52	172.741	77.35	71.89	78.7	74.1929	38.29	39.81	39.17	38.849	6055.15	6488.9	6721.97	6496.42
52207	A12058S-4	UI	177.28	168.3	167.24	170.805	85.63	77.5	80.51	80.8624	36.79	42.37	41.51	40.0495	5971.08	6464.02	7856.44	6714.52
52208	A12067S-3	UI	180.13	175.73	168.42	174.873	86.84	84.51	84.77	86.5251	39.42	46.65	46.2	44.4011	5986.55	6928.04	7302.79	6785.8
52209	A12067S-4	UI	180.13	171.19	171.22	174.198	87.82	78.9	94.49	87.4294	39.42	46.65	45.62	44.176	5976.46	6815.74	6779.29	6601.18
52211	A12174S-8	UI	176.57	170.78	165.28	170.752	76.84	78.9	75.16	76.4304	36.41	38.1	36.82	36.5982	6197.04	7125.08	7128.32	6932.26
52212	IDO2103FHB	UI	174.79	162.1	165.28	167.057	75.9	77.5	81.14	77.4697	37.54	46.22	46.2	43.5008	5934.77	6327.51	7663.13	6592.86
52213	A12394S-18	UI	178.7	177.39	173.57	176.508	83.82	80.31	85.56	83.4845	36.79	43.23	43.08	40.9498	6115.67	6966.38	8413.11	7130.71
52214	A12394S-20	UI	180.13	172.43	170.83	174.5	87.82	77.5	85.14	83.3365	34.16	42.37	39.95	38.3989	5787.49	6707.47	7631.17	6672.03
52215	A12394S-26	UI	177.99	170.36	168.42	172.173	81.86	76.09	85.43	80.4863	37.54	47.08	44.25	43.0506	6032.95	6584.4	7574.35	6728.78
52216	A12394S-28	UI	181.91	178.62	176.48	179.137	84.84	85.92	94.14	89.887	35.29	40.66	41.12	38.699	6091.46	6883.66	7203.27	6795.62
52217	A12204S-20	UI	176.21	165.82	165.28	168.904	76.88	73.27	76.55	73.9769	33.79	43.66	42.88	39.8244	6072.63	6860.12	7797.62	6918.18
52219	IDO1604	UI	176.21	167.47	164.83	169.33	78.84	81.72	78.95	80.0064	37.54	44.94	43.08	41.8502	5732.35	6888.37	7497.9	6689.19
52220	IDO1602S	UI	179.42	169.54	166.18	171.747	85.35	77.5	82.98	81.6366	36.79	46.22	43.47	42.1503	5512.44	6619.37	7561.43	6481.34
52221	A11388S-6	UI	176.92	165.41	165.06	168.975	80.88	77.5	83.3	80.0913	42.04	47.08	46.2	45.6016	5785.47	6452.59	7581.97	6551.62
52222	A11469S-9	UI	179.77	173.26	168.59	173.932	85.63	80.31	82.06	82.8932	37.17	45.79	41.9	41.55	5811.03	7145.26	7891.32	6930.39
52223	A11520S-7	UI	177.99	169.95	167.07	171.604	84.37	81.69	84.1	83.8833	45.05	53.91	44.84	48.6777	5804.98	7003.36	7923.18	6875.14
52224	A12097S-9QHF	UI	176.57	165.82	164.39	168.762	79.66	76.09	79.35	77.4897	38.67	42.37	41.9	40.9498	5912.58	6240.75	7042.94	6397.28
52225	A12173S-5	UI	174.79	165.41	164.83	168.051	75.39	73.3	75.69	73.1129	39.42	47.93	46.79	45.0764	5813.05	6131.14	7177.63	6333.86
52227	A13283S-2	UI	178.7	167.89	168.64	171.676	86.33	76.09	82.04	80.9295	35.29	40.24	42.88	39.2242	5582.38	6650.3	8693.9	6799.37
52228	A13270S-6	UI	177.28	167.47	166.57	170.308	74.88	76.09	79.5	75.771	37.17	46.22	45.42	43.0506	5928.72	6775.39	8054.76	6871.97
52229	A13270S-9	UI	177.64	165.41	165.51	169.402	77.86	71.89	75.81	73.3419	39.79	47.5	44.25	44.101	5817.08	6581.04	7596.3	6625.1
52231	A13252S-2	UI	180.49	176.56	172.17	176.49	84.8	80.28	83.68	83.1818	41.29	51.35	47.38	47.2522	5793.54	6943.51	8162.68	6901.33
52232	A13247S-3	UI	180.49	175.73	171.33	175.939	79.86	77.5	81	78.8969	36.41	39.81	41.32	38.9241	5997.31	6948.22	8270.31	7030.42
52233	A13236S-1	UI	176.21	169.95	165.51	170.396	79.35	70.49	74.32	72.6219	37.17	43.66	43.66	41.475	5689.31	6442.5	7719.86	6532.69
52234	A13236S-5	UI	177.64	172.02	167.07	172.173	85.82	77.5	85.09	82.5781	35.66	41.52	40.53	38.9241	5951.58	6782.11	7275.73	6700.49
52235	A13086S-4	UI	182.27	172.43	167.75	174.376	80.33	77.5	83.94	80.1338	36.41	43.23	41.9	40.3496	5845.33	6925.35	7393.67	6736.12
52236	A13050S-2	UI	180.84	176.56	173.35	177.005	84.33	76.09	86.74	81.8784	38.67	46.65	46.6	44.2511	5932.08	6482.85	7988.12	6734.45
52237	IDO1701	UI	176.57	167.89	165.73	169.899	80.37	80.31	77.45	79.2845	34.91	40.66	41.12	38.5489	5889.04	6420.98	7150.96	6487.27
52238	IDO2105S	UI	178.35	169.95	165.28	171.178	81.35	78.9	81.23	80.2703	36.04	36.82	36.82	35.998	5711.5	6971.08	7956.65	6822.81
52239	IDO1805	UI	179.06	174.49	168.59	174.074	84.84	77.5	78.95	80.0064	36.41	43.23	38.38	38.9991	6484.2	6574.98	7256.89	6873.73
52240	A11453S-5	UI	179.77	170.36	168.36	172.866	79.86	78.9	78	78.559	37.17	46.22	43.27	42.2253	5943.51	6652.32	7209.69	6625.91
52241	A11478S-15	UI	179.06	173.67	170.66	174.447	78.88	76.09	76.37	76.1277	38.29	43.66	42.29	41.4	5887.02	6697.38	7361.51	6653.13
52242	A11474S-5	UI	179.06	169.13	168.64	172.244	80.37	71.89	84.26	77.2944	37.54	42.37	39.17	39.4493	5868.86	6603.9	7951.44	6745.25
52243	A11474S-7	UI	183.69	177.8	173.79	178.711	86.8	81.69	92.15	87.6974	37.92	44.94	44.64	42.6004	6127.1	7201.75	8422.83	7238.26
52244	A11474S-22	UI	179.77	166.65	169.09	171.818	82.88	77.5	83.11	80.7614	36.04	40.66	42.29	39.4493	6094.15	6577.67	7809.24	6812.7
52245	A11489S-9	UI	177.28	166.65	165.73	169.757	81.86	78.9	83.76	81.3615	36.04	39.81	38.97	37.8737	6006.73	6897.78	8013.47	6952.54
52246	A13250S-6	UI	181.2	174.49	169.09	175.087	83.86	83.1	86.07	85.1442	38.67	45.79	48.36	44.6262	5941.49	7264.29	8369.31	7184.94
52247	A13236S-11	UI	176.57	165.82	168.14	169.952	76.88	76.09	81.53	77.2387	38.29	42.37	41.32	40.5747	5947.55	6583.73	7102.87	6573.58
52248	A13236S-14	UI	175.85	167.89	165.28	169.473	75.35	76.09	77.06	75.0809	37.17	42.37	42.88	40.7247	5775.39	6665.77	7475.85	6611.48
52250	A13042S-7	UI	180.49	170.78	167.52	173.026	87.31	78.9	80.14	82.0962	36.04	41.95	41.71	39.6743	5975.12	6671.15	7586.88	6739.7
aENT refers to the unique identifier assigned to each wheat variety in the study, PHT in centimeters (cm), TKW in grams (g), YLD in kilograms per hectare (kg/ha),NA means not applicable ,lines from multiple sources including University of Idaho (UI), University of California, Davis (UCD), Washington State University (WSU), International Maize and Wheat Improvement Center (CIMMYT), Montana State U…

## Sheet: Supplementary Table 2
Supplementary Table 2 Line information and Phenotypic data of heading date(HD), plant height (PHT), thousand kernel weight (TKW), and yield (YLD) across two environments and BLUPs across environments of GP503
ENT	Line Numbers	HD-2023	HD-2024	HD-BLUPs	PHT-2023	PHT-2024	PHT-BLUPs	TKW-2023	TKW-2024	TKW-BLUPs	YLD-2023	YLD-2024	YLD-BLUPs
53001	UI Cookie	171.86	166.68	169.208	91.42	87.29	89.0603	44.71	43.93	44.2096	7692.73	8392.8	8104.43
53018	IDO851S	177.13	172.24	174.712	92.96	88.01	90.4282	44.71	NA	45.9152	7637.58	8971.15	8306.48
53020	IDO687S	175.25	171.77	173.442	90.65	85.61	87.8758	42.07	45.07	43.5395	7583.78	8669.87	8127.09
53031	A15249S-4	173.37	170.38	171.748	87.57	87.05	86.2343	40.32	45.07	42.6461	7349.08	8757.3	7954.46
53032	A15249S-15	171.48	168.07	169.631	87.57	82.49	84.4999	40.32	41.28	40.4125	7607.99	8536.04	8090.53
53033	A12084S-7-01	180.52	173.63	177.253	94.5	90.4	92.4335	41.64	44.69	43.0928	7603.96	7962.4	7837.56
53034	A12084S-7-02	177.51	174.09	175.771	92.19	88.25	89.9713	39.88	42.42	40.8593	7612.03	8609.34	8126.09
53035	A12084S-7-06	178.64	173.63	176.194	92.19	88.97	90.2476	43.83	43.55	43.5395	7569.66	8349.09	7974.71
53036	A12089S-6-06	180.52	175.02	177.888	92.96	86.33	89.7908	42.07	43.93	42.8695	7408.93	8195.76	7763.98
53037	A12089S-6-26	180.14	174.09	177.253	92.96	85.14	89.3366	40.76	NA	42.282	7616.06	8657.76	8151.09
53038	A12086S-3-12	176.76	173.16	174.924	91.42	86.58	88.7895	41.64	43.55	42.4227	7608.66	8832.61	8220.39
53039	A12086S-3-16	180.14	173.16	176.829	91.65	85.37	88.6064	43.83	45.45	44.6563	7580.42	8212.57	7925.05
53041	A12039S-2-02	180.9	175.48	178.311	89.88	88.49	88.4229	47.78	49.61	49.1234	7445.25	8324.88	7852.4
53042	A12039S-2-06	180.9	176.87	178.946	91.42	89.93	90.0643	44.71	46.58	45.7731	7599.92	8667.18	8140.53
53043	A12062S-9-04	179.77	175.02	177.464	90.65	88.49	88.9701	42.95	47.34	45.3264	7574.37	8168.86	7900.86
53044	A12062S-9-08	180.52	173.63	177.253	94.5	86.09	90.7948	45.14	47.34	46.4431	7739.8	8261.66	8089.33
53050	A17537S-2	173.74	167.14	170.478	86.8	84.42	84.6859	44.27	NA	45.5115	7333.61	8745.19	7935.34
53051	A17537S-4	172.24	168.07	170.055	89.11	87.05	87.3286	39	43.55	41.0826	7465.42	8893.81	8118.07
53052	A17220S-4	174.12	168.53	171.325	89.11	84.89	86.5079	40.76	42.8	41.5293	7526.62	8606.66	8048.23
53053	A17220S-19	172.24	165.29	168.784	92.96	83.7	88.7895	39.44	41.66	40.1892	7670.53	8575.05	8163.52
53054	A17220S-22	172.99	166.68	169.843	91.42	84.17	87.8758	38.56	41.28	39.5191	7552.18	8504.43	8026.91
53055	A17220S-25	175.25	167.61	171.537	92.19	87.77	89.7908	39.88	NA	41.4746	7647	8762	8224.07
53056	SY Teton	175.63	165.75	170.901	88.34	81.05	84.4999	51.68	51.12	51.7337	7442.56	8501.75	7927.26
53058	WB7696	174.87	166.22	170.69	89.11	78.18	83.9555	40.76	40.9	40.4125	7426.42	8156.75	7762.51
53059	Dayn	168.09	165.29	166.455	89.88	82.98	86.3273	42.51	45.45	43.9862	7514.52	8497.04	7990.08
53060	IDO2004	173.74	166.68	170.266	91.42	84.41	87.966	41.64	NA	43.0894	7764.69	8504.43	8217.65
53061	CdDH-266	175.25	171.77	173.442	86.03	79.85	82.4043	42.95	NA	44.3004	7426.42	8419.7	7877
53063	IDO2002	174.87	166.68	170.901	88.34	80.81	84.4096	44.71	NA	45.9152	7548.14	8380.69	7969.16
53064	CdDH-016	174.87	166.68	170.901	87.57	78.66	83.0445	42.95	NA	44.3004	7659.77	8587.15	8184.14
53070	A13251S-7	168.47	165.75	166.879	88.92	76.73	82.9527	44.27	NA	45.5115	7305.37	8623.47	7857.28
53072	A13099S-4	169.39	164.83	166.874	89.11	77.22	83.5916	50.85	52.26	52.2504	7393.47	7850.09	7599.57
53075	A12010S-11	176.76	167.14	172.172	91.42	82.73	87.3286	41.2	44.31	42.6461	7602.61	8361.19	8009.66
53076	IDO2104HF	172.99	168.07	170.478	87.57	85.61	85.6872	42.95	NA	44.3004	7344.37	8482.92	7831.08
53077	A14276S-28	172.99	166.22	169.631	90.65	83.7	87.1481	46.46	50.75	49.1234	7781.5	8662.47	8301.2
53078	A14170S-18	169.22	165.29	167.091	89.11	80.82	84.9595	39.88	46.96	43.5395	7556.21	8035.03	7826.2
53079	A14169S+A14171S-78	174.87	167.14	171.113	90.65	80.81	86.051	46.9	46.96	47.1132	7519.9	8030.32	7791.31
53081	A14169S+A14171S-83	169.6	166.22	167.726	92.96	82.26	88.2424	51.33	50.75	51.334	7733.08	8302.68	8101.23
53082	A14217S-5	176.38	167.61	172.172	91.42	78.41	85.6872	45.58	48.1	47.1132	7677.93	7807.05	7836.23
53083	A16354S-18	174.5	165.29	170.055	88.34	73.37	81.5836	39	41.28	39.7425	7703.49	7544.1	7745
53084	A16354S-22	171.86	165.75	168.784	91.65	79.62	86.1869	42.95	48.1	45.7731	7351.1	7959.71	7609.19
53085	A16354S-38	176	173.16	174.5	86.8	83.93	84.5026	42.51	43.17	42.6461	7376.65	8234.76	7751.88
53086	A16354S-45	171.86	166.22	168.996	88.34	83.45	85.4136	38.56	48.1	43.5395	7357.15	8096.23	7674.22
53087	A16383S-9	174.12	168.99	171.537	90.65	80.09	85.7775	46.46	48.85	48.0066	7618.08	8417.01	8048.29
53089	A16428S-7	175.63	168.99	172.383	91.42	82.73	87.3286	44.27	NA	45.5115	7421.71	8421.72	7873.65
53090	A16468S-2	174.87	167.14	171.113	92.19	81.05	87.2356	42.07	43.17	42.4227	7581.77	8254.26	7944.63
53091	A16468S-3	175.63	167.14	171.537	92.96	84.17	88.9701	41.2	45.82	43.5395	7617.41	8297.98	7995.16
53092	A16468S-4	171.86	168.07	169.843	91.65	82.49	87.3966	42.51	43.17	42.6461	7324.87	8045.12	7623.22
53093	A16507S-8	177.88	172.7	175.347	88.34	82.25	84.9567	42.51	45.45	43.9862	7361.19	7991.32	7632.52
53094	A15985S-1	177.88	166.22	172.383	92.19	80.81	87.1453	41.64	46.58	44.2096	8009.48	7864.89	8159.17
53095	A15985S-7	169.6	165.29	167.302	90.65	77.93	84.9567	43.39	45.45	44.4329	7562.94	7446.59	7576.11
53096	A15261S-12	176.38	171.31	173.865	89.88	82.01	85.9608	44.27	48.1	46.4431	7525.95	7911.29	7745.47
53097	A15261S-16	179.01	173.63	176.406	91.42	86.58	88.7895	49.09	49.23	49.5701	7560.92	8341.69	7963.88
53098	A15261S-27	180.52	174.55	177.676	89.11	82.49	85.5942	37.69	44.69	41.0826	7564.95	8713.58	8129.5
53099	A15285S-2	179.39	171.77	175.771	93.73	81.77	88.6035	39	46.58	42.8695	7871.61	7867.58	8036.13
53100	A15285S-13	180.52	174.55	177.676	92.19	82.01	87.6022	40.76	44.69	42.6461	7649.69	8088.83	7933.54
53101	A15285S-27	174.87	167.61	171.325	90.65	81.29	86.2343	44.27	48.85	46.8898	7571.68	8193.07	7910.68
53102	A15285S-28	175.25	168.53	171.96	91.42	82.73	87.3286	42.95	46.2	44.6563	7976.52	8713.58	8498.76
53104	A15285S-29	177.51	167.61	172.807	92.19	80.82	87.1481	44.27	46.2	45.3264	7677.26	8205.17	8009
53105	A15285S-30	174.87	166.68	170.901	89.88	83.21	86.4149	41.2	43.93	42.4227	7677.93	7831.26	7846.92
53106	A15285S-40	180.14	173.63	177.041	89.88	82.98	86.3273	42.95	43.55	43.0928	7501.06	8227.36	7860.15
53108	A15286S-4	177.51	171.77	174.712	89.88	83.45	86.5079	46.46	50.37	48.9	7503.76	8562.94	8009
53109	A15286S-11	177.51	172.7	175.136	92.19	88.73	90.1546	49.97	52.26	51.8037	7322.18	8273.77	7720.07
53110	A15286S-19	176.76	170.38	173.654	90.65	84.42	87.4216	45.14	48.1	46.8898	7653.72	8603.97	8161.45
53111	A15830S-1	172.61	168.99	170.69	89.11	83.93	86.144	52.16	50.75	52.027	7407.59	8185.67	7758.7
53112	A15115S-6	172.24	169.46	170.69	88.34	83.69	85.5039	42.07	45.82	43.9862	7515.86	8570.34	8023.16
53113	A15115S-8	170.35	166.68	168.361	89.88	86.33	87.6022	41.64	42.8	41.976	7594.54	8443.91	8038.47
53114	A15108S-1	177.88	171.77	174.924	90.65	85.85	87.966	46.02	49.61	48.23	7583.78	8417.01	8017.08
53115	A15108S-2	177.88	172.24	175.136	92.96	83.69	88.7868	41.2	NA	42.6857	7630.19	8203.16	7965.82
53117	A15108S-8	179.77	175.48	177.676	92.55	88.01	90.3871	40.32	42.8	41.306	7700.12	8431.81	8127.69
53118	A15108S-15	181.27	176.41	178.946	94.5	88.49	91.7058	39.88	43.55	41.5293	7722.99	8591.86	8218.19
53119	A15102S-2	178.26	173.16	175.771	91.42	85.61	88.4229	42.07	45.45	43.7629	7517.88	8791.59	8121.21
53120	A15102S-3	179.01	171.77	175.559	91.42	84.41	87.966	42.95	NA	44.3004	7647.67	8468.12	8096.62
53121	A15102S-7	173.74	170.85	172.172	86.8	85.37	85.0498	46.02	46.96	46.6665	7604.63	8667.18	8145.14
53122	A15102S-14	171.86	166.22	168.996	90.65	83.93	87.2356	43.83	45.45	44.6563	7407.59	8642.97	7957.4
53123	A15102S-16	180.52	174.55	177.676	91.42	82.97	87.4189	37.69	42.04	39.5191	7605.3	8487.62	8067.21
53127	A15139S-20	177.51	173.16	175.347	88.01	92.33	88.8357	41.2	46.58	43.9862	7374.64	8820.51	8004.92
53128	A15171S-1	174.5	169.92	172.172	91.42	84.41	87.966	42.95	46.58	44.8797	7679.95	8575.05	8172.34
53129	A15171S-7	174.87	167.61	171.325	90.65	83.21	86.9648	43.83	44.31	43.9862	7778.81	8353.8	8164.52
53130	A15198S-22	173.74	167.61	170.69	90.65	84.65	87.5119	45.14	45.45	45.3264	7818.48	8572.36	8295.65
53131	A15198S-27	171.86	165.29	168.573	92.19	82.49	87.7855	45.14	50.37	48.23	7477.53	8546.13	7977.78
53133	A15042S-14	173.74	167.14	170.478	92.19	82.49	87.7827	47.34	49.61	48.9	7423.73	7801.67	7605.71
53134	A15042S-19	176	167.14	171.748	89.88	81.05	85.5969	48.22	47.72	48.23	7358.49	7704.83	7504.86
53135	A15042S-22	171.48	168.07	169.631	89.11	84.17	86.2343	46.9	48.85	48.23	7504.43	8285.87	7888.76
53136	A15845S-1	170.35	165.29	167.726	92.19	82.49	87.7827	50.41	49.23	50.2402	7576.39	8412.3	8008.26
53137	A15845S-2	169.22	164.83	166.879	89.11	82.25	85.5039	52.16	50.37	51.8037	7418.35	8088.83	7725.88
53138	A15845S-14	172.99	167.14	170.055	90.65	84.65	87.5092	47.78	48.85	48.6767	7315.45	8281.17	7716.93
53139	A15842S-1	177.51	171.77	174.712	90.65	79.37	85.5039	45.58	46.58	46.2198	7609.34	8035.03	7873.72
53140	A15852S-11	178.26	168.53	173.654	92.19	83.93	88.3326	49.53	51.12	50.9102	7646.32	8453.33	8089.2
53142	A15852S-12	174.5	170.38	172.383	87.57	84.65	85.3233	47.78	48.85	48.6767	7462.06	8242.16	7831.48
53143	A20001W-02	173.74	166.22	170.055	89.88	79.61	85.047	46.9	45.82	46.4431	7281.83	7704.83	7436.22
53144	A20003W-02	177.88	171.31	174.712	89.11	79.62	84.5026	36.37	40.52	37.9556	7472.82	7804.36	7651.16
53145	A20005W-02	174.87	166.68	170.901	88.34	80.57	84.3193	45.58	48.85	47.5599	7297.97	7575.71	7394.38
53146	A20005W-03	171.11	165.29	168.149	89.88	80.33	85.3233	45.58	48.1	47.1132	7378.67	7546.8	7454.47
53147	A20013W-05	174.87	168.07	171.537	93.73	86.57	90.4282	44.71	47.34	46.2198	7379.34	7986.61	7646.22
53148	A20013W-06	167.72	166.22	166.667	92.19	85.37	88.8798	48.65	43.17	45.7731	7377.32	7780.15	7554.39
53149	A20014W-03	172.61	165.29	168.996	90.65	82.97	86.8717	42.95	44.69	43.7629	7308.06	7466.77	7355.95
53151	A20014W-08	179.77	172.7	176.406	92.19	80.09	86.8717	38.13	45.07	41.5293	7396.83	8183.65	7747.74
53152	A20016W-01	173.74	170.85	172.172	88.34	79.37	83.8624	35.93	43.93	39.7425	7156.07	7536.71	7250.29
53163	(13C19-4/13C16-4)-164	175.63	167.61	171.748	89.88	83.45	86.5079	40.32	43.17	41.5293	7433.14	8164.15	7772.13
53165	14C 18-02, 04, 05-2	172.24	166.68	169.419	89.11	80.33	84.7762	34.62	39.39	36.3921	7238.79	8091.52	7565.81
53167	17C 12-14	174.12	167.14	170.69	89.88	76.74	83.9555	34.49	41.14	36.8979	7406.91	7794.95	7587.33
53168	17C 12-08	174.87	168.07	171.537	91.42	80.57	86.5079	35.06	38.7	35.8335	7211.89	7918.69	7466.83
53169	16C 49-02	171.86	166.22	168.996	87.57	81.05	83.9555	36.81	40.9	38.4023	7131.19	7702.14	7299.74
53170	17C 13-12	174.5	166.68	170.69	90.65	80.33	85.8705	32.93	38.7	34.4597	7293.94	7918.69	7540.02
53171	17C 18-070	171.2	165.29	168.045	88.34	78.18	83.4083	41.2	43.93	42.4227	7252.24	7804.36	7453.13
53172	14A 28-3	171.11	165.29	168.149	89.11	82.25	85.5039	41.64	44.31	42.8695	7236.77	8035.03	7539.75
53173	A15009S-26	167.34	165.29	166.032	86.8	77.93	82.221	45.14	46.2	45.7731	7538.05	8419.7	7976.91
53174	A15042S-F7-3	176	171.31	173.654	87.57	81.54	84.1388	36.81	43.55	39.9658	7572.35	8487.62	8037.93
53175	A15042S-F7-6	174.12	167.14	170.69	87.57	77.21	82.4946	36.37	39.39	37.2856	7508.46	8448.62	7963.55
53176	A16025S-IMI-F7-3	173.37	165.75	169.631	89.11	78.65	84.136	42.51	46.58	44.6563	7462.73	7794.95	7637.86
53177	SY605CL	171.48	165.29	168.361	96.04	85.85	91.7961	35.49	38.63	36.3921	7190.37	7967.11	7468.5
53178	A12014S-11-2 (HF Res Resel)	176	165.75	171.113	91.42	79.85	86.2343	37.69	42.8	39.9658	7472.82	7500.39	7518.56
53180	A11474S-17-1 (HF Res Resel)	174.12	165.75	170.055	92.19	82.01	87.6022	40.76	45.82	43.3162	7595.22	8103.62	7891.23
53181	A11474S-22-1 (HF Res Resel)	168.85	167.61	167.937	86.03	78.65	81.9474	41.64	NA	43.0894	7338.32	8251.58	7724.81
53182	A16540S-5	170.35	164.83	167.514	86.03	74.81	80.4893	46.46	47.72	47.3366	7327.56	7831.26	7532.53
53183	A15830S-4	176.38	169.46	173.019	93.73	82.25	88.7868	44.27	49.99	47.5599	7632.2	7923.4	7840.39
53184	A15830S-5	175.63	169.46	172.595	90.65	85.86	87.9688	46.46	49.61	48.4533	7905.91	8015.53	8131.57
53185	A15042S-18	174.5	166.22	170.478	89.88	77.93	84.4096	45.14	47.9	46.883	7396.15	7592.52	7490.29
53186	A15858S-7	175.63	168.53	172.172	90.65	83.21	86.9648	41.2	44.69	42.8695	7591.18	8392.8	8013.27
53188	A15858S-8	176.38	168.53	172.595	92.19	79.85	86.7815	41.2	48.1	44.8797	7453.99	8066.64	7748.41
53189	A15858S-12	173.37	165.29	169.419	89.88	74.81	83.225	41.2	43.93	42.4227	7505.77	7347.06	7481.74
53190	Lassik RS	177.88	170.38	174.289	89.88	78.41	84.5929	35.06	39.77	36.8389	7296.62	8018.22	7586.2
53191	A20013W-04	174.12	167.14	170.69	89.88	78.65	84.6832	40.32	45.82	43.0928	7461.39	7527.29	7520.3
53192	A20125S-01	176	171.31	173.654	89.88	81.77	85.8677	42.07	45.07	43.5395	7320.84	7667.85	7455.07
53193	211316 (+)	173.37	167.14	170.266	91.42	82.25	87.1453	41.2	43.55	42.1994	7523.93	8224.67	7880
53194	211318 (-)	172.24	164.83	168.573	90.65	80.57	85.9608	41.2	45.45	43.3162	7123.12	7908.6	7382.42
53195	(13A19-2/13A17-6)-7-2	175.63	165.75	170.901	92.96	79.85	87.3286	39	42.42	40.4125	7404.9	7757.96	7569.82
53196	(13A19-2/13A17-6)-7-9	176.76	166.68	171.96	91.42	82.49	87.2356	41.2	43.55	42.1994	7442.56	7906.58	7668.27
53198	(13A19-2/13A17-6)-7-12	174.12	166.22	170.266	92.19	79.61	86.6885	38.56	42.04	39.9658	7478.87	7573.69	7555.99
53199	(13A19-2/13A17-6)-7-17	174.87	166.68	170.901	92.19	85.13	88.7868	41.2	43.17	41.976	7420.36	8028.31	7701.29
53200	(13A19-2/13A17-6)-7-26	175.63	167.14	171.537	93.73	81.05	88.3326	40.76	43.93	42.1994	7385.4	7629.51	7496.51
53201	(13C19-4/13C16-4)-164-4	177.51	167.61	172.807	91.42	82.97	87.4189	39.88	42.42	40.8593	7617.41	7874.98	7811.3
53202	(13C19-4/13C16-4)-164-10	176	168.07	172.172	89.11	83.69	86.051	39.44	43.17	41.0826	7552.18	7709.54	7680.84
53203	(13C19-4/13C16-4)-164-12	176.38	166.68	171.748	92.19	82.49	87.7855	40.76	42.8	41.5293	7601.94	7840.68	7782.89
53204	(13C19-4/13C16-4)-164-13	178.64	170.38	174.712	90.65	83.45	87.055	39.88	44.69	42.1994	7655.74	8076.73	7933.34
53205	(13C19-4/13C16-4)-164-15	172.24	165.29	168.784	91.42	77.94	85.5066	41.64	43.93	42.6461	7330.25	8318.15	7723.08
53207	(13C19-4/13C16-4)-164-16	172.24	165.75	168.996	90.65	80.33	85.8677	41.2	NA	42.6857	7468.11	8349.09	7883.75
53208	52-13-1	176	168.99	172.595	94.5	84.41	90.1546	46.02	48.1	47.3366	7443.23	6928.77	7243.4
53209	55-25-1	173.37	168.99	171.113	93.73	85.37	89.9713	43.83	45.07	44.4329	7432.47	8006.11	7702.83
53210	56-17-1	175.63	168.99	172.383	94.5	84.65	90.2476	44.71	46.96	45.9964	7466.1	8273.77	7849.19
53211	56-19-1	176.76	169.92	173.442	94.5	88.01	91.5225	42.51	48.1	45.5497	7376.65	7301.33	7345.66

## Sheet: Supplementary Table 3
Supplementary Table 3 Summary of Annual Environmental and Management Conditions at Aberdeen, ID
Year	Planting Date	Soil Organic Matter (%)	Soil pH	Total N Applied (lbs/A) (Hard Spring / Soft Spring)	Chemicals Applied	Disease Conditions
2022	2025-04-06	1.3	8.1	333 / 253	Huskie (15 oz./A), Starane Ultra (6 oz./A)	Stripe rust was present at very low levels late in the season; overall disease pressure was very low.
2023	2025-04-21	1.5	8.2	312 / 272	Brox M (16 oz./A), Stave (6 oz./A)	Stripe rust was present at very low levels late in the season; overall disease pressure was very low.
2024	2025-04-12	1.2	8.2	324 / 274	Brox M (16 oz./A), Stave (6 oz./A)	Stripe rust of wheat came in late season and escalated to damaging levels in susceptible varieties. Overall, disease pressure was very low.

## Sheet: Supplementary Table 4
Supplementary Table 4 Genotypic data of GP502 used in this study for 224 diverse wheat panel genotyped from the 90K iSelected SNP data and filtered for missing data and MAF (total 5,194 SNPs )
Marker Name	alleles	chrom	pos	52001	52002	52004	52005	52006	52007	52008	52009	52010	52011	52012	52013	52014	52015	52016	52017	52018	52019	52020	52022	52023	52024	52025	52026	52027	52028	52029	52030	52032	52034	52035	52037	52038	52039	52040	52041	52042	52043	52044	52045	52046	52047	52048	52049	52050	52051
RAC875_c95364_259	G/A	1A	1232342	G	G	G	G	G	G	G	G	G	G	G	A	G	G	G	G	G	G	G	G	G	G	G	G	A	G	G	G	G	G	G	G	G	G	G	G	G	G	G	G	G	G	G	G	G	G
tplb0025b13_2687	C/T	1A	4380035	T	C	C	C	T	C	C	C	C	C	C	C	C	C	T	C	T	T	C	C	C	C	T	C	T	C	C	C	C	C	T	C	C	T	C	C	C	C	C	C	T	T	T	C	C	T
tplb0025b13_2054	A/G	1A	4381034	G	A	A	A	A	G	A	A	A	G	A	A	G	A	A	A	A	A	A	A	A	A	G	A	A	G	G	A	G	A	A	A	A	A	A	A	A	A	G	A	A	G	A	G	A	G
Kukri_c8390_1102	G/A	1A	7511354	G	G	G	G	G	G	G	G	G	G	G	G	G	G	G	G	G	G	G	G	G	G	G	A	G	G	A	A	A	G	G	A	A	G	G	G	A	A	A	A	G	A	G	A	G	A
BS00056550_51	G/A	1A	8635698	A	G	G	G	G	A	G	G	A	A	G	A	A	A	G	G	G	G	G	G	G	G	A	A	G	R	A	G	A	G	G	G	G	G	G	G	G	G	A	A	G	A	G	A	A	A
Excalibur_c71158_54	T/C	1A	9635708	T	T	T	T	T	T	T	T	T	T	T	C	T	T	T	T	T	T	T	T	T	C	T	T	T	T	C	T	C	T	T	T	T	T	T	T	T	T	C	T	T	C	T	C	T	T
Ex_c57982_980	G/A	1A	9668407	G	G	G	G	G	G	G	G	G	G	G	A	G	G	G	G	G	G	G	G	G	G	G	G	G	G	A	G	A	G	G	G	G	G	G	G	G	G	A	G	G	A	G	A	G	G
Tdurum_contig68827_61	T/C	1A	10949409	T	T	T	T	T	T	T	T	T	T	T	C	T	T	T	C	T	T	C	C	T	T	T	T	T	Y	C	C	C	T	C	C	C	C	T	T	C	C	C	T	C	C	C	C	C	T
BS00022943_51	T/C	1A	10949509	T	T	T	T	T	T	T	T	T	T	T	C	T	T	T	C	T	T	C	C	T	T	T	T	T	Y	C	C	C	T	C	C	C	C	T	T	C	C	C	T	C	C	C	C	C	T
BS00108351_51	C/T	1A	11350479	C	C	C	C	C	C	C	C	C	C	C	C	C	C	C	T	C	C	T	T	C	T	C	C	C	T	C	T	C	C	T	T	T	T	C	C	T	T	C	C	T	C	T	C	T	C
tplb0053o08_2004	A/G	1A	11418330	G	G	G	G	G	G	G	G	G	G	G	A	G	G	G	A	G	G	A	A	G	A	G	G	G	R	A	A	A	G	A	A	A	A	G	G	A	A	A	G	A	A	A	A	A	G
CAP11_c2581_302	C/T	1A	11439443	T	C	T	T	T	T	T	T	T	T	T	C	T	C	T	C	T	T	C	C	C	C	C	T	T	Y	C	C	C	T	C	C	C	C	T	T	C	C	C	T	C	C	C	C	C	T
RAC875_c57939_78	T/C	1A	12956880	C	T	C	C	C	C	C	C	C	C	C	T	C	T	C	T	C	C	T	T	T	T	T	C	C	C	T	T	T	C	T	T	T	T	C	C	T	T	T	C	T	T	T	T	T	C
Excalibur_c11848_919	T/C	1A	13049724	T	T	T	T	T	T	T	T	T	T	T	T	T	T	T	T	T	T	T	T	T	T	T	T	C	T	C	T	C	T	T	T	T	T	C	T	T	T	C	T	T	T	T	T	T	T
IAAV6115	T/A	1A	13310358	T	T	T	T	T	T	T	T	T	T	T	T	T	T	T	A	T	T	A	A	T	A	T	T	T	W	T	A	T	T	A	A	A	A	T	T	A	A	T	T	A	T	A	T	A	T
TA002993-0179-w	G/A	1A	13310365	G	G	G	G	G	G	G	G	G	G	G	G	G	G	G	A	G	G	A	A	G	A	G	G	G	R	G	A	G	G	A	A	A	A	G	G	A	A	G	G	A	G	A	G	A	G
Excalibur_c12789_1184	C/T	1A	13317911	C	C	C	C	C	C	C	C	C	C	C	C	C	C	C	T	C	C	T	T	C	T	C	C	C	N	C	T	C	C	T	T	T	T	C	C	T	T	C	C	T	C	T	C	T	C
Kukri_c45607_199	A/G	1A	13540858	A	A	A	A	A	A	A	A	A	A	A	A	A	A	A	G	A	A	G	G	A	G	A	A	A	A	A	G	A	A	G	G	G	G	A	A	G	G	A	A	G	A	G	A	G	A
Ku_c4823_673	C/T	1A	13850474	C	C	C	C	C	C	C	C	C	C	C	T	C	C	C	C	C	C	C	C	C	C	C	C	C	C	C	C	C	C	C	C	C	C	C	C	C	C	C	C	C	C	C	C	C	C
Tdurum_contig42479_3800	T/C	1A	13943924	T	T	T	T	T	T	T	T	C	T	T	C	T	T	T	T	T	T	T	T	T	T	C	C	C	C	C	T	C	T	T	T	T	T	T	T	T	T	C	C	T	C	T	C	T	C
RAC875_c23587_548	C/T	1A	15306073	C	N	T	T	T	C	C	C	C	T	T	C	T	C	T	T	T	T	T	T	C	C	C	C	C	N	C	C	C	C	C	T	C	C	T	T	T	T	C	C	C	C	C	T	T	C
RAC875_c23587_271	C/T	1A	15306447	C	C	C	C	C	C	C	C	T	C	C	T	C	C	C	C	C	C	C	C	C	C	C	T	T	N	T	C	T	C	C	C	C	C	C	C	C	C	T	T	C	T	C	T	C	T
CAP7_c3847_204	A/G	1A	15400113	A	A	G	G	G	G	G	G	A	A	G	G	A	G	A	G	A	G	G	G	A	A	A	G	A	A	A	G	A	G	G	A	A	A	A	G	A	A	A	G	A	G	A	A	G	G
Tdurum_contig83113_134	C/T	1A	15594498	T	C	T	T	C	T	C	T	C	T	T	T	T	T	C	C	C	C	C	C	T	C	T	C	C	C	C	C	C	T	C	C	C	C	T	T	C	C	C	C	C	C	C	C	C	C
BS00110358_51	C/T	1A	15899419	T	T	C	C	T	T	T	C	C	T	T	T	T	C	T	C	T	T	C	C	C	C	T	C	C	C	C	C	C	C	C	C	C	C	C	C	C	C	C	C	C	C	C	C	C	C
BobWhite_c1890_712	G/A	1A	17321194	A	A	G	G	A	A	A	G	G	A	A	A	A	G	A	G	A	A	G	G	G	G	A	G	G	G	G	G	G	G	G	G	G	G	G	G	G	G	G	G	G	G	G	G	G	G
BS00064536_51	C/T	1A	18270381	T	T	T	T	T	T	T	T	C	T	T	T	T	T	T	C	T	T	C	C	T	C	T	C	C	C	C	C	C	T	C	C	C	C	C	T	C	C	C	C	C	C	C	C	C	C
Excalibur_c24303_1145	C/A	1A	21988323	C	C	A	C	C	C	A	A	C	C	C	C	C	C	C	C	C	C	C	C	C	C	C	C	A	C	A	C	A	A	A	C	C	C	C	C	C	C	A	A	C	A	C	C	C	A
Tdurum_contig60037_441	C/T	1A	26026948	C	C	C	C	T	C	C	C	C	C	C	C	C	C	C	C	C	T	C	C	C	C	C	C	C	C	C	C	C	C	C	C	C	C	C	C	C	C	C	C	C	C	C	C	C	C
BS00084022_51	T/C	1A	33905409	T	C	C	C	T	T	T	T	C	T	C	C	C	C	T	T	C	C	T	T	C	T	T	T	T	N	T	T	T	T	T	T	T	C	T	T	T	T	T	C	C	T	C	T	C	C
Tdurum_contig17609_117	C/T	1A	34557943	C	C	C	C	C	C	C	C	T	C	C	C	T	C	C	C	C	C	C	C	C	C	T	T	C	T	N	T	C	C	T	T	C	C	C	C	T	T	C	T	C	C	C	T	C	C
Excalibur_c14806_1091	G/A	1A	34714219	G	G	G	G	G	G	G	G	G	G	G	G	G	A	G	G	G	G	G	A	A	A	A	G	A	G	A	G	A	G	G	G	G	A	G	G	G	G	A	G	A	A	A	A	G	A
Kukri_c46010_872	G/T	1A	35075813	G	T	G	G	G	G	G	G	G	G	G	G	G	G	G	G	T	T	G	G	G	G	G	G	G	G	G	G	G	G	G	G	G	G	G	G	G	G	G	G	G	G	G	G	G	G
Tdurum_contig13946_241	C/T	1A	35554000	C	T	T	T	T	T	C	C	T	C	C	C	C	C	T	C	T	T	C	T	C	T	T	T	C	T	C	C	C	C	C	T	T	C	C	C	T	T	C	C	C	C	C	C	C	T
Tdurum_contig77289_179	T/C	1A	35554841	T	T	C	C	C	C	T	T	C	T	T	T	T	T	C	T	T	T	T	C	T	C	C	C	T	C	T	T	T	T	T	C	C	T	T	T	C	C	T	N	N	T	T	T	N	C
Kukri_c82555_88	G/T	1A	35557270	G	G	T	T	T	T	G	G	T	G	G	G	G	G	T	G	G	G	G	T	G	T	T	T	G	T	G	G	G	G	G	T	T	G	G	G	T	T	G	G	G	G	G	G	G	T
Tdurum_contig47183_205	T/C	1A	44520684	C	T	C	C	C	T	C	C	T	C	C	T	C	T	C	C	T	T	C	C	T	C	C	C	T	T	T	T	T	C	C	T	T	T	C	C	T	T	T	C	T	T	T	T	T	T
Ku_c11769_252	G/A	1A	48355940	G	G	G	G	G	G	G	G	G	G	G	G	G	A	G	G	G	G	G	G	A	G	G	G	A	G	A	A	A	G	G	G	G	G	G	G	G	G	A	G	G	A	G	A	G	G
Excalibur_rep_c114535_55	C/T	1A	48359160	C	C	C	C	C	C	C	C	C	C	C	C	C	T	C	C	C	C	C	C	T	C	C	C	T	C	T	T	T	C	C	C	C	C	C	C	C	C	T	C	C	T	C	T	C	C
Excalibur_c12215_352	G/A	1A	48799091	G	G	G	G	G	A	G	G	A	G	G	A	G	G	G	G	G	G	G	G	G	G	G	G	G	N	G	G	G	G	G	G	G	A	G	G	G	G	G	G	A	G	A	G	A	A
Tdurum_contig5008_635	A/G	1A	50345401	A	A	A	A	A	G	A	A	G	A	A	G	A	A	A	A	A	A	A	A	A	A	A	A	A	R	A	A	A	A	A	A	A	G	A	A	A	A	A	A	G	A	G	A	G	G
Tdurum_contig69753_513	C/T	1A	50377204	C	C	C	C	C	T	C	C	T	C	C	T	C	C	C	C	C	C	C	C	C	C	C	C	C	Y	C	C	C	C	C	C	C	T	C	C	C	C	C	C	T	C	T	C	T	T
BS00022870_51	T/C	1A	51140770	T	T	T	T	T	C	T	T	C	T	T	C	T	T	T	T	T	T	T	T	T	T	T	T	T	N	T	T	T	T	T	T	T	C	T	T	T	T	T	T	C	T	C	T	C	C
Kukri_c23985_229	C/T	1A	51529528	C	C	C	C	C	T	C	C	T	C	C	T	C	C	C	C	C	C	C	C	C	C	C	C	C	N	C	C	C	C	C	C	C	T	C	C	C	C	C	C	T	C	T	C	T	T
BobWhite_c4646_119	A/G	1A	51703098	A	A	A	A	A	G	A	A	G	A	A	G	A	A	A	A	A	A	A	A	A	A	A	A	A	R	A	A	A	A	A	A	A	G	A	A	A	A	A	A	G	A	G	A	G	G
RAC875_c5544_4156	T/C	1A	51838134	T	T	T	T	T	C	T	T	C	T	T	C	T	T	T	T	T	T	T	T	T	T	T	T	T	Y	T	T	T	T	T	T	T	C	T	T	T	T	T	T	C	T	C	T	C	C
Kukri_c25500_879	C/T	1A	61324165	C	C	C	C	T	C	C	C	C	C	T	C	C	C	C	C	C	T	C	C	C	C	C	C	C	C	C	C	C	C	C	C	C	C	T	C	C	C	C	C	C	C	C	C	C	C
Kukri_c5299_341	T/C	1A	62821847	T	T	T	T	C	T	T	T	T	T	C	T	T	C	T	T	T	C	T	T	C	T	T	T	T	T	T	T	T	T	T	T	T	T	C	T	T	T	T	T	T	T	T	T	T	T
IACX6344	A/G	1A	94822159	G	G	G	G	A	A	G	G	G	G	A	G	G	G	A	G	A	A	G	A	G	A	G	A	G	A	G	A	G	G	G	A	A	G	G	A	A	A	G	A	G	G	G	G	G	A
Kukri_c48434_88	T/C	1A	100028290	C	C	C	C	T	T	C	C	T	C	T	C	C	T	T	C	T	T	C	T	T	T	C	T	C	T	C	T	C	C	C	T	T	T	C	T	T	T	C	T	T	C	T	C	T	T
BS00076668_51	G/A	1A	103512962	A	A	A	A	G	G	A	A	G	A	G	A	A	G	G	A	G	G	A	G	G	G	A	G	A	G	A	G	A	A	A	G	G	G	A	G	G	G	A	G	G	A	G	A	G	G
RAC875_rep_c76047_63	G/T	1A	103605132	T	T	T	T	G	G	T	T	G	T	G	T	T	G	G	T	G	G	T	G	G	G	T	G	T	G	T	G	T	T	T	G	G	G	T	G	G	G	T	G	G	T	G	T	G	G
Ku_c2449_578	A/G	1A	109899706	G	G	G	G	A	A	G	G	A	G	A	G	G	A	A	G	A	A	G	A	A	A	G	A	A	A	G	A	A	G	G	A	A	A	G	A	A	A	A	A	A	G	A	G	A	A
RAC875_c2202_1097	C/T	1A	109901077	T	T	T	T	C	C	T	T	C	T	C	T	T	C	C	T	C	C	T	C	C	C	T	C	C	C	T	C	C	T	T	C	C	C	T	C	C	C	C	C	C	T	C	T	C	C
BobWhite_c45409_389	G/A	1A	113731623	A	A	A	A	G	G	A	A	G	A	G	A	A	G	G	A	G	G	A	G	G	G	A	G	G	G	A	G	G	A	A	G	G	G	A	G	G	G	G	G	G	A	G	A	G	G
Ex_c801_555	C/T	1A	115016652	T	T	T	T	C	C	T	T	C	T	C	T	T	C	C	T	C	C	T	C	C	C	T	C	C	C	T	C	C	T	T	C	C	C	T	C	C	C	C	C	C	T	C	T	C	C
BS00092422_51	C/T	1A	116041966	T	T	T	T	C	C	T	T	C	T	C	T	T	C	C	T	C	C	T	C	C	C	T	C	C	C	T	C	C	T	T	C	C	C	T	C	C	C	C	C	C	T	C	T	C	C
IAAV2342	A/C	1A	117543943	C	C	C	C	A	A	C	C	A	C	A	C	C	A	A	C	A	A	C	A	A	A	C	A	A	A	C	A	A	C	C	A	A	A	C	A	A	A	A	A	A	C	A	C	A	A
BS00048117_51	T/C	1A	120456015	C	C	C	C	T	T	C	C	T	C	T	C	C	T	T	C	T	T	C	T	T	T	C	T	T	T	C	T	T	C	C	T	T	T	C	T	T	T	T	T	T	C	T	C	T	T
BS00037007_51	C/T	1A	121656224	T	T	T	T	C	C	T	T	C	T	C	T	T	C	C	T	C	C	T	C	C	C	T	C	C	C	T	C	C	T	T	C	C	C	T	C	C	C	C	C	C	T	C	T	C	C
BS00010004_51	C/T	1A	122167243	T	T	T	T	C	C	T	T	C	T	C	T	T	C	C	T	C	C	T	C	C	C	T	C	C	C	T	C	C	T	T	C	C	C	T	C	C	C	C	C	C	T	C	T	C	C
IAAV8824	A/G	1A	123195812	G	G	G	G	A	A	G	G	A	G	A	G	G	A	A	G	A	A	G	A	A	A	G	A	A	A	G	A	A	G	G	A	A	A	G	A	A	A	A	A	A	G	A	G	A	A
BS00026917_51	T/G	1A	128671780	G	G	G	G	T	T	G	G	T	G	T	G	G	T	T	G	T	T	G	T	T	T	G	T	T	T	G	T	T	G	G	T	T	T	G	T	T	T	T	T	T	G	T	G	T	T
Excalibur_c35312_109	T/C	1A	132117987	C	C	C	C	T	T	C	C	T	C	T	C	C	T	T	C	T	T	C	T	T	T	C	T	T	T	C	T	T	C	C	T	T	T	C	T	T	T	T	T	T	C	T	C	T	T
RAC875_c21620_1359	A/G	1A	134883233	G	G	G	G	A	A	G	G	A	G	A	G	G	A	A	G	A	A	G	A	A	A	G	A	A	A	G	A	A	G	G	A	A	A	G	A	A	A	A	A	A	G	A	G	A	A
BS00080438_51	G/T	1A	134889225	T	T	T	T	G	G	T	T	G	T	G	T	T	G	G	T	G	G	T	G	G	G	T	G	G	G	T	G	G	T	T	G	G	G	T	G	G	G	G	G	G	T	G	T	G	G
RAC875_rep_c72400_1791	C/A	1A	135513954	A	A	A	A	C	C	A	A	C	A	C	A	A	C	C	A	C	C	A	C	C	C	A	C	C	C	A	C	C	A	A	C	C	C	A	C	C	C	C	C	C	A	C	A	C	C
Ex_c23451_720	G/A	1A	137046584	A	A	A	A	G	G	A	A	G	A	G	A	A	G	G	A	G	G	A	G	G	G	A	G	G	G	A	G	G	A	A	G	G	G	A	G	G	G	G	G	G	A	G	A	G	G
BS00030644_51	T/C	1A	140310933	C	C	C	C	T	T	C	C	T	C	T	C	C	T	T	C	T	T	C	T	T	T	C	T	T	T	C	T	T	C	C	T	T	T	C	T	T	T	T	T	T	C	T	C	T	T
Excalibur_c43793_106	G/A	1A	142493160	A	A	A	A	G	G	A	A	G	A	G	A	A	G	G	A	G	G	A	G	G	G	A	G	G	G	A	G	G	A	A	G	G	G	A	G	G	G	G	G	G	A	G	A	G	G
Excalibur_c64855_328	C/T	1A	145375243	T	T	T	T	C	C	T	T	C	T	C	T	T	C	C	T	C	C	T	C	C	C	T	C	C	C	T	C	C	T	T	C	C	C	T	C	C	C	C	C	C	T	C	T	C	C
IAAV5581	C/A	1A	171636160	A	A	A	A	C	C	A	A	C	N	C	A	A	C	C	A	C	C	A	C	C	C	A	C	C	C	A	C	C	A	A	C	C	C	A	C	C	C	C	C	C	A	C	A	C	C
IAAV5756	T/G	1A	184191912	G	G	G	G	T	T	G	G	T	G	T	G	G	T	T	G	T	T	G	T	T	T	G	T	T	T	G	T	T	G	G	T	T	T	G	T	T	T	T	T	T	G	T	G	T	T
Ku_c2898_1284	A/C	1A	184192012	C	C	C	C	A	A	C	C	A	C	A	C	C	A	A	C	A	A	C	A	A	A	C	A	A	A	C	A	A	C	C	A	A	A	C	A	A	A	A	A	A	C	A	C	A	A
Ku_c2898_1247	C/A	1A	184192049	A	A	A	A	C	C	A	A	C	A	C	A	A	C	C	A	C	C	A	C	C	C	A	C	C	C	A	C	C	A	A	C	C	C	A	C	C	C	C	C	C	A	C	A	C	C
Ku_c2898_221	G/A	1A	184266834	A	A	A	A	G	G	A	A	G	A	G	A	A	G	G	A	G	G	A	G	G	G	A	G	G	G	A	G	G	A	A	G	G	G	A	G	G	G	G	G	G	A	G	A	G	G
BS00110039_51	G/A	1A	189083414	A	A	A	A	G	G	A	A	G	A	G	A	A	G	G	A	G	G	A	G	G	G	A	G	G	G	A	G	G	A	A	G	G	G	A	G	G	G	G	G	G	A	G	A	G	G
RAC875_rep_c72774_131	G/A	1A	205448846	A	A	A	A	G	G	A	A	G	A	G	A	A	G	G	A	G	G	A	G	G	G	A	G	G	G	A	G	G	A	A	G	G	G	A	G	G	G	G	G	G	A	G	A	G	G
IAAV839	T/C	1A	210821277	C	C	C	C	T	T	C	C	T	C	T	C	C	T	T	C	T	T	C	T	T	T	C	T	T	T	C	T	T	C	C	T	T	T	C	T	T	T	T	T	T	C	T	C	T	T
Excalibur_c44731_1000	T/C	1A	215887349	C	C	C	C	T	T	C	C	T	C	T	C	C	T	T	C	T	T	C	T	T	T	C	T	T	T	C	T	T	C	C	T	T	T	C	T	T	T	T	T	T	C	T	C	T	T
RAC875_c25442_231	A/C	1A	218393290	C	C	C	C	A	A	C	C	A	C	A	C	C	A	A	C	A	A	C	A	A	A	C	A	A	A	C	A	A	C	C	A	A	A	C	A	A	A	A	A	A	C	A	C	A	A
Ra_c7062_430	A/G	1A	224859564	G	G	G	G	A	A	G	G	A	G	A	G	G	A	A	G	A	A	G	A	A	A	G	A	A	A	G	A	A	G	G	A	A	A	G	A	A	A	A	A	A	G	A	G	A	A
IAAV9022	C/T	1A	224860018	T	T	T	T	C	C	T	T	C	T	C	T	T	C	C	T	C	C	T	C	C	C	T	C	C	C	T	C	C	T	T	C	C	C	T	C	C	C	C	C	C	T	C	T	C	C
Ex_c3567_1048	G/T	1A	224860779	T	T	T	T	G	G	T	T	G	T	G	T	T	G	G	T	G	G	T	G	G	G	T	G	G	G	T	G	G	T	T	G	G	G	T	G	G	G	G	G	G	T	G	T	G	G
BS00067330_51	A/G	1A	235801694	G	G	G	G	A	A	G	G	A	G	A	G	G	A	A	G	A	A	G	A	A	A	G	A	A	A	G	A	A	G	G	A	A	A	G	A	A	A	A	A	A	G	A	G	A	A
IACX7767	G/A	1A	238580841	A	A	A	A	G	G	A	A	G	A	G	A	A	G	G	A	G	G	A	G	G	G	A	G	G	G	A	G	G	A	A	G	G	G	A	G	G	G	G	G	G	A	G	A	G	G
BS00063063_51	A/G	1A	242155472	G	G	G	G	A	A	G	G	A	G	A	G	G	A	A	G	A	A	G	A	A	A	G	A	A	A	G	A	A	G	G	A	A	A	G	A	A	A	A	A	A	G	A	G	A	A
IAAV742	A/G	1A	247934756	G	G	G	G	A	A	G	G	A	G	A	G	G	A	A	G	A	A	G	A	A	A	G	A	A	A	G	A	A	G	G	A	A	A	G	A	A	A	A	A	A	G	A	G	A	A
IACX11112	G/C	1A	253485473	G	G	G	G	G	G	G	G	G	G	G	G	G	G	G	G	G	G	G	G	G	G	G	G	G	G	G	G	G	G	G	G	G	G	G	G	G	G	G	G	G	G	G	G	C	G
Ex_c14515_218	T/C	1A	253485891	C	C	C	C	T	T	C	C	T	C	T	C	C	T	T	C	T	T	C	T	T	T	C	T	T	T	C	T	T	C	C	T	T	T	C	T	T	T	T	T	T	C	T	C	T	T
Excalibur_c7692_139	T/C	1A	254215786	C	C	C	C	T	T	C	C	T	C	T	C	C	T	T	C	T	T	C	T	T	T	C	T	T	T	C	T	T	C	C	T	T	T	C	T	T	T	T	T	T	C	T	C	T	T
Excalibur_c62832_446	G/A	1A	254514126	A	A	A	A	G	G	A	A	G	A	G	A	A	G	G	A	G	G	A	G	G	G	A	G	G	G	A	G	G	A	A	G	G	G	A	G	G	G	G	G	G	A	G	A	G	G
IAAV3846	C/A	1A	259449412	A	A	A	A	C	C	A	A	C	A	C	A	A	C	C	A	C	C	A	C	C	C	A	C	C	C	A	C	C	A	A	C	C	C	A	C	C	C	C	C	C	A	C	A	C	C
BS00022207_51	G/T	1A	266090936	T	T	T	T	G	G	T	T	G	T	G	T	T	G	G	T	G	G	T	G	G	G	T	G	G	G	T	G	G	T	T	G	G	G	T	G	G	G	G	G	G	T	G	T	G	G
BS00086680_51	G/A	1A	283434604	A	A	A	A	G	G	A	A	A	A	G	A	A	A	G	A	G	G	A	G	A	G	A	G	A	G	A	G	A	A	A	G	G	A	A	G	G	G	A	G	A	A	A	A	A	G
BobWhite_c31155_350	G/T	1A	293856493	T	T	T	T	G	G	T	T	G	T	G	T	T	G	G	T	G	G	T	G	G	G	T	G	G	G	T	G	G	T	T	G	G	G	T	G	G	G	G	G	G	T	G	T	G	G
Kukri_c4318_101	A/C	1A	296622611	C	C	C	C	A	A	C	C	A	C	A	C	C	A	A	C	A	A	C	A	A	A	C	A	A	A	C	A	A	C	C	A	A	A	C	A	A	A	A	A	A	C	A	C	A	A
BS00022201_51	C/T	1A	299863223	T	T	T	T	C	C	T	T	C	T	C	T	T	T	C	T	C	C	T	C	T	C	T	C	C	C	T	C	C	T	T	C	C	C	T	C	C	C	C	C	C	T	C	T	C	C
Kukri_c362_91	G/A	1A	299863896	A	A	A	A	G	G	A	A	G	A	G	A	A	A	G	A	G	G	A	G	A	G	A	G	G	G	A	G	G	A	A	G	G	G	A	G	G	G	G	G	G	A	G	A	G	G
Tdurum_contig43360_1592	G/A	1A	302923580	A	A	A	A	G	G	G	A	G	A	G	A	A	G	G	A	G	G	A	G	G	G	A	G	G	G	A	G	G	A	A	G	G	G	A	G	G	G	G	G	G	A	G	A	G	G
Tdurum_contig43360_1381	T/G	1A	302923791	G	G	G	G	T	T	T	G	T	G	T	G	G	T	T	G	T	T	G	T	T	T	G	T	T	T	G	T	T	G	G	T	T	T	G	T	T	T	T	T	T	G	T	G	T	T
BS00031200_51	C/T	1A	303504800	T	T	T	T	C	C	C	T	C	T	C	T	T	C	C	T	C	C	T	C	C	C	T	C	C	C	T	C	C	T	T	C	C	C	T	C	C	C	C	C	C	T	C	T	C	C
Ra_c2322_1067	C/T	1A	303586332	T	T	T	T	C	C	C	T	C	T	C	T	T	C	C	T	C	C	T	C	C	C	T	C	C	C	T	C	C	T	T	C	C	C	T	C	C	C	C	C	C	T	C	T	C	C
RAC875_c41581_176	G/A	1A	306720206	A	A	A	A	G	G	G	A	G	A	G	A	A	G	G	A	G	G	A	G	G	G	A	G	G	G	A	G	G	A	A	G	G	G	A	G	G	G	G	G	G	A	G	A	G	G
Ra_c10580_1629	A/G	1A	309403750	G	G	G	G	A	A	A	G	A	G	A	G	G	A	A	G	A	A	G	A	A	A	G	A	A	A	G	A	A	G	G	A	A	A	G	A	A	A	A	A	A	G	A	G	A	A
RAC875_c49760_107	A/G	1A	309906580	G	G	G	G	A	A	A	G	A	N	A	G	G	A	A	G	A	A	G	A	A	A	G	A	A	A	G	A	A	G	G	A	A	A	G	A	A	A	A	A	A	G	A	G	A	A
BS00095100_51	G/A	1A	310268012	G	G	G	G	G	G	G	G	G	G	G	G	G	G	G	G	G	G	G	G	G	G	A	G	G	G	A	G	G	G	G	G	G	G	G	G	G	G	G	G	G	A	G	A	G	G
BS00064679_51	T/C	1A	313480474	C	C	C	C	T	T	T	C	T	C	T	C	C	T	T	C	T	T	C	T	T	T	C	T	T	T	C	T	T	C	C	T	T	T	C	T	T	T	T	T	T	C	T	C	T	T
BS00072686_51	T/C	1A	314831700	C	C	C	C	T	T	T	C	T	C	T	C	C	T	T	C	T	T	C	T	T	T	C	T	T	T	C	T	T	C	C	T	T	T	C	T	T	T	T	T	T	C	T	C	T	T
BS00101116_51	G/T	1A	314832114	T	T	T	T	G	G	G	T	G	T	G	T	T	G	G	T	G	G	T	G	G	G	T	G	G	G	T	G	G	T	T	G	G	G	T	G	G	G	G	G	G	T	G	T	G	G
IACX542	A/G	1A	315406399	G	G	G	G	A	A	A	G	A	G	A	G	G	A	A	G	A	A	G	A	A	A	G	A	A	A	G	A	A	G	G	A	A	A	G	A	A	A	A	A	A	G	A	G	A	A
BS00090634_51	C/T	1A	321854651	T	T	T	T	C	C	C	T	C	T	C	T	T	T	C	T	C	C	T	C	T	C	T	C	C	C	T	C	C	T	T	C	C	C	T	C	C	C	C	C	C	T	C	T	C	C
Kukri_c6622_763	G/A	1A	321855508	A	A	A	A	G	G	G	A	G	A	G	A	A	A	G	A	G	G	A	G	A	G	A	G	G	G	A	G	G	A	A	G	G	G	A	G	G	G	G	G	G	A	G	A	G	G
Excalibur_c11273_284	C/T	1A	343432525	C	C	C	C	C	C	C	C	T	C	C	C	C	C	C	C	C	C	C	C	C	C	C	C	T	C	C	C	T	C	C	C	C	T	C	C	C	C	T	C	T	C	T	C	T	C
BS00090408_51	A/G	1A	345235885	G	G	G	G	A	A	A	G	A	A	A	G	G	G	A	G	A	A	G	A	G	A	A	A	A	A	A	A	A	G	G	A	A	A	G	A	A	A	A	A	A	A	A	A	A	A
RAC875_c15998_53	C/T	1A	346856195	C	C	C	C	C	C	C	C	T	C	C	C	C	C	C	C	C	C	C	C	C	C	C	C	T	C	C	C	T	C	C	C	C	T	C	C	C	C	T	C	T	C	T	C	T	C
RAC875_c10506_434	A/G	1A	353411974	G	A	G	G	A	A	A	G	A	A	A	G	G	G	A	G	A	A	G	A	G	A	A	A	A	A	A	A	A	G	G	A	A	A	G	A	A	A	A	A	A	A	A	A	A	A
Kukri_c43730_841	T/G	1A	354778052	T	T	T	T	T	T	T	T	G	T	T	T	T	T	T	T	T	T	T	T	T	T	T	T	G	T	G	T	G	T	T	T	T	G	T	T	T	T	G	T	G	G	G	G	G	T
Excalibur_rep_c68424_255	C/T	1A	354778058	C	C	C	C	C	C	C	C	T	C	C	C	C	C	C	C	C	C	C	C	C	C	C	C	T	C	C	C	T	C	C	C	C	T	C	C	C	C	T	C	T	C	T	C	T	C
RAC875_c33300_141	G/A	1A	355822904	G	G	G	G	G	G	G	G	A	G	G	G	G	G	G	G	G	G	G	G	G	G	G	G	A	G	G	G	A	G	G	G	G	A	G	G	G	G	A	G	A	G	A	G	A	G
CAP12_c6266_339	C/A	1A	356340415	C	C	C	C	C	C	C	C	A	C	C	C	C	C	C	C	C	C	C	C	C	C	C	C	A	C	C	C	A	C	C	C	C	A	C	C	C	C	A	C	A	C	A	C	A	C
BobWhite_c46349_402	C/T	1A	356454970	T	T	T	T	C	C	C	T	C	C	C	T	T	T	C	T	C	C	T	C	T	C	C	C	C	C	T	C	C	T	T	C	C	C	T	C	C	C	C	C	C	T	C	T	C	C
Excalibur_c33881_618	C/A	1A	356838648	C	C	C	C	C	C	C	C	A	C	C	C	C	C	C	C	C	C	C	C	C	C	C	C	A	C	C	C	A	C	C	C	C	A	C	C	C	C	A	C	A	C	A	C	A	C
Excalibur_c59486_172	A/G	1A	357229931	A	A	A	A	A	A	A	A	G	A	A	A	A	A	A	A	A	A	A	A	A	A	A	A	G	A	A	A	G	A	A	A	A	G	A	A	A	A	G	A	G	A	G	A	G	A
Kukri_rep_c103147_745	C/T	1A	357984724	C	C	C	C	C	C	C	C	T	C	C	C	C	C	C	C	C	C	C	C	C	C	C	C	T	C	C	C	T	C	C	C	C	T	C	C	C	C	T	C	T	C	T	C	T	C
IACX2325	G/C	1A	357984765	G	G	G	G	G	G	G	G	C	G	G	G	G	G	G	G	G	G	G	G	G	G	G	G	C	G	C	G	C	G	G	G	G	C	G	G	G	G	C	G	C	C	C	C	C	G
RAC875_c38417_246	G/T	1A	360259537	G	G	G	G	G	G	G	G	T	G	G	G	G	G	G	G	G	G	G	G	G	G	G	G	T	G	G	G	T	G	G	G	G	T	G	G	G	G	T	G	T	G	T	G	T	G
Excalibur_c49588_76	A/G	1A	369626443	A	A	A	A	A	A	A	A	G	A	A	A	A	A	A	A	A	A	A	A	A	A	A	A	G	A	A	A	G	A	A	A	A	G	A	A	A	A	G	A	G	A	G	A	G	A
IAAV749	A/G	1A	370510822	A	A	A	A	A	A	A	A	G	A	A	A	A	A	A	A	A	A	A	A	A	A	A	A	G	A	A	A	G	A	A	A	A	G	A	A	A	A	G	A	G	A	G	A	G	A
BS00094681_51	G/A	1A	376079937	G	G	G	G	G	G	G	G	A	G	G	G	G	G	G	G	G	G	G	G	G	G	G	G	A	G	G	G	A	G	G	G	G	A	G	G	G	G	A	G	A	G	A	G	A	G
BS00077199_51	T/C	1A	376861295	T	T	T	T	T	T	T	T	C	T	T	T	T	T	T	T	T	T	T	T	T	T	T	T	C	T	T	T	C	T	T	T	T	C	T	T	T	T	C	T	C	T	C	T	C	T
BS00110766_51	T/C	1A	379128447	T	T	T	T	T	T	T	T	C	T	T	T	T	T	T	T	T	T	T	T	T	T	T	T	C	T	T	T	C	T	T	T	T	C	T	T	T	T	C	T	C	T	C	T	C	T
Excalibur_c3565_2673	G/A	1A	382462853	G	G	G	G	G	G	G	G	A	G	G	G	G	G	G	G	G	G	G	G	G	G	G	G	A	G	G	G	A	G	G	G	G	A	G	G	G	G	A	G	A	G	A	G	G	G
Kukri_c19389_97	G/T	1A	382771413	G	G	G	G	G	G	G	G	T	G	G	G	G	G	G	G	G	G	G	G	G	G	G	G	T	G	G	G	T	G	G	G	G	T	G	G	G	G	T	G	T	G	T	G	G	G
RAC875_c31168_238	C/T	1A	383720685	C	C	C	C	C	C	C	C	T	C	C	C	C	C	C	C	C	C	C	C	C	C	C	C	T	C	C	C	T	C	C	C	C	T	C	C	C	C	T	C	T	C	T	C	C	C
BS00065146_51	T/C	1A	384226595	T	T	T	T	T	T	T	T	C	T	T	T	T	T	T	T	T	T	T	T	T	T	T	T	C	T	T	T	C	T	T	T	T	C	T	T	T	T	C	T	C	T	C	T	T	T
Tdurum_contig102258_360	G/A	1A	396003577	A	G	A	A	G	G	G	A	G	G	G	A	A	G	G	A	G	G	A	G	G	G	G	G	G	G	G	G	G	A	A	G	G	G	A	G	G	G	G	G	G	G	G	G	A	A
Kukri_rep_c96140_621	T/G	1A	396528585	G	T	G	G	T	T	T	G	T	T	T	G	G	T	T	G	T	T	G	T	T	T	T	T	T	T	G	T	T	G	G	T	T	T	G	T	T	T	T	T	T	G	T	G	G	G
BS00012051_51	T/C	1A	403910677	T	T	C	T	T	T	T	T	T	T	C	T	T	T	T	T	T	T	T	C	T	T	C	T	T	T	T	T	T	T	T	T	C	C	C	T	T	T	T	T	C	T	C	T	T	T
Tdurum_contig92564_326	T/C	1A	434421108	C	T	C	C	T	T	T	C	T	T	T	C	C	T	T	C	T	T	C	T	T	T	C	C	T	C	T	T	T	C	C	T	T	T	C	T	T	T	T	C	T	T	T	T	C	C
Ex_c25689_1606	A/G	1A	434839411	G	A	G	G	A	A	A	G	A	A	A	G	G	A	A	G	A	A	G	A	A	A	G	G	A	R	A	A	A	G	G	A	A	A	G	A	A	A	A	G	A	A	A	A	G	G
Ex_c25689_1603	C/T	1A	434839414	T	C	T	T	C	C	C	T	C	C	C	T	T	C	C	T	C	C	T	C	C	C	T	T	C	Y	C	C	C	T	T	C	C	C	T	C	C	C	C	T	C	C	C	C	T	T
IAAV5939	C/T	1A	434843720	T	C	T	T	C	C	C	T	C	C	C	T	T	C	C	T	C	C	T	C	C	C	T	T	C	N	C	C	C	T	T	C	C	C	T	C	C	C	C	T	C	C	C	C	T	T
RAC875_c6664_63	A/G	1A	436733239	G	A	G	G	A	A	A	G	A	A	A	G	G	A	A	G	A	A	G	A	A	A	G	G	A	G	A	A	A	G	G	A	A	A	G	A	A	A	A	G	A	A	A	A	G	G
Kukri_c20672_360	G/A	1A	456093040	G	G	G	G	G	G	G	G	A	A	G	G	G	A	G	G	G	G	G	G	A	G	G	G	G	G	G	G	G	G	G	G	G	G	G	G	G	G	G	G	G	G	G	G	G	G
tplb0059e14_515	G/A	1A	460648184	G	G	G	G	G	G	G	G	G	G	G	G	G	G	G	G	G	G	G	G	G	G	G	G	G	G	G	G	G	G	G	G	G	G	G	G	G	G	G	G	G	G	G	G	G	G
JD_c17158_393	T/C	1A	463053278	C	T	C	C	T	T	T	C	T	T	T	C	C	T	T	C	T	T	C	T	T	T	T	T	T	T	T	T	T	C	C	T	T	T	C	T	T	T	T	T	T	T	T	T	C	T
Kukri_c22434_513	C/T	1A	464140812	C	C	C	C	C	C	C	C	T	T	C	C	C	T	C	C	C	C	C	C	T	C	T	T	C	Y	C	C	C	C	C	C	C	T	C	C	C	C	C	T	T	C	T	C	C	T
IAAV7203	T/C	1A	464141686	T	T	T	T	T	T	T	T	C	C	T	T	T	C	T	T	T	T	T	T	C	T	C	C	T	Y	T	T	T	T	T	T	T	C	T	T	T	T	T	C	C	T	C	T	T	C
Ra_c2895_591	T/G	1A	464142191	T	T	T	T	T	T	T	T	G	G	T	T	T	G	T	T	T	T	T	T	G	T	G	G	T	K	T	T	T	T	T	T	T	G	T	T	T	T	T	G	G	T	G	T	T	G
RFL_Contig2270_2610	G/T	1A	464498184	T	G	T	T	G	G	G	T	T	T	G	T	T	T	G	T	G	G	T	G	T	G	T	T	G	N	G	G	G	T	T	G	G	T	T	G	G	G	G	T	T	G	T	G	T	T
Excalibur_c59894_97	T/G	1A	465512906	G	T	T	T	T	T	T	T	T	T	T	T	T	T	T	T	T	T	T	T	T	T	G	G	T	K	T	T	T	T	T	T	T	G	T	T	T	T	T	G	G	T	G	T	T	G
BobWhite_c37935_124	T/C	1A	466489192	C	T	T	T	T	T	T	T	C	T	T	T	T	T	T	T	T	T	T	T	T	T	C	C	T	C	T	T	T	T	T	T	T	C	T	T	T	T	T	C	C	T	C	T	T	C
RAC875_c86680_391	G/A	1A	466503257	A	G	G	G	G	G	G	G	A	G	G	G	G	G	G	G	G	G	G	G	G	G	G	G	G	G	G	G	G	G	G	G	G	A	G	G	G	G	G	G	A	G	A	G	G	G
BS00021719_51	A/G	1A	466822028	G	A	A	A	A	A	A	A	G	A	A	A	A	A	A	A	A	A	A	A	A	A	A	A	A	A	A	A	A	A	A	A	A	G	A	A	A	A	A	A	G	A	G	A	A	A
BobWhite_c38865_319	G/T	1A	466970370	T	G	G	G	G	G	G	G	G	G	G	G	G	G	G	G	G	G	G	G	G	G	G	G	G	G	G	G	G	G	G	G	G	T	G	G	G	G	G	G	T	G	T	G	G	G
Ex_c28144_1843	C/T	1A	472965020	C	C	C	C	C	C	C	C	T	C	C	C	C	C	C	C	C	C	C	C	C	C	T	T	C	Y	C	C	C	C	C	C	C	C	C	C	C	C	C	T	C	C	C	C	C	T
IAAV213	C/T	1A	473782585	C	C	C	C	C	C	C	C	T	C	C	C	C	C	C	C	C	C	C	C	C	C	T	T	C	N	C	C	C	C	C	C	C	C	C	C	C	C	C	T	C	C	C	C	C	T
RAC875_c25507_551	T/C	1A	476941775	T	T	T	T	T	T	T	T	T	T	T	T	T	T	T	T	T	T	T	T	T	T	C	C	T	N	T	T	T	T	T	T	T	T	T	T	T	T	T	C	T	T	T	T	T	C
RAC875_c2734_135	C/T	1A	482202102	T	C	C	C	C	C	C	C	C	C	C	C	C	C	C	C	C	C	C	C	C	C	T	T	C	N	C	C	C	C	C	C	C	T	C	C	C	C	C	T	T	C	T	C	C	T
Excalibur_rep_c112145_271	C/T	1A	483251057	T	C	C	C	C	C	C	C	T	C	C	C	C	C	C	C	C	C	C	C	C	C	C	C	C	C	C	C	C	C	C	C	C	T	C	C	C	C	C	C	T	C	T	C	C	C
BS00087600_51	A/G	1A	483254573	G	A	A	A	A	A	A	A	A	A	A	A	A	A	A	A	A	A	A	A	A	A	A	A	A	A	A	A	A	A	A	A	A	G	A	A	A	A	A	A	G	A	G	A	A	A
Excalibur_c32167_59	A/G	1A	486922933	A	A	A	A	A	A	A	A	G	A	A	A	A	A	A	A	A	A	A	G	A	G	G	G	G	A	G	A	G	A	A	A	A	A	A	G	A	A	G	G	A	G	A	G	A	A
BS00022733_51	G/A	1A	491866950	G	G	G	G	G	G	G	G	G	G	G	G	G	G	G	G	G	G	G	A	G	G	G	G	G	G	A	G	G	G	G	G	G	G	G	G	G	G	G	G	G	G	G	G	G	G
BS00021864_51	A/G	1A	499014964	G	A	G	G	A	G	G	G	A	A	A	G	G	A	A	G	A	A	G	A	A	A	A	A	A	A	A	A	A	G	G	A	A	A	G	A	A	A	A	A	A	A	A	A	G	A
RAC875_rep_c112044_340	A/G	1A	500312850	A	A	A	A	A	A	A	A	G	A	A	A	A	A	A	A	A	A	A	A	A	A	A	A	A	A	A	G	G	A	A	A	A	A	A	A	A	A	G	A	A	A	A	A	A	A
BS00100120_51	C/A	1A	501301610	C	C	C	C	C	C	C	C	A	C	C	C	C	C	C	C	C	C	C	C	C	C	C	C	C	C	C	C	A	C	C	C	C	C	C	C	C	C	A	C	C	C	C	C	C	C
BS00065324_51	G/A	1A	504856901	A	G	G	G	G	G	G	G	G	G	G	G	G	G	G	G	G	G	G	A	G	G	A	A	A	A	A	A	G	G	G	G	G	A	G	G	G	G	G	A	A	A	A	A	G	A
RAC875_c29540_413	G/T	1A	505762602	G	G	G	G	G	G	G	G	G	G	G	G	G	G	G	G	G	G	G	G	G	G	G	G	G	G	G	G	G	G	G	G	G	G	G	G	G	G	G	G	G	G	G	G	G	G
RAC875_c29540_391	C/A	1A	505762622	C	C	C	C	C	C	C	C	C	C	C	C	C	C	C	C	C	C	C	C	C	C	A	A	C	A	C	A	C	C	C	C	C	C	C	C	C	C	C	C	C	C	C	C	C	A
BS00021728_51	T/C	1A	505766554	C	T	T	T	T	T	T	T	T	T	T	T	T	T	T	T	T	T	T	C	T	T	C	C	C	C	C	C	T	T	T	T	T	C	T	T	T	T	T	C	C	C	C	C	T	C
Ku_c13107_579	G/A	1A	507039693	G	G	G	G	G	G	G	G	G	G	G	G	G	G	G	G	G	G	G	G	G	G	A	A	G	A	G	A	G	G	G	G	G	G	G	G	G	G	G	G	G	G	G	G	G	A
BS00064638_51	G/A	1A	507040265	G	G	G	G	G	G	G	G	G	G	N	G	G	G	G	G	G	G	A	A	G	G	G	G	A	G	A	G	G	G	G	G	G	A	G	G	G	G	G	A	A	A	A	A	G	G
BS00022173_51	G/T	1A	510219504	G	G	G	G	G	G	G	G	G	G	G	G	G	G	G	G	G	G	G	G	G	G	T	T	G	T	G	T	G	G	G	G	G	G	G	G	G	G	G	G	G	G	G	G	G	T
BS00022220_51	A/G	1A	510221545	A	A	A	A	A	A	A	A	A	A	A	A	A	A	A	A	A	A	A	A	A	A	G	G	A	G	A	G	A	A	A	A	A	A	A	A	A	A	A	A	A	A	A	A	A	G
BS00079538_51	G/T	1A	510419825	G	G	G	G	G	G	G	G	G	G	G	G	G	G	G	G	G	G	G	G	G	G	T	T	G	T	G	T	G	G	G	G	G	G	G	G	G	G	G	G	G	G	G	G	G	T
BS00077432_51	A/G	1A	512573264	A	A	A	A	A	A	A	A	A	A	A	A	A	A	A	A	A	A	A	A	A	A	G	G	A	G	A	G	A	A	A	A	A	A	A	A	A	A	A	A	A	A	A	A	A	G
IAAV6234	T/C	1A	515395523	C	T	T	Y	T	T	T	T	C	T	T	T	T	T	T	T	T	T	C	T	T	T	C	C	C	C	C	T	T	T	T	T	T	C	T	T	T	T	T	C	C	C	C	C	T	C
Kukri_c12984_465	G/A	1A	517204111	A	G	G	R	G	G	G	G	A	G	G	G	G	G	G	G	G	G	A	G	G	G	A	A	A	A	A	G	G	G	G	G	G	A	G	G	G	G	G	A	A	A	A	A	G	A
Excalibur_c44668_382	G/A	1A	518143778	A	G	G	R	G	G	G	G	A	G	G	G	G	G	G	G	G	G	A	G	G	G	A	A	A	A	A	G	G	G	G	G	G	A	G	G	G	G	G	A	A	A	A	A	G	A
Excalibur_c52725_585	C/T	1A	519082255	C	C	C	Y	C	C	C	C	C	C	C	C	C	C	C	C	C	C	T	C	C	C	C	C	T	C	C	C	C	C	C	C	C	T	C	C	C	C	C	T	T	C	T	C	C	C
Excalibur_c1845_4911	C/T	1A	519161380	C	C	C	Y	C	C	C	C	C	C	C	C	C	C	C	C	C	C	T	C	C	C	C	C	T	C	C	C	C	C	C	C	C	T	C	C	C	C	C	T	T	C	T	C	C	C
Excalibur_c65755_51	T/C	1A	519161534	T	T	T	Y	T	T	T	T	T	T	T	T	T	T	T	T	T	T	C	T	T	T	T	T	C	T	T	T	T	T	T	T	T	C	T	T	T	T	T	C	C	T	C	T	T	T
Ra_c24793_726	C/T	1A	519162534	C	C	C	Y	C	C	C	C	C	C	C	C	C	C	C	C	C	C	T	C	C	C	C	C	T	C	C	C	C	C	C	C	C	T	C	C	C	C	C	T	T	C	T	C	C	C
Kukri_c28695_269	C/T	1A	519167721	C	C	C	C	C	C	C	C	C	C	C	C	C	C	C	C	C	C	T	C	C	C	C	C	T	C	C	C	C	C	C	C	C	T	C	C	C	C	C	T	T	C	T	C	C	C
RAC875_c12993_201	A/G	1A	519168135	A	A	A	R	A	A	A	A	A	A	A	A	A	A	A	A	A	A	G	A	A	A	A	A	G	A	A	A	A	A	A	A	A	G	A	A	A	A	A	G	G	A	G	A	A	A
RAC875_c12993_127	A/G	1A	519168209	A	A	A	R	A	A	A	A	A	A	A	A	A	A	A	A	A	A	G	A	A	A	A	A	G	A	A	A	A	A	A	A	A	G	A	A	A	A	A	G	G	A	G	A	A	A
Excalibur_c1845_718	C/T	1A	519168872	C	C	C	Y	C	C	C	C	C	C	C	C	C	C	C	C	C	C	T	C	C	C	C	C	T	C	C	C	C	C	C	C	C	T	C	C	C	C	C	T	T	C	T	C	C	C
RAC875_c45115_340	T/G	1A	519169287	T	T	T	K	T	T	T	T	T	T	T	T	T	T	T	T	T	T	G	T	T	T	T	T	G	T	T	T	T	T	T	T	T	G	T	T	T	T	T	G	G	T	G	T	T	T
RAC875_c45115_509	C/T	1A	519169608	C	C	C	Y	C	C	C	C	C	C	C	C	C	C	C	C	C	C	T	C	C	C	C	C	T	C	C	C	C	C	C	C	C	T	C	C	C	C	C	T	T	C	T	C	C	C
RAC875_c16149_298	A/C	1A	519766375	A	A	A	N	A	A	A	A	A	A	A	A	A	A	A	A	A	A	C	A	A	A	A	A	A	A	A	A	A	A	A	A	A	C	A	A	A	A	A	A	C	A	C	A	A	A
BobWhite_c104_89	A/C	1A	522145990	C	A	A	A	A	A	A	A	A	C	A	A	A	C	A	A	A	A	A	A	C	A	A	C	A	C	A	A	A	A	C	C	C	A	A	A	C	C	A	A	A	M	A	C	A	C
IAAV2694	T/G	1A	522146076	G	T	T	T	T	T	T	T	T	G	T	T	T	G	T	T	T	T	T	T	G	T	T	G	T	G	T	T	T	T	G	G	G	T	T	T	G	G	T	T	T	K	T	G	T	G
Excalibur_c29605_535	T/C	1A	522309246	C	T	T	Y	T	T	T	T	C	T	T	T	T	T	T	T	T	T	C	T	T	T	T	T	C	T	C	C	T	T	C	T	T	T	T	T	T	T	T	C	T	Y	T	T	T	T
Excalibur_c49946_169	G/A	1A	523004668	G	G	G	G	G	G	G	G	G	G	G	G	G	G	G	G	G	G	G	G	G	G	G	G	G	G	G	G	G	G	G	G	G	G	G	G	G	G	G	G	G	G	G	G	G	G
BS00039378_51	A/G	1A	524212509	A	A	A	R	A	A	A	A	G	A	A	A	A	A	A	A	A	A	G	A	A	A	G	A	G	G	A	G	G	A	A	G	G	G	A	A	G	G	G	G	G	G	G	G	A	G
BS00065430_51	G/A	1A	525814619	G	G	G	N	G	G	G	G	A	G	G	G	G	G	G	G	G	G	A	G	G	G	A	G	A	A	G	A	A	G	G	A	A	A	G	G	A	A	A	A	A	A	A	A	G	A
Tdurum_contig11896_550	C/T	1A	529633238	C	C	C	T	T	C	T	C	C	C	C	C	C	T	T	C	T	T	C	T	C	C	C	T	T	C	C	C	C	C	C	C	C	C	C	C	C	C	C	T	T	C	C	C	T	C
CAP7_c1891_230	G/T	1A	531841202	G	G	G	K	G	G	G	G	T	G	G	G	G	G	G	G	G	G	T	G	G	G	T	G	T	T	G	T	T	G	G	T	T	T	G	G	T	T	T	T	T	T	T	T	G	T
Excalibur_c7370_179	T/C	1A	532711487	T	T	T	Y	T	T	T	T	T	T	T	T	T	T	T	T	T	T	C	T	T	T	T	T	T	C	T	C	T	T	T	T	T	T	T	T	T	T	T	T	T	C	T	T	T	C
CAP7_c11581_78	T/C	1A	533763809	T	T	T	T	T	T	T	T	T	T	T	T	T	T	T	T	T	T	C	T	T	T	C	T	T	C	T	C	C	T	T	T	T	T	T	T	T	T	C	T	T	C	T	T	T	C
BS00087588_51	G/A	1A	533927234	A	A	A	N	A	A	A	A	A	A	A	A	A	G	A	A	A	A	G	G	G	A	G	G	G	G	G	G	G	A	A	G	G	G	A	A	A	G	G	G	G	G	G	G	A	G
Excalibur_c39257_634	G/A	1A	534848161	G	A	A	A	G	A	G	A	A	G	G	A	A	G	G	A	G	G	G	G	G	G	G	G	G	G	G	G	G	A	G	G	G	G	A	G	A	G	G	G	G	G	G	G	A	G
BS00022239_51	T/C	1A	536736734	T	T	T	T	T	T	T	T	T	C	C	T	T	T	T	T	T	T	C	T	T	T	C	T	T	C	T	C	T	T	T	T	T	T	T	T	T	T	T	C	T	T	T	T	T	C
RAC875_rep_c102893_780	C/T	1A	536772585	C	C	C	C	C	C	C	C	C	C	C	C	C	T	C	C	C	C	C	C	T	C	C	T	C	C	C	C	C	C	C	C	C	C	C	C	C	C	C	C	C	C	C	C	C	C
BS00081002_51	G/A	1A	537140472	G	G	G	G	G	G	G	G	G	A	A	G	G	G	G	G	G	G	A	G	G	G	A	G	G	A	G	A	G	G	G	G	G	G	G	G	G	G	G	A	G	G	G	G	G	A
Ex_c4060_510	G/A	1A	538128438	A	A	A	A	G	A	G	A	A	A	A	A	A	G	G	A	G	G	A	G	G	G	A	G	G	A	G	A	G	A	G	G	G	G	A	A	A	G	G	A	G	G	G	G	A	A
RAC875_c56690_320	A/G	1A	538645075	G	A	A	A	A	A	A	A	A	A	A	A	A	A	A	A	A	A	A	A	A	G	A	A	A	A	A	A	A	A	A	A	A	A	A	A	A	A	A	A	A	A	A	A	A	A
Excalibur_c47013_1503	C/A	1A	538649817	A	C	C	C	C	C	C	C	C	C	C	C	C	C	C	C	C	C	C	C	C	A	C	C	C	C	C	C	C	C	C	C	C	C	C	C	C	C	C	C	C	C	C	C	C	C
BS00073413_51	G/T	1A	538767629	T	G	G	G	G	G	G	G	G	G	G	G	G	G	G	G	G	G	G	G	G	T	G	G	G	G	G	G	G	G	G	G	G	G	G	G	G	G	G	G	G	G	G	G	G	G
RAC875_c23168_480	C/T	1A	539647039	C	C	C	C	C	C	C	C	C	C	C	C	C	C	C	C	C	C	C	C	C	T	C	C	C	C	C	C	C	C	C	C	C	C	C	C	C	C	C	C	C	C	C	C	C	C
Excalibur_c97157_65	C/T	1A	541458703	T	C	C	C	C	C	C	C	C	C	C	C	C	C	C	C	C	C	C	T	C	T	C	C	T	C	T	C	T	C	C	C	C	T	C	C	C	C	T	C	T	T	T	C	C	C
Tdurum_contig21114_255	C/A	1A	541655194	C	C	C	C	C	C	C	C	C	C	C	C	C	C	C	C	C	C	C	A	C	A	C	C	A	C	A	C	A	C	C	C	C	A	C	C	C	C	A	C	A	A	A	C	C	C
Kukri_c24570_282	T/G	1A	541719564	G	T	T	T	T	T	T	T	T	T	T	T	T	T	T	T	T	T	T	T	T	T	T	T	T	T	T	T	T	T	T	T	T	T	T	T	T	T	T	T	T	T	T	T	T	T
Kukri_c7119_392	A/G	1A	541805772	G	A	A	A	A	A	A	A	A	A	A	A	A	A	A	A	A	A	A	A	A	G	A	A	A	A	A	A	A	A	A	A	A	A	A	A	A	A	A	A	A	A	A	A	A	A
Ku_c8992_405	G/A	1A	542157385	G	G	G	G	A	G	A	G	G	G	G	G	G	G	A	G	A	A	G	G	G	A	G	G	G	G	G	A	G	G	A	G	G	G	G	G	G	G	G	G	G	G	G	G	G	G
RAC875_rep_c105766_652	C/T	1A	543216779	C	C	C	C	T	C	T	C	C	C	C	C	C	C	T	T	T	T	C	C	C	T	C	C	C	C	C	T	C	C	T	C	C	C	C	C	C	C	C	C	C	C	C	C	C	C
Tdurum_contig56158_60	T/C	1A	543378255	T	T	T	T	C	T	C	T	T	T	T	T	T	T	C	C	C	C	T	T	T	C	T	T	T	T	T	C	T	T	C	T	T	T	T	T	T	T	T	T	T	T	T	T	T	T
RAC875_c12348_720	A/G	1A	543379725	A	A	A	A	G	A	G	A	A	A	A	A	A	A	G	G	G	G	A	A	A	G	A	A	A	A	A	G	A	A	G	A	A	A	A	A	A	A	A	A	A	A	A	A	A	A
RFL_Contig5334_831	G/A	1A	543737099	G	G	G	G	A	G	A	G	G	G	G	G	G	G	A	A	A	A	G	G	G	A	G	G	G	G	G	A	G	G	A	G	G	G	G	G	G	G	G	G	G	G	G	G	G	G
Tdurum_contig96086_74	A/G	1A	544568455	A	A	A	A	A	A	A	A	A	A	A	A	A	A	A	G	A	A	A	A	A	G	A	A	A	A	A	A	A	A	G	A	A	A	A	A	A	A	A	A	A	A	A	A	A	A
BobWhite_c41272_159	C/T	1A	544568485	C	C	C	C	C	C	C	C	C	C	C	C	C	C	C	T	C	C	C	C	C	T	C	C	C	C	C	C	C	C	T	C	C	C	C	C	C	C	C	C	C	C	C	C	C	C
BS00095510_51	G/A	1A	545699001	G	A	A	A	G	A	G	A	A	A	A	A	A	G	G	A	G	G	A	G	G	A	G	G	G	G	G	G	G	A	A	G	G	G	A	A	A	G	G	G	G	G	G	G	A	G
BS00023935_51	C/T	1A	545792293	C	C	C	C	C	C	C	C	C	C	C	C	C	C	C	T	C	C	C	C	C	T	C	C	C	C	C	C	C	C	T	C	C	C	C	C	C	C	C	C	C	C	C	C	C	C
Ra_c29200_300	C/A	1A	547760260	A	C	C	C	A	C	A	C	C	C	C	C	C	A	A	C	A	A	C	A	A	C	A	A	A	A	A	A	C	C	C	A	A	A	C	C	C	A	A	A	A	A	A	A	C	A
IAAV3156	G/A	1A	549060569	A	G	G	G	A	G	A	G	G	G	G	G	G	A	A	G	A	A	G	A	A	G	A	A	A	A	G	A	G	G	G	A	A	A	G	G	G	A	A	A	A	A	A	A	G	A
Excalibur_c63671_90	G/A	1A	549062217	G	G	G	G	G	G	G	G	G	G	G	G	G	G	G	G	G	G	G	G	G	G	G	G	G	G	A	G	G	G	G	G	G	G	G	G	G	G	G	G	G	G	G	G	A	G
RAC875_c49433_308	A/G	1A	551732351	A	A	A	A	A	A	A	A	A	A	A	A	A	G	A	A	A	A	A	G	G	A	G	G	G	G	G	G	A	A	A	G	G	G	A	A	A	G	G	G	G	G	G	G	A	G
BobWhite_rep_c49755_131	T/C	1A	552238773	C	T	T	T	C	T	C	T	T	T	T	T	T	T	C	T	C	C	C	T	T	T	T	T	T	T	C	T	T	T	C	T	T	T	T	T	T	T	T	T	T	T	T	T	T	T
Jagger_c468_53	G/A	1A	552239928	A	G	G	G	A	G	A	G	G	G	G	G	G	G	A	G	A	A	A	G	G	G	G	G	G	G	A	G	G	G	A	G	G	G	G	G	G	G	G	G	G	G	G	G	G	G
BS00030043_51	C/A	1A	552336930	A	C	C	A	A	C	A	A	C	C	C	C	C	C	A	A	A	A	A	C	C	C	C	C	C	C	A	C	C	C	C	C	C	C	C	C	C	C	C	C	C	C	C	C	C	C
Kukri_c19653_1370	A/G	1A	552939789	A	A	A	A	G	A	G	A	A	A	A	A	A	A	G	A	G	G	G	A	A	A	A	A	A	A	A	A	A	A	A	A	A	A	A	A	A	A	A	A	A	A	A	A	A	A
IAAV3695	G/A	1A	553209718	G	G	G	G	G	G	G	G	G	G	G	G	G	A	G	G	G	G	G	A	A	G	A	A	A	A	G	A	G	G	G	A	A	A	G	G	G	A	A	A	A	A	A	A	G	A
Excalibur_rep_c68706_1084	G/A	1A	556535642	G	G	G	A	A	G	A	G	G	G	G	G	G	G	A	G	A	A	G	G	G	G	G	G	G	G	G	G	G	G	G	G	G	G	G	G	G	G	G	G	G	G	G	G	G	A
RAC875_rep_c69152_184	A/G	1A	560557925	A	A	A	G	A	A	A	A	A	A	A	A	A	G	A	G	A	A	A	G	G	A	G	G	G	G	G	G	A	A	A	G	G	G	A	A	A	G	G	G	G	G	G	G	A	G
Tdurum_contig13516_251	A/G	1A	565882847	A	A	A	A	A	A	A	A	A	A	A	A	A	A	A	A	A	A	A	A	A	A	A	A	A	G	A	G	A	A	A	A	A	A	A	A	A	A	A	A	A	A	A	A	A	G
Tdurum_contig51167_915	G/A	1A	568180690	G	G	G	G	G	G	G	G	G	G	G	G	G	G	G	G	G	G	G	G	G	G	G	G	G	G	G	G	G	G	G	G	G	G	G	G	G	G	G	G	G	G	G	G	G	G
Tdurum_contig51167_534	G/A	1A	568181464	G	G	G	G	G	G	G	G	G	G	G	G	G	G	G	G	G	G	G	G	G	G	G	G	G	G	G	G	G	G	G	G	G	G	G	G	G	G	G	G	G	G	G	G	G	G
Tdurum_contig51167_390	G/A	1A	568181608	G	G	G	G	G	G	G	G	G	G	G	G	G	G	G	G	G	G	G	G	G	G	G	G	G	G	G	G	G	G	G	G	G	G	G	G	G	G	G	G	G	G	G	G	G	G
CAP12_rep_c6128_120	C/T	1A	571866162	C	C	C	C	C	C	C	C	C	C	C	C	C	C	C	C	C	C	C	C	C	C	C	C	C	C	C	C	C	C	C	C	C	C	C	C	C	C	C	C	C	C	C	C	C	C
tplb0030a05_2386	A/G	1A	572958456	A	G	G	A	G	A	A	A	G	A	A	G	A	A	G	A	G	G	A	A	A	A	A	A	A	A	G	A	G	A	A	A	A	A	A	G	A	A	G	A	A	A	A	A	A	A
Kukri_c50467_1017	T/C	1A	573977125	C	T	T	T	T	T	C	C	T	T	C	T	T	T	T	C	T	T	T	T	T	T	C	T	T	T	T	T	T	C	C	T	T	T	C	T	T	T	T	T	T	T	T	T	T	T
IAAV7537	G/T	1A	574199052	G	G	G	G	G	G	G	G	G	G	G	G	G	G	G	T	G	G	G	G	G	G	T	G	T	K	G	G	G	G	G	G	G	G	G	G	G	G	G	T	G	T	G	G	G	G
Excalibur_c16947_114	C/T	1A	574281165	C	C	T	C	C	T	C	T	T	T	T	T	T	C	C	T	C	C	T	C	C	T	C	C	C	C	C	C	T	T	T	C	C	C	T	T	T	C	C	C	C	C	C	C	C	C
BobWhite_c6820_199	C/T	1A	575355753	C	C	C	C	C	C	C	C	C	C	C	C	C	C	C	C	C	C	C	C	C	C	C	C	C	C	C	C	C	C	C	C	C	C	C	C	C	C	C	C	C	C	C	C	C	C
Excalibur_c66_147	T/C	1A	576120612	C	T	T	T	T	T	T	T	T	T	T	T	T	C	T	T	T	T	T	C	C	T	C	C	C	C	T	C	T	T	T	C	C	C	T	T	T	C	C	C	C	C	C	C	T	C
Tdurum_contig81011_244	A/G	1A	576120707	G	A	A	A	A	A	A	A	A	A	A	A	A	G	A	A	A	A	A	G	G	A	G	G	G	G	A	G	A	A	A	G	G	G	A	A	A	G	G	G	G	G	G	G	A	G
BobWhite_c11692_148	A/C	1A	576826874	A	C	A	A	C	A	C	A	A	A	A	A	A	A	C	A	C	C	A	A	A	A	A	A	A	A	A	A	A	A	A	A	A	A	C	A	A	A	A	A	A	A	A	A	C	A
CAP7_c821_239	T/C	1A	576999541	T	T	C	C	T	C	T	C	T	C	C	C	T	T	T	C	T	T	C	T	T	C	T	T	T	T	T	T	C	C	T	T	T	T	T	C	C	T	T	T	T	T	T	T	T	T
RFL_Contig3683_1784	C/A	1A	578104320	C	C	C	C	C	C	C	C	A	C	C	C	A	C	C	C	C	C	C	C	C	C	C	C	C	C	A	C	C	C	A	C	C	C	C	C	C	C	C	C	C	C	C	C	C	C
RFL_Contig3683_668	C/T	1A	578106116	T	T	C	T	C	C	C	C	C	C	C	C	C	C	C	C	C	C	T	C	C	C	C	T	C	T	C	C	C	C	C	C	C	C	C	C	C	C	C	C	C	T	C	C	C	T
Ex_c3201_1046	C/T	1A	583420916	C	T	C	C	T	C	T	C	C	C	C	C	C	C	T	C	T	T	C	C	C	C	C	C	C	C	C	C	C	C	C	C	C	C	C	C	C	C	C	C	C	C	C	C	C	C
BS00068074_51	C/A	1A	583520358	C	C	A	C	C	C	C	C	A	C	C	C	A	C	C	C	C	C	C	C	C	C	C	C	C	C	C	C	C	C	A	C	C	C	C	C	C	C	C	C	C	C	C	C	C	C
RAC875_c52947_84	G/A	1A	584813112	G	A	G	G	A	G	A	G	G	G	G	G	G	G	A	G	A	A	G	G	G	G	G	G	G	G	G	G	G	G	G	G	G	G	G	G	G	G	G	G	G	G	G	G	G	G
Kukri_c65610_572	T/C	1A	584814113	T	C	T	T	C	T	C	T	T	T	T	T	T	T	C	T	C	C	T	T	T	T	T	T	T	T	T	T	T	T	T	T	T	T	T	T	T	T	T	T	T	T	T	T	T	T
Tdurum_contig84252_155	T/C	1A	584814213	T	C	T	T	C	T	C	T	T	T	T	T	T	T	C	T	C	C	T	T	T	T	T	T	T	T	T	T	T	T	T	T	T	T	T	T	T	T	T	T	T	T	T	T	T	T
BS00065694_51	A/G	1A	586581163	G	A	G	G	A	G	A	G	A	G	G	G	G	A	A	G	A	A	G	A	A	A	G	A	G	G	G	G	G	G	G	G	A	A	G	A	G	G	G	G	A	G	A	G	G	G
Excalibur_c5838_110	T/C	1A	587065881	C	C	T	T	T	T	T	T	T	T	T	C	T	T	T	T	T	T	T	T	T	T	C	C	C	C	C	C	C	T	T	C	C	T	T	T	C	C	C	C	T	C	C	C	T	C
RAC875_rep_c71278_345	T/G	1A	587218173	T	T	T	T	T	T	T	T	T	T	T	T	T	T	T	T	T	T	T	T	T	T	T	G	T	T	T	T	T	T	T	T	T	T	T	T	T	T	T	T	T	G	T	T	T	T
BS00011892_51	G/A	1A	587218966	G	G	G	G	G	G	G	G	G	G	G	G	G	G	G	G	G	G	G	G	G	G	A	G	A	A	A	G	A	G	G	G	G	A	G	G	G	G	A	A	G	A	A	A	G	A
RAC875_rep_c117660_128	C/T	1A	587219974	T	T	C	C	C	C	C	C	C	C	C	T	C	C	C	C	C	C	C	C	C	C	T	T	T	T	T	T	T	C	C	T	T	C	C	C	T	T	T	T	C	T	T	T	C	T
Kukri_c61874_273	G/A	1A	587713327	A	A	G	G	G	G	G	G	G	G	G	A	G	G	G	G	G	G	G	G	G	G	A	A	A	A	A	A	A	G	G	A	A	G	G	G	A	A	A	A	G	A	A	A	G	A
BobWhite_c20073_382	C/A	1A	589012409	C	C	C	C	C	C	C	C	C	C	C	C	C	A	C	C	C	C	C	A	A	C	A	C	A	A	A	C	A	C	C	C	A	A	C	C	C	C	A	A	A	A	A	A	C	A
BobWhite_c20073_443	A/G	1A	589012470	G	G	A	A	A	A	A	A	A	A	A	G	A	A	A	A	A	A	A	A	A	A	G	G	G	G	G	G	G	A	A	G	G	A	A	A	G	G	G	G	A	G	G	G	A	G
BS00024107_51	A/G	1A	589012525	G	G	G	G	A	G	A	G	G	G	G	G	G	A	A	G	A	A	G	A	A	A	A	G	A	G	A	G	A	G	G	G	A	A	G	A	G	G	A	A	A	A	A	A	G	A
Excalibur_c98273_114	T/G	1A	590305317	G	G	T	T	T	T	T	T	T	T	T	G	T	T	T	T	T	T	T	T	T	T	G	G	G	G	G	G	G	T	T	G	G	T	T	T	G	G	G	G	T	G	G	G	T	G
IAAV2162	A/T	1A	591266992	A	T	T	A	T	A	T	A	T	A	A	A	A	T	T	A	T	T	A	A	T	T	T	T	T	T	A	T	A	A	A	T	T	T	A	A	A	T	T	T	T	T	T	T	T	T
tplb0053c24_1496	C/T	1A	591267563	T	T	C	C	C	C	C	C	C	C	C	T	C	C	C	C	C	C	C	C	C	C	T	T	T	T	T	T	T	C	C	T	T	C	C	C	T	T	T	T	C	T	T	T	C	T
Kukri_c8527_53	G/A	1A	592210902	G	G	G	A	G	G	G	A	G	G	G	A	A	G	G	A	G	G	G	G	G	G	G	G	G	G	A	G	G	A	G	G	G	G	G	A	G	G	G	G	G	G	G	G	G	G
Kukri_rep_c69829_711	C/T	1A	592211121	C	C	T	T	T	T	T	T	T	T	T	C	T	T	T	T	T	T	T	T	T	T	C	C	C	C	C	C	C	T	T	C	C	T	T	T	C	C	C	C	T	C	C	C	T	C
Excalibur_rep_c103373_763	T/C	1A	592863492	C	C	T	T	T	T	T	T	T	T	T	C	T	T	T	T	T	T	T	T	T	T	C	C	C	C	C	C	C	T	T	C	C	T	T	T	C	C	C	C	T	C	C	C	T	C
BS00011508_51	A/G	1A	592866088	G	G	A	A	A	A	A	A	A	A	A	G	A	A	A	A	A	A	A	A	A	A	G	G	G	G	G	G	G	A	A	G	G	A	A	A	G	G	G	G	A	G	G	G	A	G
BobWhite_c44947_277	T/C	1A	593583905	C	T	C	T	T	T	T	T	T	T	T	T	T	T	T	T	T	T	T	T	T	T	T	T	T	T	T	T	T	T	C	T	T	T	T	T	T	T	T	T	T	T	T	T	T	T
JD_c394_819	T/C	1A	593601976	C	T	T	T	T	T	T	T	T	T	T	T	T	T	T	T	T	T	T	T	T	T	T	T	T	T	T	T	T	T	C	T	T	T	T	T	T	T	T	T	T	T	T	T	T	T
IAAV3217	G/A	1A	593602022	A	G	G	G	G	G	G	G	G	G	G	G	G	G	G	G	G	G	G	G	G	G	G	G	G	G	G	G	G	G	A	G	G	G	G	G	G	G	G	G	G	G	G	G	G	G
RAC875_rep_c120646_120	G/A	1A	593614665	A	G	A	G	G	G	G	G	A	G	G	G	G	G	G	G	G	G	G	G	G	G	G	G	G	G	G	G	G	G	A	G	G	G	G	G	G	G	G	G	G	G	G	G	G	G
BS00054271_51	C/T	1A	594002395	T	C	T	C	C	C	C	C	T	C	C	C	C	C	C	C	C	C	C	C	C	C	C	C	C	C	C	C	C	C	T	C	C	C	C	C	C	C	C	C	C	C	C	C	C	C
BobWhite_rep_c63205_215	A/G	1A	594007904	G	G	A	A	A	A	A	A	A	A	A	G	A	A	A	A	A	A	A	A	A	A	G	G	G	G	G	G	G	A	A	G	G	A	A	A	G	G	G	G	A	G	G	G	A	G
BS00023417_51	T/C	1A	594032322	N	T	C	T	T	T	T	T	C	T	T	T	T	T	T	T	T	T	T	T	T	T	T	T	T	T	T	T	T	T	N	T	T	T	T	T	T	T	T	T	T	T	T	T	T	T
Excalibur_c1255_293	C/T	1A	594566665	C	C	T	C	C	C	C	C	T	C	C	C	C	C	C	C	C	C	C	C	C	C	C	C	C	C	C	C	C	C	C	C	C	C	C	C	C	C	C	C	C	C	C	C	C	C
BS00067741_51	T/C	1A	594567075	T	T	C	T	T	T	T	T	C	T	T	T	T	T	T	T	T	T	T	T	T	T	T	T	T	T	T	T	T	T	T	T	T	T	T	T	T	T	T	T	T	T	T	T	T	T
Ra_c56010_289	A/G	1A	595647156	A	A	A	A	A	A	A	A	A	A	A	A	A	A	A	A	A	A	A	A	A	A	A	A	A	A	A	A	A	A	G	A	A	A	A	A	A	A	A	A	A	A	A	A	A	A
BS00096930_51	A/G	1A	595702972	A	G	A	A	G	A	G	A	G	A	A	A	A	A	G	A	G	G	A	A	A	A	A	A	A	G	A	G	G	A	G	G	G	A	G	A	A	G	A	A	A	G	A	G	A	G
RAC875_c85550_52	G/A	1A	595703036	G	A	G	G	A	G	A	G	A	G	G	G	G	G	A	G	A	A	G	G	G	G	G	G	G	A	G	A	A	G	A	A	A	G	A	G	G	A	G	G	G	A	G	A	G	A
RAC875_c85550_291	G/A	1A	595703432	G	G	G	G	G	G	G	G	G	G	G	G	G	G	G	G	G	G	G	G	G	G	G	G	G	G	G	G	G	G	A	G	G	G	G	G	G	G	G	G	G	G	G	G	G	G
BS00021780_51	C/T	1A	596511108	C	T	C	C	T	C	T	C	T	C	C	C	C	C	T	C	T	T	C	C	C	C	C	C	C	T	C	T	T	C	C	T	T	C	T	C	C	T	C	C	C	T	C	T	C	T
BobWhite_c66315_505	G/A	1A	596872868	G	G	G	G	G	G	G	G	A	G	G	G	G	G	G	G	G	G	G	G	G	G	G	G	G	A	G	G	A	G	G	G	G	G	A	G	G	G	G	G	G	G	G	G	G	A
IAAV1066	A/G	1A	597851505	A	A	A	A	A	A	A	A	A	A	A	A	A	A	A	A	A	A	A	A	A	A	A	A	A	A	A	A	A	A	G	A	A	A	A	A	A	A	A	A	A	A	A	A	A	A
Ku_c72511_106	T/C	1A	597853727	T	T	T	T	T	T	T	T	T	T	T	T	T	T	T	T	T	T	T	T	T	T	T	T	T	T	T	T	T	T	C	T	T	T	T	T	T	T	T	T	T	T	T	T	T	T
tplb0059i08_441	A/G	1A	598114156	A	G	A	A	G	A	G	A	A	A	A	A	A	A	G	A	G	G	A	A	A	A	G	A	A	G	A	G	A	A	A	G	G	A	G	A	A	G	A	A	A	G	A	G	A	A
RAC875_c24163_155	C/T	1B	4976777	C	C	C	C	C	C	C	C	C	C	C	C	C	C	C	C	C	C	C	C	C	C	C	T	C	C	T	T	T	C	C	T	T	C	C	C	T	T	T	T	C	T	C	T	C	T
Kukri_c8602_730	T/C	1B	8749348	C	C	T	T	T	T	T	T	C	C	T	T	C	T	C	T	C	T	T	T	C	T	T	T	T	C	T	T	T	T	T	T	C	C	T	T	T	T	T	T	C	T	C	T	T	T
IAAV392	T/G	1B	8780771	T	T	T	T	T	T	T	T	T	T	T	T	T	T	T	T	T	T	T	T	T	T	G	T	T	T	T	T	T	T	T	T	T	T	T	T	T	T	T	T	T	T	T	T	T	T
BS00022429_51	T/C	1B	9084896	T	T	C	C	C	C	C	C	T	T	T	C	T	T	T	C	T	C	C	C	T	T	T	T	T	T	T	T	T	C	T	T	T	T	T	C	T	T	T	T	T	T	T	T	C	T
BS00103677_51	C/A	1B	10891257	C	C	A	A	A	A	A	A	C	C	A	A	C	C	C	A	C	A	A	A	C	C	C	C	C	C	C	C	C	A	A	C	C	C	C	A	C	C	C	C	C	C	C	C	A	C
BS00110900_51	A/G	1B	10892831	G	A	A	A	A	A	A	A	A	A	A	A	A	A	A	A	A	A	A	A	A	A	G	A	A	A	A	A	A	A	A	A	A	A	A	A	A	A	A	A	A	A	A	A	A	A
BS00068429_51	A/G	1B	10899039	G	A	G	G	G	G	G	G	A	A	G	G	A	A	A	G	A	G	G	G	A	A	A	A	A	A	A	A	A	G	G	A	A	A	A	G	A	A	A	A	A	A	A	A	G	A
RAC875_c63624_753	G/A	1B	12379078	G	G	A	A	A	A	A	A	G	G	A	A	G	G	G	A	G	A	A	A	G	G	G	G	G	G	G	G	G	A	A	G	G	G	G	A	G	G	G	G	G	G	G	G	A	G
BS00072113_51	C/A	1B	13312575	C	A	C	C	C	C	C	C	A	A	C	C	A	A	A	C	A	C	C	C	A	A	A	A	C	C	C	A	C	C	C	A	A	A	C	C	A	A	C	A	A	A	A	A	C	A
Kukri_c76307_259	G/T	1B	14860180	G	G	G	G	G	G	G	G	G	G	G	G	G	G	G	G	G	G	G	G	G	G	G	G	T	G	T	G	T	G	G	G	G	G	T	G	G	G	T	G	G	G	G	G	G	G
BS00025965_51	G/A	1B	15254094	G	G	A	A	A	A	A	A	G	G	A	A	G	G	G	A	G	A	A	A	G	G	G	G	G	G	G	G	G	A	A	G	G	G	G	A	G	G	G	G	G	G	G	G	A	G
Tdurum_contig76266_134	C/T	1B	15893938	C	C	C	C	C	C	C	C	C	C	C	C	C	C	C	C	C	C	C	C	C	C	C	C	T	C	T	C	N	C	C	C	C	C	N	C	C	C	T	C	C	C	C	C	C	C
BS00105846_51	T/C	1B	16010783	T	C	T	T	C	T	T	T	T	T	T	T	T	T	C	T	C	C	T	T	T	T	T	T	C	C	C	T	C	T	T	T	C	T	C	T	T	T	C	T	T	T	T	T	T	T
BS00011695_51	T/C	1B	16466543	C	C	T	T	C	T	T	T	T	T	T	T	T	T	C	T	C	C	T	T	T	T	C	T	T	C	T	T	T	T	T	T	C	T	T	T	T	T	T	T	T	T	T	T	T	T
RAC875_c5243_479	G/A	1B	16466959	G	G	G	G	G	G	G	G	G	G	G	G	G	G	G	G	G	G	G	G	G	G	G	G	A	G	A	G	A	G	G	G	G	G	A	G	G	G	A	G	G	G	G	G	G	G
Excalibur_c11666_134	A/G	1B	17676938	A	A	A	A	A	A	A	A	A	A	A	A	A	A	A	A	A	A	A	A	A	A	A	A	G	A	G	A	G	A	A	A	A	A	G	A	A	A	G	A	A	A	A	A	A	A
RAC875_c15942_571	T/C	1B	18607572	T	T	T	T	T	T	T	T	T	Y	T	T	T	T	T	T	T	T	T	T	T	T	T	T	C	T	C	T	C	T	T	T	T	T	C	T	T	T	C	T	T	T	T	T	T	T
IAAV8117	T/C	1B	18629406	T	T	T	T	T	T	T	T	T	T	T	T	T	T	T	T	T	T	T	T	T	T	T	T	T	T	T	T	T	T	T	T	T	T	T	T	T	T	T	T	T	T	T	T	T	T
Excalibur_c48152_818	T/C	1B	24024384	T	T	T	T	T	T	T	T	C	T	T	C	T	T	T	T	T	T	T	T	T	T	T	C	C	N	C	T	C	T	T	T	T	T	T	T	T	T	C	C	T	C	T	C	T	C
RAC875_c21801_1262	G/A	1B	24024404	G	G	G	G	G	G	G	G	G	G	G	G	G	G	G	G	G	G	G	G	G	G	G	G	A	G	A	G	A	G	G	G	G	G	A	G	G	G	A	G	G	G	G	G	G	G
RAC875_c65864_437	C/T	1B	26307006	C	C	C	C	C	C	C	C	T	N	C	C	T	C	C	C	C	C	C	C	C	C	C	C	T	C	T	C	T	C	C	C	C	T	T	C	C	C	T	C	T	C	T	C	C	C
IAAV1518	C/A	1B	28019671	C	C	C	C	C	C	C	C	C	C	C	C	C	C	C	C	C	C	C	C	C	C	C	C	C	C	C	C	C	C	C	C	C	C	C	C	C	C	C	C	C	C	C	C	C	C
Excalibur_c30974_65	C/T	1B	28796792	C	C	C	C	C	C	C	C	C	C	C	C	C	T	C	C	C	C	C	T	T	C	T	T	T	T	T	T	C	C	C	T	T	T	C	C	C	T	T	T	T	T	T	T	C	T
RAC875_c9309_145	G/A	1B	28796860	G	G	G	G	G	G	G	G	G	G	G	G	G	G	G	G	G	G	G	G	G	G	G	G	A	G	G	G	G	G	G	G	G	G	G	G	G	G	G	A	G	A	G	A	G	G
Tdurum_contig62213_423	C/A	1B	33567910	C	C	C	C	A	C	C	C	C	C	C	C	C	C	C	C	C	A	C	C	C	A	C	C	C	C	C	C	C	C	C	C	C	C	C	C	C	C	C	C	C	C	C	C	C	C
BS00065053_51	G/A	1B	43205905	G	G	G	G	A	G	G	G	G	G	G	G	G	G	G	G	G	A	G	G	G	G	G	G	G	G	G	G	G	G	G	G	G	G	G	G	G	G	G	G	G	G	G	G	G	G
BS00022590_51	T/C	1B	43284123	T	T	T	T	T	T	T	T	T	T	T	T	T	T	T	T	T	T	T	T	T	T	T	T	T	T	T	T	T	T	T	T	T	T	T	T	T	T	T	T	T	T	T	T	T	T
BS00067003_51	C/T	1B	43915220	C	C	C	C	T	C	C	C	C	C	C	C	C	C	T	C	T	T	C	C	C	C	C	C	C	C	T	C	T	C	T	C	C	C	C	C	C	C	T	C	C	C	C	C	C	C
BS00106306_51	T/C	1B	43949413	T	T	T	T	T	T	T	T	T	T	T	T	T	T	C	T	C	T	T	T	T	T	T	T	T	T	C	T	C	T	C	T	T	T	T	T	T	T	C	T	T	T	T	T	T	T
BS00012068_51	C/T	1B	46190580	C	C	C	C	C	C	C	C	C	C	C	C	C	C	C	C	C	C	C	C	C	C	C	C	C	C	C	C	C	C	C	C	C	C	C	C	C	C	C	C	C	C	C	C	C	C
Kukri_rep_c102900_1715	T/C	1B	50993187	T	T	C	C	T	T	T	T	C	C	C	C	C	T	T	T	T	T	T	T	T	T	T	T	C	T	C	C	C	T	T	T	T	C	T	T	T	T	C	C	C	C	C	C	C	T
RFL_Contig2160_524	G/A	1B	52131075	G	A	G	G	G	G	G	G	G	G	G	G	G	A	G	G	A	A	G	G	A	G	G	G	G	R	G	G	G	G	G	G	G	G	G	G	G	G	G	G	G	G	G	G	G	A
Tdurum_contig30113_214	G/A	1B	55480151	A	A	A	A	G	A	A	A	G	A	A	A	G	G	A	A	A	G	A	A	G	A	G	G	G	G	A	G	G	A	G	G	A	A	A	A	G	G	G	G	A	A	A	G	A	A
BS00087787_51	C/T	1B	56069544	C	C	C	C	T	C	C	C	C	C	C	C	C	C	C	C	C	T	C	C	C	C	C	C	C	C	C	C	C	C	C	C	C	C	C	C	C	C	C	C	C	C	C	C	C	C
Ra_c16879_977	C/A	1B	57781232	C	C	C	C	A	C	C	C	A	C	C	C	A	C	C	C	C	A	C	C	C	C	A	A	C	A	C	A	C	C	A	A	C	C	C	C	A	A	C	A	C	C	C	A	C	C
IACX2935	T/G	1B	58554935	T	T	T	T	T	T	T	T	T	T	T	T	T	T	T	T	T	T	T	T	T	T	T	T	T	T	G	T	T	T	T	T	T	T	T	T	T	T	T	T	T	T	T	T	T	T
Excalibur_c46902_92	A/G	1B	58753647	A	A	A	A	A	A	A	A	A	A	A	A	A	A	A	A	A	A	A	A	A	A	A	A	A	A	G	A	A	A	A	A	A	A	A	A	A	A	A	A	A	A	A	A	A	A
Excalibur_c5065_566	G/A	1B	60375538	G	G	G	G	G	G	G	G	G	G	G	G	G	A	G	G	G	G	G	G	A	G	G	G	A	G	G	G	A	G	G	G	G	G	G	G	G	G	A	G	G	G	G	G	G	G
IAAV6	C/T	1B	60382317	C	C	C	C	C	C	C	C	T	C	C	C	T	C	C	C	C	C	C	C	C	C	T	T	C	T	C	T	C	C	T	T	C	C	C	C	T	T	C	T	C	C	C	T	C	C
BS00067507_51	C/T	1B	60456393	T	T	T	T	C	T	T	T	C	T	T	T	C	C	T	T	T	C	T	T	C	T	C	C	C	C	C	C	C	T	C	C	T	T	T	T	C	C	C	C	T	T	T	C	T	T
BS00022319_51	T/C	1B	62915598	T	T	T	T	T	T	T	T	T	T	T	T	T	C	T	T	T	T	T	T	C	T	T	T	C	T	C	T	C	T	T	T	T	T	T	T	T	T	C	T	T	T	T	T	T	T
CAP8_rep_c9642_82	A/G	1B	63893371	A	A	A	A	G	A	A	A	A	N	A	A	A	G	A	A	A	G	A	A	G	A	A	A	G	A	G	A	G	A	A	A	A	A	A	A	A	A	G	A	A	A	A	A	A	A
BS00066014_51	G/A	1B	64188655	G	G	G	G	N	G	G	G	G	G	G	G	G	A	G	G	G	N	G	G	A	G	G	G	A	G	G	G	A	G	G	G	G	G	G	G	G	G	A	G	G	G	G	G	G	G
Kukri_c4911_515	C/T	1B	65164507	C	C	C	C	C	C	C	C	C	C	T	C	C	T	C	C	C	C	C	C	T	C	C	C	T	C	C	C	T	C	C	C	C	C	T	C	C	C	T	C	C	C	C	C	C	C
BS00099829_51	G/T	1B	65165703	G	G	G	G	G	G	G	G	G	G	T	G	G	T	G	G	G	G	G	G	T	G	G	G	T	G	G	G	T	G	G	G	G	G	T	G	G	G	T	G	G	G	G	G	G	G
Kukri_rep_c107771_588	G/T	1B	74016908	G	G	G	G	G	T	G	G	T	G	G	T	G	G	G	G	G	G	G	G	G	G	G	G	G	N	G	G	G	G	G	G	G	T	G	G	G	G	G	G	T	G	T	G	T	T
BS00065443_51	A/G	1B	88460309	A	A	A	A	A	A	A	A	A	A	G	A	G	A	A	A	A	A	A	A	A	A	A	A	A	A	A	A	A	A	A	A	A	A	A	A	A	A	A	A	A	A	A	A	A	A
IAAV9176	T/G	1B	100170776	T	T	T	T	G	T	T	T	T	N	T	T	T	T	T	T	T	G	T	T	T	T	T	T	T	T	T	T	T	T	T	T	T	T	T	T	T	T	T	T	T	T	T	T	T	T
BS00067800_51	C/T	1B	100721908	C	C	C	C	T	C	C	C	C	C	T	C	C	C	C	C	C	T	C	C	C	C	C	C	C	C	C	C	C	C	C	C	C	C	T	C	C	C	C	C	C	C	C	C	C	C
Kukri_c18052_356	C/T	1B	101226232	C	C	C	C	C	C	C	C	C	C	T	C	C	T	C	C	C	C	C	C	T	C	C	C	C	C	C	C	C	C	C	C	C	C	T	C	C	C	C	C	C	C	C	C	C	C
Kukri_c43552_443	G/A	1B	102024872	G	G	G	G	A	G	G	G	G	G	A	G	G	A	G	G	G	A	G	G	A	G	G	G	G	G	G	G	G	G	G	G	G	G	A	G	G	G	G	G	G	G	G	G	G	G
Kukri_c43552_238	C/T	1B	102025077	C	C	C	C	T	C	C	C	C	C	T	C	C	C	C	C	C	T	C	C	C	C	C	C	C	C	C	C	C	C	C	C	C	C	T	C	C	C	C	C	C	C	C	C	C	C
IAAV3413	A/G	1B	102875706	A	A	A	A	G	A	A	A	A	A	G	A	A	A	A	A	A	G	A	A	A	A	A	A	A	A	A	A	A	A	A	A	A	A	G	A	A	A	A	A	A	A	A	A	A	A
Kukri_c40088_619	C/T	1B	102876156	C	C	C	C	T	C	C	C	C	C	T	C	C	C	C	C	C	T	C	C	C	C	C	C	C	C	C	C	C	C	C	C	C	C	T	C	C	C	C	C	C	C	C	C	C	C
TA003421-0429	A/G	1B	102876170	A	A	A	A	G	A	A	A	A	A	G	A	A	A	A	A	A	G	A	A	A	A	A	A	A	A	A	A	A	A	A	A	A	A	G	A	A	A	A	A	A	A	A	A	A	A
Ku_c18680_777	G/T	1B	108423086	G	G	G	G	T	G	G	G	G	G	T	G	G	T	G	G	G	T	G	G	T	G	G	G	G	G	G	G	G	G	G	G	G	G	T	G	G	G	G	G	G	G	G	G	G	G
IAAV7575	T/C	1B	110716158	T	T	T	T	C	T	T	T	T	T	C	T	T	C	T	T	T	C	T	T	C	T	T	T	T	T	T	T	T	T	T	T	T	T	C	T	T	T	T	T	T	T	T	T	T	T
Ra_c69176_630	T/C	1B	113388433	T	T	T	T	C	T	T	T	T	T	C	T	T	C	T	T	T	C	T	T	C	T	T	T	T	T	T	T	T	T	T	T	T	T	C	T	T	T	T	T	T	T	T	T	T	T
Ra_c69176_1308	T/G	1B	113390155	T	T	T	T	G	T	T	T	T	T	G	T	T	G	T	T	T	G	T	T	G	T	T	T	T	T	T	T	T	T	T	T	T	T	G	T	T	T	T	T	T	T	T	T	T	T
Kukri_c17540_394	A/G	1B	121491217	A	A	A	A	G	A	A	A	A	N	G	A	A	G	A	A	A	G	A	A	G	A	A	A	A	A	A	A	A	A	A	A	A	A	G	A	A	A	A	A	A	A	A	A	A	A
BS00023044_51	T/C	1B	121491907	T	T	T	T	C	T	T	T	T	T	C	T	T	C	T	T	T	C	T	T	C	T	T	T	T	T	T	T	T	T	T	T	T	T	C	T	T	T	T	T	T	T	T	T	T	T
Excalibur_c7954_672	G/A	1B	123374108	G	G	G	G	G	G	G	G	G	G	A	G	G	G	G	G	G	G	G	G	G	G	G	G	G	G	G	G	G	G	G	G	G	G	A	G	G	G	G	G	G	G	G	G	G	G
Ra_c455_283	T/C	1B	123383763	T	T	T	T	C	T	T	T	T	T	C	T	T	C	T	T	T	C	T	T	C	T	T	T	T	T	T	T	T	T	T	T	T	T	C	T	T	T	T	T	T	T	T	T	T	T
RAC875_c60360_389	C/T	1B	126093028	C	C	C	C	T	C	C	C	C	N	T	C	C	T	C	C	C	T	C	C	T	C	C	C	C	C	C	C	C	C	C	C	C	C	T	C	C	C	C	C	C	C	C	C	C	C
BS00022549_51	G/A	1B	126095792	G	G	G	G	A	G	G	G	G	G	A	G	G	G	G	G	G	A	G	G	G	G	G	G	G	G	G	G	G	G	G	G	G	G	A	G	G	G	G	G	G	G	G	G	G	G
BS00093740_51	C/T	1B	127088991	C	C	C	C	C	C	C	C	C	C	C	C	C	C	C	C	C	C	C	C	C	C	C	C	C	C	C	C	C	C	C	C	C	C	C	C	C	C	C	C	C	C	C	C	C	C
Kukri_c6135_150	T/C	1B	136121440	T	T	T	T	T	T	T	T	T	T	C	T	T	T	T	T	T	T	T	T	T	T	T	T	C	T	T	T	C	T	C	T	T	T	C	T	T	T	C	T	T	T	T	T	T	T
BS00063573_51	A/G	1B	151195552	A	A	A	A	G	A	A	A	A	A	A	A	A	G	A	A	A	G	A	A	G	A	A	A	A	A	A	A	A	A	A	A	A	A	A	A	A	A	A	A	A	A	A	A	A	A
BS00063574_51	T/C	1B	151195723	T	T	T	T	C	T	T	T	T	T	T	T	T	C	T	T	T	C	T	T	C	T	T	T	T	T	T	T	T	T	T	T	T	T	T	T	T	T	T	T	T	T	T	T	T	T
BS00068512_51	A/C	1B	159323845	A	A	A	A	C	A	A	A	A	A	A	A	A	C	A	A	A	C	A	A	C	A	A	A	A	A	A	A	A	A	A	A	A	A	A	A	A	A	A	A	A	A	A	A	A	A
Excalibur_c10528_347	T/C	1B	160149599	T	T	T	T	T	T	T	T	T	T	T	T	T	T	T	T	T	T	T	C	T	T	C	T	T	T	T	T	T	T	T	T	C	C	T	T	T	T	T	T	C	T	C	T	T	T
BS00068246_51	G/A	1B	162804917	G	G	G	G	A	G	G	G	G	G	G	G	G	A	G	G	G	A	G	G	A	G	G	G	G	G	G	G	G	G	G	G	G	G	G	G	G	G	G	G	G	G	G	G	G	G
BS00022218_51	G/A	1B	163104324	G	G	G	G	A	G	G	G	G	G	G	G	G	A	G	G	G	A	G	G	A	G	G	G	G	G	G	G	G	G	G	G	G	G	G	G	G	G	G	G	G	G	G	G	G	G
BS00073935_51	C/T	1B	163809825	C	C	C	C	T	C	C	C	C	C	C	C	C	N	C	C	C	T	C	C	N	C	C	C	C	C	C	C	C	C	C	C	C	C	C	C	C	C	C	C	C	C	C	C	C	C
RAC875_c21598_248	G/A	1B	165923593	G	G	G	G	G	G	G	G	G	G	G	G	G	G	G	G	G	G	G	A	G	G	A	G	G	G	G	G	G	G	G	G	A	A	G	G	G	G	G	G	A	G	A	G	G	G
RAC875_c37025_2027	A/G	1B	167735511	G	G	G	G	A	A	G	G	A	G	A	G	G	A	A	G	A	A	G	A	A	A	G	A	A	A	G	A	A	G	G	A	A	A	G	A	A	A	A	A	A	G	A	G	A	A
BS00066990_51	C/T	1B	184509232	C	C	C	C	C	C	C	C	C	C	C	C	C	T	C	C	C	C	C	C	T	T	C	C	C	C	C	C	C	C	C	C	C	T	C	C	C	C	C	T	T	C	T	C	C	T
BS00022317_51	T/C	1B	224277337	T	T	T	T	C	T	T	T	T	T	T	T	T	T	T	T	T	C	T	T	T	T	T	T	T	T	T	T	T	T	T	T	T	T	T	T	T	T	T	T	T	T	T	T	T	T
BS00062965_51	A/C	1B	257062706	C	C	C	C	A	A	C	C	A	C	A	C	C	A	A	C	A	A	C	A	A	A	C	A	A	A	C	A	A	C	C	A	A	A	C	A	A	A	A	A	A	C	A	C	A	A
RAC875_c18355_804	A/G	1B	258139522	G	G	G	G	A	A	G	G	A	G	A	G	G	A	A	G	A	A	G	A	A	A	G	A	A	A	G	A	A	G	G	A	A	A	G	A	A	A	A	A	A	G	A	G	A	A
BS00066443_51	C/T	1B	285150775	C	C	C	C	C	C	C	C	C	C	C	C	C	C	C	C	C	C	C	C	C	T	C	C	C	C	C	C	C	C	C	C	C	C	C	C	C	C	C	C	C	C	C	C	C	C
BS00088264_51	T/G	1B	286620830	T	T	T	T	G	T	T	T	T	T	T	T	T	T	T	T	T	G	T	T	T	G	T	T	T	T	T	T	T	T	T	T	T	T	T	T	T	T	T	T	T	T	T	T	T	T
tplb0059c20_2221	G/A	1B	287483981	G	G	G	G	A	G	G	G	G	G	G	G	G	A	G	G	G	A	G	G	A	A	G	G	G	G	G	G	G	G	G	G	G	G	G	G	G	G	G	G	G	G	G	G	G	G
BS00023302_51	G/A	1B	287488021	G	G	G	G	A	G	G	G	G	G	G	G	G	A	G	G	G	A	G	G	A	A	G	G	G	G	G	G	G	G	G	G	G	G	G	G	G	G	G	G	G	G	G	G	G	G
BS00066309_51	A/G	1B	288499947	A	A	A	A	A	A	A	A	A	A	A	A	A	A	A	A	A	A	A	A	A	G	A	A	A	A	A	A	A	A	A	A	A	A	A	A	A	A	A	A	A	A	A	A	A	A
BS00077353_51	C/T	1B	288724866	C	C	C	C	T	C	C	C	C	C	C	C	C	T	C	C	C	T	C	C	T	T	C	C	C	C	C	C	C	C	C	C	C	C	C	C	C	C	C	C	C	C	C	C	C	C
BS00065139_51	A/G	1B	288874247	A	A	A	A	G	A	A	A	A	A	A	A	A	G	A	A	A	G	A	A	G	G	A	A	A	A	A	A	A	A	A	A	A	A	A	A	A	A	A	A	A	A	A	A	A	A
CAP8_c4506_82	A/G	1B	290339731	A	A	A	A	G	A	A	A	A	A	A	A	A	G	A	A	A	G	A	A	G	G	A	A	A	A	A	A	A	A	A	A	A	A	A	A	A	A	A	A	A	A	A	A	A	A
BS00062770_51	T/C	1B	291765502	T	T	T	T	C	T	T	T	T	T	T	T	T	C	T	T	T	C	T	T	C	C	T	T	T	T	T	T	T	T	T	T	T	T	T	T	T	T	T	T	T	T	T	T	T	T
BS00050126_51	G/A	1B	291774405	G	G	G	G	A	G	G	G	G	G	G	G	G	A	G	G	G	A	G	G	A	A	G	G	G	G	G	G	G	G	G	G	G	G	G	G	G	G	G	G	G	G	G	G	G	G
BS00050457_51	T/C	1B	294808311	T	T	T	T	C	T	T	T	T	T	T	T	T	C	T	T	T	C	T	T	C	C	T	T	T	T	T	T	T	T	T	T	T	T	T	T	T	T	T	T	T	T	T	T	T	T
Ku_c2742_638	C/A	1B	303488667	A	A	A	A	C	C	A	A	C	A	C	A	A	C	C	A	C	C	A	C	C	C	A	C	C	C	A	C	C	A	A	C	C	C	A	C	C	C	C	C	C	A	C	A	C	C
Tdurum_contig31624_230	T/G	1B	304116690	G	G	G	G	G	G	G	G	T	T	T	G	T	T	G	G	G	G	G	T	T	T	T	G	T	G	G	T	T	G	T	T	T	T	T	G	T	T	T	G	T	G	T	G	G	G
IACX7921	A/G	1B	306347447	G	G	G	G	A	A	G	G	A	G	A	G	G	A	A	G	A	A	G	A	A	A	G	A	A	A	G	A	A	G	G	A	A	A	G	A	A	A	A	A	A	G	A	G	A	A
TA004184-0525	C/A	1B	307621447	A	A	A	A	A	A	A	A	C	C	C	A	C	C	A	A	A	A	A	C	C	C	C	A	C	A	A	C	C	A	C	C	C	C	C	A	C	C	C	A	C	A	C	A	A	A
Tdurum_contig288_253	T/C	1B	308151459	C	C	C	C	C	C	C	C	T	T	T	C	T	T	C	C	C	C	C	T	T	T	T	C	T	C	C	T	T	C	T	T	T	T	T	C	T	T	T	C	T	C	T	C	C	C
Kukri_c31093_387	T/C	1B	310848661	C	C	C	C	T	T	C	C	T	C	T	C	C	T	T	C	T	T	C	T	T	T	C	T	T	T	C	T	T	C	C	T	T	T	C	T	T	T	T	T	T	C	T	C	T	T
Ra_c16069_1820	T/C	1B	316677564	C	C	C	C	C	C	C	C	T	T	C	C	T	C	C	C	C	C	C	T	C	T	T	C	T	C	C	T	T	C	T	T	T	T	C	C	T	T	T	C	T	C	T	C	C	C
BobWhite_c7333_76	A/G	1B	323618388	G	G	G	G	G	G	G	G	A	A	G	G	A	A	G	G	G	G	G	A	A	A	A	G	A	G	G	A	A	G	A	A	A	A	G	G	A	A	A	G	A	G	A	G	G	G
Tdurum_contig83763_107	A/G	1B	323663089	G	G	G	G	G	G	G	G	A	A	G	G	A	A	G	G	G	G	G	A	A	A	A	G	A	G	G	A	A	G	A	A	A	A	G	G	A	A	A	G	A	G	A	G	G	G
Ku_c20833_518	G/A	1B	328168216	G	G	G	G	G	G	G	G	G	G	A	G	G	A	G	G	G	G	G	G	A	G	G	G	G	G	G	G	G	G	G	G	G	G	A	G	G	G	G	G	G	G	G	G	G	G
Tdurum_contig45715_549	T/C	1B	331575500	T	T	T	T	C	T	T	T	T	T	C	T	T	C	T	T	T	C	T	T	C	T	T	T	C	T	T	T	C	T	C	T	T	T	C	T	T	T	C	T	T	T	T	T	T	T
Tdurum_contig45715_1246	A/G	1B	331576197	A	A	A	A	G	A	A	A	A	A	G	A	A	G	A	A	A	G	A	A	G	A	A	A	G	A	A	A	G	A	G	A	A	A	G	A	A	A	G	A	A	A	A	A	A	A
Excalibur_c18876_334	T/C	1B	331576316	T	T	T	T	C	T	T	T	T	T	C	T	T	C	T	T	T	C	T	T	C	T	T	T	C	T	T	T	C	T	C	T	T	T	C	T	T	T	C	T	T	T	T	T	T	T
BS00022104_51	G/A	1B	334225518	G	G	G	G	G	G	G	G	G	G	G	G	G	A	G	G	G	G	G	G	A	G	G	G	A	G	G	G	A	G	A	G	G	G	G	G	G	G	A	G	G	G	G	G	G	G
BobWhite_c1456_615	T/C	1B	334892590	T	T	T	T	T	T	T	T	T	T	T	T	T	T	T	T	T	T	T	T	T	T	T	T	T	T	T	T	T	T	T	T	T	T	T	T	T	T	T	T	T	T	T	T	T	T
BS00073603_51	A/G	1B	339439245	A	A	G	A	A	A	A	A	A	A	G	A	A	G	A	A	A	A	A	A	G	A	A	A	A	A	A	A	A	A	A	A	A	A	G	A	A	A	A	A	A	A	A	A	A	A
BobWhite_c15603_69	G/A	1B	339720599	G	G	A	G	G	G	G	G	G	G	A	G	G	A	G	G	G	G	G	G	A	G	G	G	G	G	G	G	G	G	G	G	G	G	A	G	G	G	G	G	G	G	G	G	G	G
IAAV7757	C/T	1B	339720701	C	C	T	C	C	C	C	C	C	C	T	C	C	T	C	C	C	C	C	C	T	C	C	C	C	C	C	C	C	C	C	C	C	C	T	C	C	C	C	C	C	C	C	C	C	C
BobWhite_c4126_442	T/C	1B	339830798	C	C	T	C	C	C	C	C	T	T	T	C	T	T	C	C	C	C	C	T	T	T	T	T	T	C	T	T	C	C	T	T	T	T	T	C	T	T	C	C	T	C	T	C	C	C
Kukri_c28532_103	T/C	1B	340538606	C	C	C	C	T	T	T	C	T	N	T	C	C	T	T	C	T	T	C	T	T	T	C	T	T	T	C	T	T	C	C	T	T	T	C	T	T	T	T	T	T	C	T	C	T	T
RAC875_c44575_396	C/T	1B	342291196	T	T	T	T	T	T	T	T	C	C	T	T	C	C	T	T	T	T	T	C	C	C	C	C	C	T	T	C	T	T	T	C	C	C	T	T	C	C	T	T	C	T	C	T	T	T
RAC875_c50514_88	A/C	1B	345293242	A	A	C	A	A	A	A	A	A	A	C	A	A	A	A	A	A	A	A	A	A	A	A	A	A	A	A	A	A	A	A	A	A	A	C	A	A	A	A	A	A	A	A	A	A	A
IACX1008	A/G	1B	348844483	A	A	G	A	A	A	A	A	A	A	G	A	A	G	A	A	A	A	A	A	G	A	A	A	A	A	A	A	A	A	A	A	A	A	G	A	A	A	A	A	A	A	A	A	A	A
BS00022687_51	T/C	1B	350234269	T	T	C	T	T	T	T	T	T	T	C	T	T	C	T	T	T	T	T	T	C	T	T	T	T	T	T	T	T	T	T	T	T	T	C	T	T	T	T	T	T	T	T	T	T	T
Tdurum_contig51348_326	T/C	1B	369586644	T	T	T	T	T	T	T	T	T	T	T	T	T	C	T	T	T	T	T	T	C	T	T	T	T	T	T	T	T	T	T	T	T	T	T	T	T	T	T	T	T	T	T	T	T	T
Kukri_c4495_927	G/A	1B	369739644	G	G	A	G	G	G	G	G	G	G	A	G	G	G	G	G	G	G	G	G	G	G	G	G	G	G	G	G	G	G	G	G	G	G	A	G	G	G	G	G	G	G	G	G	G	G
Kukri_c37856_123	C/A	1B	379204508	A	A	A	A	A	A	A	A	C	C	A	A	C	C	A	A	A	A	A	C	C	C	C	C	C	A	A	C	A	A	A	C	C	C	A	A	C	C	A	A	C	A	C	A	C	A
Kukri_c76762_166	C/T	1B	380392175	T	T	T	T	T	T	T	T	C	C	T	T	C	C	T	T	T	T	T	C	C	C	C	C	C	T	T	C	T	T	T	C	C	C	T	T	C	C	T	T	C	T	C	T	C	T
TA003542-0511	T/C	1B	384457964	C	T	C	C	T	T	T	C	T	T	T	C	C	C	T	C	T	T	C	T	C	T	T	T	T	T	T	T	T	C	C	T	T	T	C	T	T	T	T	T	T	T	T	T	T	T
BS00052089_51	G/T	1B	391192319	T	T	T	T	T	T	T	T	G	G	T	T	G	G	T	T	T	T	T	G	G	G	G	G	G	T	T	G	T	T	G	G	G	G	T	T	G	G	T	T	G	T	G	T	G	T
IACX184	G/A	1B	394378629	A	A	A	A	A	A	A	A	G	G	A	A	G	G	A	A	A	A	A	G	G	G	G	G	G	A	A	G	A	A	G	G	G	G	A	A	G	G	A	A	G	A	G	A	G	A
Kukri_c62285_336	T/C	1B	394752210	C	C	C	C	C	C	C	C	T	N	C	C	T	T	C	C	C	C	C	T	T	T	T	T	T	C	C	T	C	C	T	T	T	T	C	C	T	T	C	C	T	C	T	C	T	C
Excalibur_c39191_82	C/T	1B	396680095	T	T	T	T	T	T	T	T	C	C	T	T	C	C	T	T	T	T	T	C	C	C	C	C	C	T	T	C	T	T	C	C	C	C	T	T	C	C	T	T	C	T	C	T	C	T
BS00021947_51	C/T	1B	411990803	T	T	T	T	T	T	T	T	C	C	T	T	C	C	T	T	T	T	T	C	C	C	C	C	C	C	T	C	T	T	C	C	C	C	T	T	C	C	T	T	C	T	C	T	C	T
BS00021946_51	A/G	1B	413892194	G	G	G	G	G	G	G	G	A	A	G	G	A	A	G	G	G	G	G	A	A	A	A	A	A	A	G	A	G	G	A	A	A	A	G	G	A	A	G	G	A	G	A	G	A	G
Kukri_c75399_226	A/G	1B	414606368	G	G	G	G	G	G	G	G	A	A	G	G	A	A	G	G	G	G	G	A	A	A	A	A	A	A	G	A	G	G	A	A	A	A	G	G	A	A	G	G	A	G	A	G	A	G
Tdurum_contig43910_687	T/C	1B	414616061	C	C	C	C	C	C	C	C	T	T	C	C	T	T	C	C	C	C	C	T	T	T	T	T	T	T	C	T	C	C	T	T	T	T	C	C	T	T	C	C	T	C	T	C	T	C
BS00094498_51	G/A	1B	415570379	A	A	A	A	A	A	A	A	G	G	A	A	G	G	A	A	A	A	A	G	G	G	G	G	G	G	A	G	A	A	G	G	G	G	A	A	G	G	A	A	G	A	G	A	G	A
Tdurum_contig87816_268	G/A	1B	415570479	A	A	A	A	A	A	A	A	G	G	A	A	G	G	A	A	A	A	A	G	G	G	G	G	G	G	A	G	A	A	G	G	G	G	A	A	G	G	A	A	G	A	G	A	G	A
BS00071083_51	G/A	1B	426995912	G	G	A	G	G	G	G	G	G	G	A	G	G	G	G	G	G	G	G	G	G	G	G	G	G	G	A	G	A	G	G	G	G	G	A	G	G	G	A	A	G	A	G	G	G	A
Kukri_c12151_769	T/C	1B	426999161	T	T	C	T	T	T	T	T	T	T	C	T	T	T	T	T	T	T	T	T	T	T	T	T	T	T	C	T	C	T	T	T	T	T	C	T	T	T	C	C	T	C	T	T	T	C
Kukri_c12151_467	T/C	1B	426999463	T	T	C	T	T	T	T	T	T	T	C	T	T	T	T	T	T	T	T	T	T	T	T	T	T	T	C	T	C	T	T	T	T	T	C	T	T	T	C	C	T	C	T	T	T	C
Tdurum_contig25434_209	C/A	1B	426999600	C	C	A	C	C	C	C	C	C	C	A	C	C	C	C	C	C	C	C	C	C	C	C	C	C	C	A	C	A	C	C	C	C	C	A	C	C	C	A	A	C	A	C	C	C	A
Tdurum_contig25434_218	G/T	1B	426999609	G	G	T	G	G	G	G	G	G	G	T	G	G	G	G	G	G	G	G	G	G	G	G	G	G	G	T	G	T	G	G	G	G	G	T	G	G	G	T	T	G	T	G	G	G	T
Tdurum_contig57731_225	C/T	1B	427438780	C	C	T	C	C	C	C	C	C	C	T	C	C	C	C	C	C	C	C	C	C	C	C	C	C	C	T	C	T	C	C	C	C	C	T	C	C	C	T	T	C	T	C	C	C	T
RAC875_c9833_297	C/T	1B	429850604	T	C	T	T	C	C	C	T	C	C	C	T	T	T	C	T	C	C	T	C	T	C	C	C	C	C	T	C	C	T	T	C	C	C	T	C	C	C	C	C	C	T	C	T	T	T
Tdurum_contig32033_334	A/G	1B	429958049	A	A	G	A	A	A	A	A	A	A	G	A	A	A	A	A	A	A	A	A	A	A	A	A	A	A	G	A	G	A	A	A	A	A	G	A	A	A	G	G	A	G	A	A	A	G
BS00075663_51	G/A	1B	429959319	G	G	A	G	G	G	G	G	G	G	A	G	G	G	G	G	G	G	G	G	G	G	G	G	G	G	A	G	A	G	G	G	G	G	A	G	G	G	A	A	G	A	G	G	G	A
BS00011390_51	G/A	1B	433983867	G	G	A	G	G	G	G	G	G	G	A	G	G	G	G	G	G	G	G	G	G	G	G	G	G	G	A	G	A	G	G	G	G	G	A	G	G	G	A	A	G	A	G	G	G	A
JD_c6360_288	G/A	1B	438673540	G	G	G	G	G	G	G	G	G	G	G	G	G	G	G	G	G	G	G	G	G	G	G	G	G	G	A	G	A	G	G	G	G	G	G	G	G	G	A	A	G	A	G	G	G	A
Ku_c10106_313	G/A	1B	439281413	G	G	G	G	G	G	G	G	G	G	G	G	G	G	G	G	G	G	G	A	G	G	A	G	G	G	A	G	A	G	G	G	A	A	G	G	G	G	A	A	A	A	A	G	G	A
Tdurum_contig48171_189	G/A	1B	443377119	G	G	G	G	G	G	G	G	G	G	G	G	G	G	G	G	G	G	G	A	G	G	A	G	G	G	G	G	G	G	G	G	A	A	G	G	G	G	G	G	A	G	A	G	G	G
tplb0023b14_704	G/T	1B	451143481	G	G	G	G	G	G	G	G	T	T	G	G	T	G	G	G	G	G	G	G	G	G	G	T	G	T	T	G	T	G	G	G	G	G	G	G	G	G	T	T	G	T	G	G	T	T
Tdurum_contig70304_781	T/C	1B	453277275	T	T	T	T	T	T	T	T	C	C	T	T	C	T	T	T	T	T	T	T	T	T	T	C	T	C	C	T	C	T	T	T	T	T	T	T	T	T	C	C	T	C	T	T	C	C
RFL_Contig5706_1294	T/C	1B	454692951	T	T	T	T	T	T	T	T	C	C	T	T	C	T	T	T	T	T	T	T	T	T	T	C	T	C	C	T	C	T	T	T	T	T	T	T	T	T	C	C	T	C	T	T	C	C
Ku_c6201_2890	G/A	1B	458239199	G	G	G	G	G	G	G	G	G	G	G	G	G	G	G	G	G	G	G	G	G	A	G	G	G	G	G	G	G	G	G	G	G	G	G	G	G	G	G	G	G	G	G	G	G	G
CAP12_c1981_78	T/C	1B	462084312	T	T	C	T	T	T	T	T	T	T	T	T	T	C	T	T	T	T	T	C	T	T	T	T	T	T	C	T	C	T	T	T	C	C	C	T	T	T	C	C	C	C	C	T	C	C
BS00069723_51	G/T	1B	462152670	G	G	T	G	G	G	G	G	G	G	G	G	G	T	G	G	G	G	G	T	G	T	G	G	G	G	T	G	T	G	G	G	T	T	T	G	G	G	T	T	T	T	T	G	T	T
Kukri_c75097_56	C/T	1B	464151918	C	C	C	C	C	C	C	C	C	C	C	C	C	T	C	C	C	C	C	C	C	C	C	C	C	C	T	C	T	C	C	C	C	C	C	C	C	C	T	C	C	T	C	C	T	C
IAAV8763	G/A	1B	471965402	G	G	A	G	G	G	G	G	G	G	G	G	G	A	G	G	G	G	G	G	G	G	G	G	G	G	A	G	A	G	G	G	G	G	A	G	G	G	A	G	G	A	G	G	A	G
RAC875_c3617_396	T/C	1B	475823967	T	T	C	T	T	T	T	T	T	T	T	T	T	C	T	T	T	T	T	T	T	T	T	T	T	T	C	T	C	T	T	T	T	T	C	T	T	T	C	T	T	C	T	T	C	T
Tdurum_contig57183_581	C/T	1B	475850422	C	C	T	C	C	C	C	C	C	C	C	C	C	T	C	C	C	C	C	C	C	C	C	C	C	C	T	C	T	C	C	C	C	C	T	C	C	C	T	C	C	T	C	C	T	C
CAP8_c9553_109	A/G	1B	480650981	G	G	A	G	G	G	G	G	A	A	G	G	A	A	G	G	G	G	G	A	G	G	A	A	G	A	A	A	A	G	G	A	A	A	A	G	A	A	A	A	A	A	A	A	G	A
Ra_c68984_1882	G/A	1B	487146472	A	A	G	A	A	A	A	A	G	G	G	A	G	G	A	A	A	A	A	A	A	A	G	G	A	G	G	G	G	A	A	G	A	A	G	A	G	G	G	G	A	G	A	G	G	G
RAC875_rep_c70937_641	T/C	1B	488031677	T	T	T	T	T	T	T	T	T	T	T	T	T	T	T	T	T	T	T	T	T	T	T	T	T	T	T	T	T	T	T	T	T	T	T	T	T	T	T	C	T	T	T	T	C	C
IAAV3082	T/C	1B	488031877	T	T	T	T	T	T	T	T	T	T	T	T	T	T	T	T	T	T	T	T	T	T	T	T	T	T	T	T	T	T	T	T	T	T	T	T	T	T	T	C	T	T	T	T	C	C
RAC875_rep_c70937_1065	A/G	1B	488032366	A	A	A	A	A	A	A	A	A	A	A	A	A	A	A	A	A	A	A	A	A	A	A	A	A	A	A	A	A	A	A	A	A	A	A	A	A	A	A	G	A	A	A	A	G	G
Kukri_c27343_503	G/A	1B	488344184	G	G	G	G	G	G	G	G	G	G	G	G	G	G	G	G	G	G	G	G	G	G	G	G	G	G	G	G	G	G	G	G	G	G	G	G	G	G	G	A	G	G	G	G	A	A
Kukri_c35200_895	G/A	1B	488344493	G	G	G	G	G	G	G	G	G	G	G	G	G	G	G	G	G	G	G	G	G	G	G	G	G	G	G	G	G	G	G	G	G	G	G	G	G	G	G	G	G	G	G	G	G	G
IAAV5455	T/G	1B	488616771	T	T	T	T	T	T	T	T	T	T	T	T	T	T	T	T	T	T	T	T	T	T	T	T	T	T	T	T	T	T	T	T	T	T	T	T	T	T	T	G	T	T	T	T	G	G
Tdurum_contig59449_400	A/C	1B	493550045	A	A	C	A	A	A	A	A	A	A	C	A	A	C	A	A	A	A	A	A	C	A	A	A	C	A	C	A	C	A	A	A	A	A	C	A	A	A	C	C	A	C	A	A	C	C
Ku_c20478_390	A/C	1B	496576747	A	A	C	A	A	A	A	A	A	A	C	A	A	A	A	A	A	A	A	A	A	A	A	A	A	A	A	A	A	A	A	A	A	A	C	A	A	A	A	C	A	A	A	A	C	C
BobWhite_c17257_454	A/G	1B	498432114	A	A	A	A	A	A	A	A	A	A	A	A	A	A	A	A	A	A	A	A	A	A	A	A	A	A	A	A	A	A	A	A	A	A	A	A	A	A	A	G	A	A	A	A	G	G
BS00022920_51	A/G	1B	498910411	A	A	A	A	A	A	A	A	A	A	A	A	A	A	A	A	A	A	A	A	A	A	A	A	A	A	A	A	A	A	A	A	A	A	A	A	A	A	A	G	A	A	A	A	G	G
JD_c49915_400	C/T	1B	498910486	C	C	C	C	C	C	C	C	C	C	C	C	C	C	C	C	C	C	C	C	C	C	C	C	C	C	C	C	C	C	C	C	C	C	C	C	C	C	C	T	C	C	C	C	N	T
IAAV6731	C/A	1B	499988159	C	C	C	C	C	C	C	C	C	C	C	C	C	C	C	C	C	C	C	C	C	C	C	C	C	C	C	C	C	C	C	C	C	C	C	C	C	C	C	A	C	C	C	C	A	A
BS00022619_51	A/G	1B	500275450	A	A	G	A	A	A	A	A	A	A	G	A	A	A	A	A	A	A	A	A	A	A	A	A	A	A	A	A	A	A	A	A	A	A	G	A	A	A	A	G	A	A	A	A	G	G
IAAV2125	C/A	1B	500276579	C	C	C	C	C	C	C	C	C	C	C	C	C	C	C	C	C	C	C	C	C	C	C	C	C	C	C	C	C	C	C	C	C	C	C	C	C	C	C	A	C	C	C	C	A	A
RAC875_c15426_1713	C/T	1B	502200783	C	C	C	C	C	C	C	C	T	C	C	C	C	C	C	C	C	C	C	C	C	C	T	T	C	Y	C	C	C	C	C	C	C	C	C	C	C	C	C	T	C	C	C	C	C	T
Excalibur_c5218_75	G/A	1B	503890197	G	G	A	G	G	G	G	G	G	G	A	G	G	G	G	G	G	G	G	G	G	G	G	G	G	G	G	G	G	G	G	G	G	G	A	G	G	G	G	A	G	G	G	G	A	A
BobWhite_rep_c49207_243	T/C	1B	504719879	T	T	T	T	T	T	T	T	C	T	T	T	T	T	T	T	T	T	T	T	T	T	C	C	T	Y	T	T	T	T	T	T	T	T	T	T	T	T	T	C	T	T	T	T	T	C
TA003900-0407	C/A	1B	507437394	C	C	C	C	C	C	C	C	C	C	C	C	C	C	C	C	C	C	C	C	C	C	C	C	C	C	C	C	C	C	C	C	C	C	C	C	C	C	C	C	C	C	C	C	C	C
CAP11_c2974_53	T/C	1B	511113112	T	T	C	T	T	T	T	T	T	T	C	T	T	T	T	T	T	T	T	T	T	T	T	T	T	T	T	T	T	T	T	T	T	T	C	T	T	T	T	T	T	T	T	T	C	T
BS00022124_51	C/T	1B	522961349	C	C	T	C	C	C	C	C	C	C	T	C	C	C	C	C	C	C	C	C	C	C	C	C	C	C	C	C	C	C	C	C	C	C	T	C	C	C	C	C	C	C	C	C	T	C
BS00009270_51	T/G	1B	530740518	T	T	T	T	T	T	T	T	T	T	T	T	T	T	T	T	T	T	T	T	T	T	T	T	T	T	T	T	T	T	T	T	T	T	T	T	T	T	T	T	T	T	T	T	T	T
IACX7450	T/G	1B	530747557	T	T	T	T	T	T	T	T	T	T	T	T	T	T	T	T	T	T	T	T	T	T	T	T	T	T	T	T	T	T	T	T	T	T	T	T	T	T	T	T	T	T	T	T	T	T
Ra_c25590_1486	G/A	1B	533572375	G	G	G	G	G	G	G	G	G	G	G	G	G	G	G	G	G	G	G	G	G	G	G	G	G	G	G	G	G	G	G	G	G	G	G	G	G	G	G	A	G	G	G	G	G	A
Excalibur_rep_c82767_175	C/T	1B	541273369	T	T	C	C	T	C	C	C	C	T	T	C	C	T	T	C	T	T	C	C	T	C	C	C	C	C	C	T	C	C	C	T	T	C	C	C	T	T	C	C	C	C	C	C	C	C
IAAV4702	C/T	1B	544282271	C	C	C	C	C	C	C	C	C	C	C	C	C	C	C	C	C	C	C	C	C	C	C	C	C	C	C	C	C	C	C	C	C	C	C	C	C	C	C	T	C	C	C	C	C	T
BS00068083_51	G/A	1B	553007824	G	G	G	A	A	G	A	G	G	G	G	G	G	A	A	G	A	A	G	G	A	A	A	A	A	G	A	G	A	G	A	G	G	G	G	G	G	G	A	G	G	A	G	G	A	A
Tdurum_contig42797_2922	C/T	1B	555340256	C	C	C	T	T	C	T	C	C	C	C	C	C	T	T	C	T	T	C	T	C	C	T	T	C	C	C	C	C	C	C	C	C	T	C	C	C	C	C	T	T	C	T	C	C	C
Tdurum_contig42749_3287	C/T	1B	555390965	C	C	C	T	T	C	T	C	C	C	C	C	C	T	T	C	T	T	C	T	C	C	T	T	C	C	C	N	C	C	C	C	C	T	C	C	N	N	C	T	T	C	T	N	C	C
CAP12_c2291_383	G/A	1B	557718122	G	G	G	A	A	G	A	G	G	G	G	G	G	A	A	G	A	A	G	G	G	G	A	A	G	G	G	G	G	G	G	G	G	G	G	G	G	G	G	G	G	G	G	G	G	G
BS00069045_51	C/T	1B	557926281	C	C	C	C	C	C	C	C	C	C	C	C	C	C	C	C	C	C	C	T	C	C	C	C	C	C	C	C	C	C	C	C	C	C	C	C	C	C	C	C	T	C	C	C	C	C
BobWhite_rep_c57575_65	T/C	1B	562327737	T	T	T	T	T	T	T	T	T	T	T	T	T	T	T	T	T	T	T	C	T	T	T	T	C	C	T	C	T	T	T	C	C	T	T	T	C	C	T	T	C	T	T	C	T	T
Excalibur_c60931_1260	T/C	1B	569699958	T	T	T	C	C	T	C	T	T	T	T	T	T	T	C	T	C	C	T	T	C	T	C	C	T	T	C	T	C	T	C	T	T	T	T	T	T	T	C	C	T	C	T	T	T	C
BS00063092_51	C/A	1B	569971303	C	C	C	A	A	C	A	C	C	C	C	C	C	C	A	C	A	A	C	C	A	C	A	A	C	C	A	C	A	C	A	C	C	C	C	C	C	C	A	A	C	A	C	C	C	A
BS00076405_51	G/T	1B	570199706	G	G	G	T	T	G	T	G	G	G	G	G	G	G	T	G	T	T	G	G	T	G	T	T	G	G	T	G	T	G	T	G	G	G	G	G	G	G	T	T	G	T	G	G	G	T
Kukri_c49170_655	C/T	1B	570930988	C	C	C	Y	C	C	C	C	T	C	C	C	C	C	C	C	C	C	T	C	C	C	T	T	T	T	T	C	C	C	C	C	C	T	C	C	C	C	C	T	T	T	T	T	C	T
IAAV6873	A/T	1B	570931842	A	A	A	A	A	A	A	A	A	A	A	A	A	T	A	A	A	A	A	A	T	A	T	A	A	A	A	A	A	A	A	A	A	A	A	A	A	A	A	A	A	A	A	A	A	A
Tdurum_contig42852_667	C/T	1B	572444651	C	C	C	C	C	C	C	C	C	C	C	C	C	T	C	C	C	C	C	T	C	C	C	C	T	C	C	C	C	C	T	C	C	C	C	C	C	C	C	C	T	C	C	C	T	C
Kukri_rep_c70501_255	A/G	1B	579459282	A	A	A	A	A	A	A	A	A	A	A	A	A	A	A	A	A	A	A	A	A	A	A	G	A	A	A	A	A	A	A	A	A	A	A	A	A	A	A	A	A	A	A	A	A	G
Ku_c33271_432	G/A	1B	579492579	G	G	G	G	G	G	G	G	G	G	G	G	G	G	G	G	G	G	G	G	G	G	G	A	G	G	G	G	G	G	G	G	G	G	G	G	G	G	G	G	G	G	G	G	G	A
Ra_c35710_395	G/T	1B	579721312	G	G	G	G	G	G	G	G	G	G	G	G	G	G	G	G	G	G	G	G	G	G	G	T	G	G	G	G	G	G	G	G	G	G	G	G	G	G	G	G	G	G	G	G	G	T
Kukri_c25961_166	G/A	1B	582868550	G	G	G	A	A	G	A	G	G	G	A	G	G	A	A	G	A	A	G	A	G	G	G	A	A	G	G	G	G	G	G	G	G	G	G	G	G	G	G	G	A	G	G	G	A	G
BS00067627_51	G/A	1B	587584673	G	G	G	A	A	G	A	G	G	G	G	G	G	G	A	G	A	A	G	G	G	G	G	A	G	G	G	G	G	G	G	G	G	G	G	G	G	G	G	A	G	G	G	G	G	G
Kukri_c9752_793	G/A	1B	588252191	G	G	G	A	A	G	A	G	G	G	G	G	G	A	A	G	A	A	G	A	G	G	G	A	A	G	G	G	G	G	G	G	G	G	G	G	G	G	G	A	A	G	G	G	A	G
Tdurum_contig69792_167	G/A	1B	588252291	G	G	G	A	A	G	A	G	G	G	G	G	G	A	A	G	A	A	G	A	G	G	G	A	A	G	G	G	G	G	G	G	G	G	G	G	G	G	G	A	A	G	G	G	A	G
Kukri_c20486_255	C/T	1B	589754097	C	C	C	T	T	C	T	C	C	C	C	C	C	T	T	C	T	T	C	T	C	C	C	T	T	C	C	C	C	C	C	C	C	C	C	C	C	C	C	C	T	C	C	C	T	C
Kukri_c51864_225	G/A	1B	589944369	G	G	G	G	G	G	G	G	G	G	G	G	G	G	G	G	G	G	G	G	G	G	G	G	G	G	G	G	G	G	G	G	G	G	G	G	G	G	G	G	G	G	G	G	G	G
BS00076394_51	C/T	1B	590128949	C	C	C	T	T	C	T	C	C	C	C	C	C	C	T	C	T	T	C	C	C	C	C	T	C	C	C	C	C	C	C	C	C	C	C	C	C	C	C	C	C	C	C	C	C	C
Kukri_c7657_651	C/T	1B	590184218	C	C	C	T	T	C	T	C	C	C	C	C	C	C	T	C	T	T	C	C	C	C	C	T	C	C	C	C	C	C	C	C	C	C	C	C	C	C	C	C	C	C	C	C	C	C
Kukri_c5336_365	A/G	1B	591136171	A	A	A	A	A	A	A	A	A	A	A	A	A	A	A	A	A	A	A	A	G	A	G	A	A	A	G	A	G	A	G	A	A	A	A	A	A	A	G	A	A	G	A	A	A	G
CAP7_c1490_115	C/T	1B	596876284	C	C	C	C	C	C	C	C	T	T	C	C	T	C	C	C	C	C	T	T	C	C	C	C	C	C	C	C	C	C	C	C	C	T	C	C	C	C	C	C	C	C	T	C	C	C
Tdurum_contig96049_200	A/C	1B	610906717	A	A	A	C	C	A	C	A	A	A	A	A	A	A	C	A	C	C	A	A	A	A	A	A	A	A	C	A	A	A	C	A	A	A	A	A	A	A	A	A	A	C	A	A	A	A
RFL_Contig2826_614	C/T	1B	629615247	C	C	C	C	C	C	C	C	C	C	C	C	C	C	C	C	C	C	C	C	C	C	C	C	T	T	C	C	C	C	C	C	C	C	C	C	C	C	C	C	C	C	C	C	T	T
RFL_Contig5937_1699	C/T	1B	630765356	C	C	C	C	C	C	C	C	C	C	C	C	C	C	C	C	C	C	C	C	C	C	C	C	C	C	C	C	T	C	C	C	C	C	C	C	C	C	T	C	C	T	C	C	C	C
BS00083060_51	C/T	1B	630766350	C	C	C	C	C	C	C	C	C	C	T	C	C	C	C	C	C	C	C	C	C	C	T	C	C	C	C	C	C	C	C	C	C	C	C	C	C	C	C	T	C	C	C	C	C	C
BS00081749_51	G/T	1B	630796880	G	G	G	G	G	G	G	G	G	G	T	G	G	G	G	G	G	G	G	G	G	G	T	G	G	G	G	G	G	G	G	G	G	G	G	G	G	G	G	T	G	G	G	G	G	G
Excalibur_c66196_256	G/A	1B	632631614	G	G	G	G	G	G	G	G	G	G	G	G	G	G	G	G	G	G	G	G	G	G	G	G	G	G	G	G	G	G	G	G	G	G	G	G	G	G	G	G	G	G	G	G	G	G
Tdurum_contig41945_748	G/A	1B	633129674	G	G	G	G	G	G	G	G	G	G	G	G	G	G	G	G	G	G	G	G	G	G	G	A	G	G	G	A	G	G	G	G	G	G	G	G	G	G	G	G	G	G	G	G	G	G
BobWhite_c16543_993	A/C	1B	633144578	A	A	A	A	A	A	A	A	A	N	A	A	A	A	A	A	A	A	A	A	A	A	A	C	A	A	A	C	A	A	A	A	A	A	A	A	A	A	A	A	A	A	A	A	A	A
BS00074911_51	G/A	1B	633284706	A	A	A	G	G	A	G	A	A	A	G	A	A	A	G	A	G	G	A	A	G	G	G	G	G	G	G	G	G	A	G	G	G	A	A	G	G	G	G	G	A	G	A	G	A	G
IAAV7352	G/A	1B	633766957	G	G	G	G	G	G	G	G	G	G	A	G	G	G	G	G	G	G	G	G	A	A	A	A	G	G	G	G	A	G	G	G	G	G	G	A	G	G	A	A	G	A	G	G	G	G
BobWhite_c9881_1312	G/A	1B	633767389	G	G	G	G	G	G	G	G	G	G	A	G	G	G	G	G	G	G	G	G	A	A	A	A	G	G	G	G	A	G	G	G	G	G	G	A	G	G	A	A	G	A	G	G	G	G
BS00076330_51	G/A	1B	633777700	G	G	G	G	G	G	G	G	G	G	A	G	G	G	G	G	G	G	G	G	A	A	A	A	G	G	G	G	A	G	G	G	G	G	G	A	G	G	A	A	G	A	G	G	G	G
Tdurum_contig53772_362	C/T	1B	635049269	C	C	C	C	C	C	C	C	C	C	T	C	C	C	C	C	C	C	C	C	T	T	C	T	T	T	C	C	C	C	C	T	T	C	C	T	T	T	C	T	C	C	C	T	C	C
Tdurum_contig65853_242	A/G	1B	635596194	A	A	A	A	A	A	A	A	A	A	A	A	A	A	A	A	A	A	A	A	A	A	A	A	G	G	A	A	A	A	A	G	G	A	A	A	G	G	A	G	A	A	A	G	A	A
BS00034450_51	T/C	1B	635596526	T	T	T	T	T	T	T	T	T	T	T	T	T	T	T	T	T	T	T	T	T	T	T	T	C	C	T	T	T	T	T	C	C	T	T	T	C	C	T	C	T	T	T	C	T	T
BS00072791_51	T/C	1B	636339438	T	T	T	T	T	T	T	T	T	T	C	T	T	T	T	T	T	T	T	T	C	C	T	C	C	C	T	T	T	T	T	C	C	T	T	C	C	C	T	C	T	T	T	C	T	T
BS00022249_51	T/C	1B	636561597	T	T	T	T	T	T	T	T	T	T	T	T	T	T	T	T	T	T	T	T	T	T	T	T	T	T	T	T	T	T	T	C	C	T	T	T	C	C	T	T	T	T	T	C	T	T
BS00096498_51	T/C	1B	637010316	T	T	T	T	T	T	T	T	T	T	C	T	T	T	T	T	T	T	T	T	C	C	T	C	C	C	T	T	T	T	T	T	T	T	T	C	T	T	T	C	T	T	T	T	T	T
Excalibur_c56999_109	T/C	1B	638891126	T	T	T	T	T	T	T	T	T	T	T	T	T	T	T	T	T	T	T	T	T	T	T	T	T	T	T	T	T	T	T	C	C	T	T	T	C	C	T	T	T	T	T	C	T	T
JD_c3082_514	C/A	1B	639060648	A	A	A	C	C	A	C	A	A	A	C	A	A	A	C	A	C	C	A	A	C	C	C	C	C	C	C	C	C	A	A	C	C	A	A	C	C	C	C	C	A	C	A	C	A	A
Kukri_c66214_59	T/G	1B	639800895	T	T	T	T	T	T	T	T	T	T	T	T	T	T	T	T	T	T	T	T	G	T	T	T	T	T	T	T	T	T	T	G	G	T	T	T	G	G	T	T	T	T	T	G	T	T
Tdurum_contig16606_648	T/C	1B	640578914	T	T	T	T	T	T	T	T	T	T	T	T	T	T	T	T	T	T	T	T	T	T	C	T	T	T	C	T	C	T	T	T	T	T	T	T	T	T	C	T	T	T	T	T	T	T
BS00068327_51	G/A	1B	641646510	G	G	G	A	A	G	A	G	G	G	G	G	G	G	A	G	A	A	G	G	A	G	G	G	G	G	G	G	G	G	G	G	G	G	G	G	G	G	G	G	G	G	G	G	G	G
RAC875_c9012_276	C/T	1B	642361370	T	T	C	C	C	C	C	C	C	C	C	T	C	C	C	C	C	C	C	C	C	C	C	C	C	C	C	C	C	C	C	C	C	C	C	C	C	C	C	C	C	C	C	C	C	C
Kukri_c5357_323	T/G	1B	644851678	T	T	T	G	G	T	G	T	T	T	T	T	T	T	G	T	G	G	T	T	T	T	T	T	T	T	T	T	T	T	T	T	T	T	T	T	T	T	T	T	T	T	T	T	T	G
Excalibur_c10111_127	G/A	1B	645055420	G	G	G	A	A	G	A	G	G	G	G	G	G	G	A	G	A	A	G	G	G	G	G	G	G	G	G	G	G	G	G	G	G	G	G	G	G	G	G	G	G	G	G	G	G	A
Excalibur_c10111_85	C/T	1B	645055462	C	C	C	T	T	C	T	C	C	C	C	C	C	C	T	C	T	T	C	C	C	C	C	C	C	C	C	C	C	C	C	C	C	C	C	C	C	C	C	C	C	C	C	C	C	T
tplb0034e16_925	T/C	1B	645057054	T	T	T	C	C	T	C	T	T	T	T	T	T	T	C	T	C	C	T	T	T	T	T	T	T	T	T	T	T	T	T	T	T	T	T	T	T	T	T	T	T	T	T	T	T	C
RAC875_rep_c70332_961	G/T	1B	645057177	G	G	G	T	T	G	T	G	G	G	G	G	G	G	T	G	T	T	G	G	G	G	G	G	G	G	G	G	G	G	G	G	G	G	G	G	G	G	G	G	G	G	G	G	G	T
IAAV1683	G/A	1B	647560814	G	G	G	G	G	G	G	G	G	G	G	G	G	G	G	G	G	G	G	G	G	G	G	G	A	A	A	G	A	G	G	A	G	G	G	G	A	A	A	G	G	A	G	A	G	G
Tdurum_contig10036_1614	C/T	1B	647561562	C	C	C	C	C	C	C	C	C	C	C	C	C	C	C	C	C	C	C	C	C	C	C	C	T	T	T	C	T	C	C	T	C	C	C	C	T	T	T	C	C	T	C	T	C	C
Excalibur_c11980_619	C/T	1B	647957002	C	C	C	C	C	C	C	C	C	C	C	C	C	C	C	C	C	C	C	C	C	C	C	C	T	T	T	C	T	C	C	T	C	C	C	C	T	T	T	C	C	T	C	T	C	C
JD_c954_2440	G/A	1B	648250420	G	G	G	G	G	G	G	G	G	G	G	G	G	G	G	G	G	G	G	G	G	G	G	G	G	G	G	G	G	G	A	G	G	G	G	G	G	G	G	A	G	G	G	G	G	G
Ex_c25733_348	A/C	1B	650165906	A	A	A	A	A	A	A	A	A	A	A	A	A	A	A	A	A	A	A	A	A	A	C	C	C	C	C	C	C	A	C	C	C	A	A	A	C	C	C	C	A	C	A	C	A	A
BS00021876_51	A/G	1B	650475829	A	A	A	A	A	A	A	A	A	A	A	A	A	A	A	A	A	A	A	A	A	A	A	A	A	A	A	A	A	A	G	A	A	A	A	A	A	A	A	G	A	A	A	A	A	A
BS00084895_51	A/G	1B	650481381	A	A	A	A	A	A	A	A	A	A	A	A	A	A	A	A	A	A	A	A	A	A	A	A	A	A	A	A	A	A	G	A	A	A	A	A	A	A	A	G	A	A	A	A	A	A
IACX6230	G/C	1B	650481397	G	G	G	G	G	G	G	G	G	G	G	G	G	G	G	G	G	G	G	G	G	G	G	G	G	G	G	G	G	G	C	G	G	G	G	G	G	G	G	C	G	G	G	G	G	G
BS00109244_51	T/C	1B	652921350	T	T	T	T	C	T	T	T	T	T	T	T	T	T	C	T	C	C	T	T	T	T	C	T	C	C	C	T	C	T	C	T	C	T	T	T	T	T	C	T	T	C	T	C	T	C
Excalibur_c8585_701	T/C	1B	652921471	T	T	T	T	C	T	Y	T	T	T	T	T	T	T	C	T	C	C	T	T	T	T	C	T	C	C	C	T	C	T	C	T	C	T	T	T	T	T	C	T	T	C	T	C	T	C
Tdurum_contig11216_942	A/G	1B	652922086	A	A	A	A	G	A	R	A	A	A	A	A	A	A	G	A	G	G	A	A	A	A	G	A	G	G	G	A	G	A	G	A	G	A	A	A	A	A	G	A	A	G	A	G	A	G
BS00099794_51	T/C	1B	653056712	T	T	T	T	C	T	N	T	T	T	T	T	T	T	C	T	C	C	T	T	T	T	C	T	C	C	C	T	C	T	C	T	C	T	T	T	T	T	C	T	T	C	T	C	T	C
BS00002484_51	G/A	1B	653525644	G	G	G	G	G	G	G	G	G	G	G	G	G	G	G	G	G	G	G	G	G	G	G	G	G	G	G	A	G	G	G	G	G	G	G	G	G	G	G	G	G	G	G	G	G	G
Excalibur_c49496_705	T/C	1B	659785756	T	T	T	T	T	T	C	N	T	C	C	T	C	T	T	C	T	T	T	C	T	T	C	T	C	C	C	C	C	T	T	T	T	T	T	T	T	T	C	T	T	C	T	C	T	C
BS00068077_51	A/G	1B	659800264	G	G	A	A	A	A	G	R	A	G	G	A	G	A	A	G	A	A	A	G	A	A	G	A	G	A	G	A	G	A	A	A	A	A	A	A	A	A	G	A	A	G	A	G	A	A
RFL_Contig2971_282	T/G	1B	660514244	G	G	T	T	T	T	G	N	T	G	G	T	G	T	T	G	T	T	T	G	T	T	G	T	G	T	G	T	G	T	T	T	T	T	T	T	T	T	G	T	T	G	T	G	T	T
BobWhite_c14362_86	T/C	1B	661215782	C	C	T	T	T	T	C	Y	T	C	C	C	C	T	T	C	T	T	T	C	T	T	T	T	T	T	T	T	T	T	T	T	T	T	T	T	T	T	T	T	T	T	T	T	T	T
IACX8359	G/C	1B	661350047	C	C	G	G	G	G	G	G	C	G	G	G	G	G	G	G	G	G	G	G	G	G	C	G	C	G	C	G	C	G	G	G	G	G	G	G	G	G	C	G	G	C	G	C	G	G
Tdurum_contig8840_575	A/G	1B	661350210	G	G	A	A	A	A	A	A	G	A	A	A	A	A	A	A	A	A	A	A	A	A	G	A	G	A	G	A	G	A	A	A	A	A	A	A	A	A	G	A	A	G	A	G	A	A
Tdurum_contig8840_540	C/T	1B	661350241	T	T	C	C	C	C	C	C	T	C	C	C	C	C	C	C	C	C	C	C	C	C	T	C	T	C	T	C	T	C	C	C	C	C	C	C	C	C	T	C	C	T	C	T	C	C
Tdurum_contig8840_237	T/C	1B	661351031	C	C	T	T	T	T	T	T	N	T	T	T	T	T	T	T	T	T	T	T	T	T	C	T	C	T	C	T	C	T	T	T	T	T	T	T	T	T	C	T	T	C	T	C	T	T
BS00028476_51	C/T	1B	662124812	C	C	C	C	C	C	C	C	C	C	C	C	C	C	C	C	C	C	C	C	T	C	T	C	T	C	T	C	T	C	C	C	C	C	C	C	C	C	T	C	C	T	C	T	C	C
BS00045568_51	C/T	1B	663107384	C	C	C	C	C	C	C	C	T	C	C	C	C	C	C	C	C	C	C	C	C	C	C	C	T	C	C	C	C	C	C	C	C	C	C	C	C	C	C	C	C	C	C	C	C	C
RAC875_c3057_2297	T/C	1B	665790984	T	T	T	T	T	T	T	T	T	T	T	T	T	T	T	T	T	T	T	T	T	T	T	T	T	T	T	T	T	T	T	T	T	T	T	T	T	T	T	T	T	T	T	T	T	T
BobWhite_c44460_821	G/A	1B	665825267	G	G	G	G	G	G	G	N	A	G	G	G	G	G	G	A	G	G	G	G	A	G	A	G	A	G	A	A	A	G	G	G	G	G	G	G	G	G	A	G	G	A	G	A	G	G
BobWhite_c39901_338	C/T	1B	665826774	C	C	C	C	C	C	C	N	T	C	C	C	C	C	C	T	C	C	C	C	T	C	T	C	T	C	T	T	T	C	C	C	C	C	C	C	C	C	T	C	C	T	C	T	C	C
Kukri_c36758_140	A/G	1B	666006627	A	A	A	A	A	A	A	A	G	A	A	A	A	A	A	A	A	A	A	A	A	A	A	A	G	A	A	G	A	A	A	A	A	A	A	A	A	A	A	A	A	A	A	A	A	A
RAC875_c23586_541	G/A	1B	666741927	G	G	G	G	G	G	G	G	G	G	G	G	G	G	G	G	G	G	G	G	G	G	G	G	G	G	G	G	G	G	G	G	G	G	G	G	G	G	G	G	G	G	G	G	G	G
Tdurum_contig57153_1356	C/T	1B	670020575	T	T	C	C	C	C	C	C	T	C	C	C	C	C	C	C	C	C	C	C	C	C	C	T	T	C	C	T	C	C	C	T	C	C	C	C	T	T	C	C	C	C	C	C	C	C
Tdurum_contig29087_757	A/G	1B	670136671	G	G	A	A	A	A	A	A	A	A	A	A	A	A	A	A	A	A	A	A	A	A	A	G	A	A	A	G	A	A	A	G	A	A	A	A	G	G	A	A	A	A	A	A	A	A
CAP12_c590_307	A/G	1B	670136932	G	G	A	A	A	A	A	A	A	A	A	A	A	A	A	A	A	A	A	A	A	A	A	G	A	A	A	G	A	A	A	G	A	A	A	A	G	G	A	A	A	A	A	A	A	A
tplb0034g09_1257	G/A	1B	671457275	A	A	G	G	G	G	G	G	A	G	G	G	G	G	G	G	G	G	G	G	A	G	G	A	A	G	G	G	G	G	G	A	G	G	G	G	A	A	G	G	G	G	G	G	G	G
Tdurum_contig18557_228	G/A	1B	672840968	A	A	G	G	G	G	G	G	A	G	G	G	G	G	G	G	G	G	G	G	A	G	G	A	A	G	G	G	G	G	G	A	G	G	G	G	A	A	G	G	G	G	G	G	G	G
IACX2234	G/A	1B	672857598	A	A	G	G	G	G	G	G	A	G	G	G	G	G	G	G	G	G	G	G	A	G	G	A	A	G	G	G	G	G	G	A	G	G	G	G	A	A	G	G	G	G	G	G	G	G
Tdurum_contig55429_147	G/A	1B	672857698	A	A	G	G	G	G	G	G	A	G	G	G	G	G	G	G	G	G	G	G	A	G	G	A	A	G	G	G	G	G	G	A	G	G	G	G	A	A	G	G	G	G	G	G	G	G
Tdurum_contig55429_116	C/T	1B	672857729	T	T	C	C	C	C	C	C	T	C	C	C	C	C	C	C	C	C	C	C	T	C	C	T	T	C	C	C	C	C	C	T	C	C	C	C	T	T	C	C	C	C	C	C	C	C
RAC875_c11491_739	T/C	1B	673904587	C	C	T	C	T	T	T	T	T	T	T	T	T	T	T	T	T	T	C	T	T	T	T	C	T	C	T	T	T	T	T	T	T	T	T	T	T	T	T	T	T	C	T	T	T	C
Excalibur_c88792_93	T/C	1B	673906191	T	T	T	T	T	T	T	T	C	T	T	T	C	T	T	T	T	T	T	T	T	T	T	T	T	T	C	T	T	T	C	T	T	T	T	T	T	T	T	T	T	T	T	T	T	T
Kukri_c11000_1769	T/C	1B	673993040	C	C	T	C	T	T	T	T	T	T	T	T	T	T	T	T	T	T	C	T	T	T	T	C	T	C	T	C	T	T	T	T	T	T	T	T	T	T	T	T	T	C	T	T	T	C
BS00028747_51	A/G	1B	675532522	G	G	A	G	G	G	G	A	A	G	G	A	G	A	G	A	G	G	G	A	A	A	A	G	A	A	G	G	G	G	A	A	A	G	A	A	A	A	G	G	A	A	G	G	G	A
Tdurum_contig61914_169	C/A	1B	676300599	A	A	C	C	C	C	C	C	A	C	C	C	C	C	C	C	C	C	C	C	A	C	C	C	C	C	C	C	C	C	C	C	C	C	C	C	C	C	C	C	C	C	C	C	C	C
Kukri_rep_c103550_213	G/A	1B	676405756	A	A	G	G	G	G	G	G	G	G	G	G	G	G	G	G	G	G	G	G	A	G	G	G	G	G	G	G	G	G	G	G	G	G	G	G	G	G	G	G	G	G	G	G	G	G
BobWhite_c8293_236	C/T	1B	676513534	T	T	C	C	C	C	C	C	C	C	C	C	C	C	C	C	C	C	C	C	T	C	C	C	C	C	C	C	C	C	C	C	C	C	C	C	C	C	C	C	C	C	C	C	C	C
IAAV4844	T/C	1B	676702660	C	C	T	T	T	T	T	T	C	T	T	T	T	T	T	T	T	T	T	T	C	T	T	T	T	T	T	T	T	T	T	T	T	T	T	T	T	T	T	T	T	T	T	T	T	T
Ex_c4436_1947	A/G	1B	676703558	G	G	A	A	A	A	A	A	A	A	A	A	A	A	A	A	A	A	A	A	G	A	A	A	A	A	A	A	A	A	A	A	A	A	A	A	A	A	A	A	A	A	A	A	A	A
BobWhite_c46416_247	C/T	1B	678984184	T	C	C	C	C	C	C	C	C	C	C	C	C	T	C	C	C	C	C	C	T	C	C	C	T	C	T	C	T	C	C	C	C	T	C	C	C	C	T	C	T	T	T	C	T	C
BS00022398_51	A/C	1B	681721898	A	A	A	A	C	A	C	A	A	A	A	A	A	A	C	A	C	C	A	A	A	A	A	A	A	M	A	A	A	A	A	A	A	C	A	A	A	A	A	C	A	A	C	A	A	A
Tdurum_contig84791_198	G/A	1B	682555727	G	G	G	G	G	G	G	G	G	G	G	G	G	G	G	G	G	G	G	G	G	G	A	G	A	R	A	G	A	G	G	G	G	G	G	G	G	G	A	A	G	A	G	A	G	A
Tdurum_contig42558_134	A/C	1B	683207670	C	A	A	A	A	A	A	A	A	A	A	A	A	A	A	A	A	A	A	A	A	A	C	A	C	M	C	A	C	A	A	A	A	A	A	A	A	A	C	C	A	C	A	C	A	C
Kukri_c875_126	A/G	1B	683215283	G	G	A	A	A	A	A	A	A	A	A	G	A	A	A	A	A	A	A	A	A	A	G	G	G	G	G	G	G	A	A	G	G	A	A	A	G	G	G	G	A	G	G	G	A	G
BS00060686_51	T/G	1B	683866241	G	T	G	G	T	G	T	G	T	G	G	G	G	T	T	G	T	T	G	T	T	T	G	T	G	G	G	G	G	G	G	G	T	T	G	T	G	G	G	G	T	G	T	G	G	G
Tdurum_contig8669_296	A/C	1B	684103554	C	C	A	A	C	A	C	A	C	A	A	A	A	A	C	A	C	C	A	A	A	A	C	C	C	M	C	A	C	A	A	A	A	C	A	A	A	A	C	C	A	C	C	C	A	C
IAAV5776	T/C	1B	684104897	T	C	T	T	C	T	C	T	T	T	T	T	T	T	C	T	C	C	T	T	T	T	T	T	C	N	C	T	C	T	T	T	T	C	T	T	T	T	C	C	T	C	C	C	T	C
RAC875_c24317_1351	T/C	1B	684619521	C	C	T	T	T	T	T	T	T	T	T	C	T	T	T	T	T	T	T	T	T	T	C	C	C	C	C	C	C	T	T	C	C	T	T	T	C	C	C	C	T	C	C	C	T	C
BS00066305_51	T/C	1B	684739548	T	T	T	T	T	T	T	T	T	T	T	T	T	T	T	T	T	T	T	T	T	T	C	T	C	Y	C	T	C	T	T	T	T	C	T	T	T	T	C	C	T	C	C	C	T	C
BS00022784_51	A/G	1B	685308193	A	A	A	A	A	A	A	A	A	A	A	A	A	A	A	A	A	A	A	A	A	A	G	A	G	R	G	A	G	A	A	A	A	R	A	A	A	A	G	G	A	G	G	G	A	G
BS00063302_51	A/G	1B	685344373	A	A	A	A	A	A	A	A	A	A	A	A	A	A	A	A	A	A	A	A	A	G	G	A	G	R	G	A	G	A	A	A	A	G	A	G	A	A	G	G	A	G	G	G	A	G
BobWhite_c8375_378	G/A	1B	685621869	A	A	G	G	G	G	G	G	G	G	G	A	G	G	G	G	G	G	G	G	G	G	A	A	A	A	A	A	A	G	G	A	A	G	G	G	A	A	A	A	G	A	A	A	G	A
Tdurum_contig52086_342	C/T	1B	687034312	C	C	C	C	T	C	T	C	C	C	C	C	C	C	T	C	T	T	C	C	C	T	C	C	C	C	C	C	C	C	C	C	C	C	C	T	C	C	C	C	C	C	C	C	C	C
tplb0049h18_765	A/G	1B	687037855	A	A	A	A	G	A	G	A	A	A	A	A	A	A	G	A	G	G	A	A	A	G	A	A	A	A	A	A	A	A	A	A	A	A	A	G	A	A	A	A	A	A	A	A	A	A
RAC875_c20475_474	T/C	1B	687265540	C	C	T	T	T	T	T	T	T	T	T	C	T	T	T	T	T	T	T	T	T	T	C	C	C	C	C	C	C	T	T	C	C	T	T	T	C	C	C	C	T	C	C	C	T	C
BS00067000_51	T/C	1B	687557645	T	T	T	T	T	T	T	T	T	T	T	T	T	C	T	T	T	T	T	C	C	T	T	T	C	Y	C	T	C	T	T	T	C	C	T	T	T	T	C	C	C	C	C	C	T	C
BobWhite_c4482_125	A/G	1B	687914473	G	G	A	A	A	A	A	A	A	A	A	G	A	A	A	A	A	A	A	A	A	A	G	G	G	G	G	G	G	A	A	G	G	A	A	A	G	G	G	G	A	G	G	G	A	G
BobWhite_c4482_159	G/A	1B	687914507	A	A	G	G	G	G	G	G	G	G	G	A	G	G	G	G	G	G	G	G	G	G	A	A	A	A	A	A	A	G	G	A	A	G	G	G	A	A	A	A	G	A	A	A	G	A
Excalibur_c5888_169	A/G	1B	688632916	A	A	A	A	G	A	G	A	A	A	A	A	A	A	G	A	G	G	A	A	A	A	A	A	A	A	A	A	A	A	A	A	A	G	A	A	A	A	A	A	A	A	G	A	A	A
Tdurum_contig13879_919	C/T	1B	689079653	C	C	C	C	C	C	C	C	C	C	C	C	C	C	C	C	C	C	C	C	C	C	C	C	C	C	C	C	C	C	C	C	C	C	C	C	C	C	C	C	C	C	C	C	C	C
Excalibur_c32722_1440	A/G	1B	689896885	G	G	A	A	A	A	A	A	A	A	A	G	A	A	A	A	A	A	A	A	A	A	G	G	G	G	G	G	G	A	A	G	G	A	A	A	G	G	G	G	A	G	G	G	A	G
RAC875_c19174_645	A/G	1B	690709350	G	G	A	A	A	A	A	A	A	A	A	G	A	A	A	A	A	A	A	A	A	A	G	G	G	G	G	G	G	A	A	G	G	A	A	A	G	G	G	G	A	G	G	G	A	G
Kukri_rep_c104078_655	A/G	1B	692624077	G	G	A	A	A	A	A	A	A	A	A	G	A	A	A	A	A	A	A	A	A	A	G	G	G	G	G	G	G	A	A	G	G	A	A	A	G	G	G	G	A	G	G	G	A	G
RAC875_c2258_345	A/G	1B	692637350	G	G	A	A	A	A	A	A	A	A	A	G	A	A	A	A	A	A	A	A	A	A	G	G	G	G	G	G	G	A	A	G	G	A	A	A	G	G	G	G	A	G	G	G	A	G
BobWhite_rep_c49533_93	T/G	1B	696722761	T	T	T	T	G	T	G	T	T	T	T	T	T	T	G	T	G	G	T	T	T	T	T	T	T	T	T	T	T	T	T	T	T	T	T	T	T	T	T	T	T	T	T	T	T	T
Tdurum_contig48103_1481	T/C	1B	696966329	T	T	T	T	T	T	T	T	T	T	T	T	T	C	T	T	T	T	T	C	C	C	C	T	T	T	T	T	T	T	C	T	C	T	T	C	T	T	T	T	C	T	T	T	T	T
IACX5860	T/A	1B	697278818	A	A	T	T	T	T	T	T	T	T	T	A	T	T	T	T	T	T	T	T	T	T	A	A	A	A	A	A	A	T	T	A	A	T	T	T	A	A	A	A	T	A	A	A	T	A
BS00027006_51	A/G	1B	697671106	A	A	A	A	A	A	A	A	A	A	A	A	A	G	A	A	A	A	A	G	G	G	G	A	A	A	A	A	A	A	G	A	G	A	A	G	A	A	A	A	G	A	A	A	A	A
Kukri_c16608_791	G/A	1B	697746085	A	A	G	G	G	G	G	G	G	G	G	A	G	G	G	G	G	G	G	G	G	G	A	A	A	A	A	A	A	G	G	A	A	G	G	G	A	A	A	A	G	A	A	A	G	A
RAC875_c9601_1680	A/C	1B	697747842	C	C	A	A	A	A	A	A	A	A	A	C	A	A	A	A	A	A	A	A	A	A	C	C	C	C	C	C	C	A	A	C	C	A	A	A	C	C	C	C	A	C	C	C	A	C
RFL_Contig2550_583	A/G	1B	698174809	G	G	A	A	A	A	A	A	A	A	A	G	A	A	A	A	A	A	A	A	A	A	G	G	G	G	G	G	G	A	A	G	G	A	A	A	G	G	G	G	A	G	G	G	A	G
Tdurum_contig58710_516	G/A	1B	698295354	G	G	G	G	G	G	G	G	G	G	G	G	G	G	G	G	G	G	G	G	G	G	A	G	G	G	G	G	G	G	G	G	G	G	G	G	G	G	G	G	G	G	G	G	G	G
Excalibur_c10657_796	A/C	1D	45404	A	C	C	C	C	A	C	C	C	C	C	A	C	A	C	C	C	C	C	C	A	A	A	A	C	C	A	A	A	C	A	A	A	A	C	C	A	A	A	A	A	A	A	A	C	A
Excalibur_c35316_154	C/T	1D	2215514	C	C	C	C	C	C	C	C	T	C	C	C	C	T	C	C	C	C	C	C	T	C	T	C	T	C	C	C	C	C	C	C	C	C	C	C	C	C	C	C	C	C	C	C	C	C
Excalibur_c35316_137	A/G	1D	2215533	G	A	A	A	G	A	A	A	A	A	A	A	A	A	G	A	G	G	A	A	A	A	G	A	G	A	A	A	A	A	G	A	A	G	A	A	A	A	A	A	G	G	G	A	A	G
Kukri_c20775_56	G/A	1D	2654687	A	G	G	G	A	G	G	G	G	G	G	G	G	G	A	G	A	A	G	G	G	G	A	G	A	G	G	G	G	G	A	G	G	A	G	G	G	G	G	G	A	A	A	G	G	A
Excalibur_c12254_2003	G/A	1D	2654700	A	G	G	G	A	G	G	G	G	G	G	G	G	G	A	G	A	A	G	G	G	G	A	G	A	G	G	G	G	G	A	G	G	A	G	G	G	G	G	G	A	A	A	G	G	A
BobWhite_c359_1026	T/G	1D	2851152	T	T	T	T	T	T	T	T	T	G	G	G	T	T	T	T	T	T	T	T	T	T	T	T	T	T	T	T	T	T	T	T	T	T	T	T	T	T	T	T	T	T	T	T	T	T
Ku_c17846_363	T/C	1D	7844905	C	T	C	C	C	C	C	C	T	T	T	C	T	T	T	C	T	C	C	C	T	T	T	T	C	T	C	T	C	C	T	T	T	T	C	C	T	T	C	T	T	T	T	T	C	T
Kukri_c29655_194	T/C	1D	8332754	T	C	T	T	T	T	T	T	C	N	T	T	C	C	C	T	C	T	T	T	C	C	T	C	T	C	T	C	T	T	T	C	C	C	T	T	C	C	T	C	C	C	C	C	T	C
Excalibur_c95327_51	A/G	1D	8332864	A	A	A	A	A	A	A	A	A	A	A	A	A	A	A	A	A	A	A	A	A	A	G	A	G	A	G	A	G	A	A	A	A	A	G	A	A	A	G	A	A	A	A	A	A	A
Kukri_c837_436	T/G	1D	9021097	G	T	T	T	G	G	T	T	G	T	T	G	T	T	G	T	G	G	T	T	T	T	T	T	G	T	T	T	T	T	G	T	T	T	T	T	T	T	T	G	T	T	T	T	T	G
Kukri_c76307_182	G/A	1D	10136496	G	G	A	A	A	A	A	A	G	G	A	A	G	G	G	A	G	A	A	A	G	G	G	G	G	G	G	G	G	A	A	G	G	G	G	A	G	G	G	G	G	G	G	G	A	G
BobWhite_c28295_256	A/C	1D	10272952	A	A	A	A	A	A	A	A	A	N	A	A	A	A	A	A	A	A	A	A	A	A	A	A	C	A	C	A	C	A	A	A	A	A	C	A	A	A	C	A	A	A	A	A	A	A
BobWhite_c33756_74	T/G	1D	10791831	G	T	T	T	T	T	G	G	G	T	T	T	T	G	T	T	T	T	T	T	G	G	T	G	G	K	G	T	G	G	G	T	G	G	T	T	T	T	G	G	G	G	G	T	T	G
Kukri_c2121_2345	A/G	1D	11082566	G	G	G	G	G	G	G	G	A	G	G	A	G	G	G	A	G	G	A	A	G	A	A	A	A	A	A	A	A	G	A	A	A	A	G	G	A	A	A	A	A	A	A	A	A	A
tplb0043h23_1346	A/G	1D	11228145	A	A	A	A	A	A	A	A	G	A	A	G	A	A	A	A	A	A	A	A	A	A	A	G	G	G	G	A	G	A	A	A	A	A	A	A	A	A	G	G	A	G	A	G	A	G
IAAV4132	C/T	1D	11588592	C	C	C	C	C	C	C	C	T	C	C	T	C	C	C	C	C	C	C	C	C	C	C	T	T	N	T	C	T	C	C	C	C	C	C	C	C	C	T	T	C	T	C	T	C	T
Excalibur_c16851_835	G/A	1D	12021503	G	G	A	A	A	A	A	A	G	G	A	A	G	G	G	A	G	A	A	A	G	G	G	G	A	G	A	G	A	A	A	G	G	G	A	A	G	G	A	G	G	G	G	G	A	G
RFL_Contig1338_2062	A/G	1D	12023203	A	A	G	G	G	A	A	A	A	G	G	A	G	A	G	G	G	G	G	G	A	A	A	A	A	A	A	A	A	A	A	G	A	A	G	G	G	G	A	A	A	A	A	G	G	A
BS00053605_51	C/T	1D	12064797	C	C	C	C	C	C	C	C	C	C	C	C	C	C	C	C	C	C	C	C	C	C	C	C	T	C	T	C	T	C	C	C	C	C	T	C	C	C	T	C	C	C	C	C	C	C
CAP8_c2401_433	A/G	1D	12278654	A	A	A	A	A	A	A	A	G	A	A	A	A	A	A	A	A	A	A	A	A	A	A	A	G	A	A	A	G	A	G	A	A	A	A	A	A	A	G	G	A	G	A	A	A	A
BS00104199_51	A/G	1D	17709750	G	G	G	A	G	G	G	G	G	A	A	G	A	A	G	A	G	G	A	A	A	A	A	A	A	R	A	G	A	G	A	G	A	A	A	A	G	G	A	A	A	A	A	G	A	G
BS00023049_51	T/G	1D	17709770	G	G	G	T	G	G	G	G	G	T	T	G	T	T	G	T	G	G	T	T	T	T	T	T	T	K	T	G	T	G	T	G	T	T	T	T	G	G	T	T	T	T	T	G	T	G
RAC875_c2040_564	G/A	1D	17710201	A	A	A	G	A	A	A	A	R	G	G	A	G	G	A	G	A	A	G	G	G	G	G	G	G	R	G	A	G	A	G	A	G	G	G	G	A	A	G	G	G	G	G	A	G	A
RAC875_c56994_301	C/A	1D	20811504	C	A	C	C	A	C	C	C	A	C	C	C	C	C	A	C	A	A	C	C	C	C	C	A	A	A	C	A	C	C	C	A	C	C	C	C	A	A	C	A	C	C	C	A	C	A
Tdurum_contig61515_522	T/C	1D	40031846	T	T	T	T	T	T	T	T	T	T	T	T	T	T	T	T	T	T	T	T	T	T	T	T	T	T	T	T	T	T	T	T	T	T	T	T	T	T	T	C	C	T	T	T	C	T
Kukri_c8255_1324	A/G	1D	42556617	A	A	A	A	G	A	A	A	A	A	G	A	A	G	A	A	A	G	A	A	G	A	A	A	G	A	A	A	G	A	A	A	A	A	G	A	A	A	G	A	A	A	A	A	A	A
Kukri_rep_c104386_273	A/G	1D	53149944	A	A	A	A	A	G	A	A	G	A	A	G	A	A	A	A	A	A	A	A	A	A	A	A	A	R	A	A	A	A	A	A	A	G	A	A	A	A	A	A	G	A	G	A	G	G
BS00094471_51	T/C	1D	60703807	C	C	T	T	C	T	C	T	T	T	T	T	T	T	C	T	C	C	T	T	T	T	C	T	T	T	T	T	T	T	T	T	T	T	T	T	T	T	T	T	T	T	T	T	T	T
Kukri_c81766_107	G/A	1D	62741594	G	G	G	G	G	G	G	G	G	G	A	G	G	A	G	G	G	G	G	G	A	G	G	G	G	G	G	G	G	G	G	G	G	G	A	G	G	G	G	G	G	G	G	G	G	G
BS00003839_51	T/C	1D	62743210	T	T	T	T	T	T	T	T	T	T	C	T	T	C	T	T	T	T	T	T	C	T	T	T	T	T	T	T	T	T	T	T	T	T	C	T	T	T	T	T	T	T	T	T	T	T
IACX5970	T/C	1D	62743240	T	T	T	T	T	T	T	T	T	T	C	T	T	C	T	T	T	T	T	T	C	T	T	T	T	T	T	T	T	T	T	T	T	T	C	T	T	T	T	T	T	T	T	T	T	T
JD_c10626_112	T/C	1D	65614133	T	T	T	T	C	T	T	T	T	T	C	T	T	C	T	T	T	C	T	T	C	T	T	T	T	T	T	T	T	T	T	T	T	T	C	T	T	T	T	T	T	T	T	T	T	T
Kukri_c5299_192	A/C	1D	65615628	A	A	A	A	C	A	A	A	A	A	C	A	A	C	A	A	A	C	A	A	C	A	A	A	A	A	A	A	A	A	A	A	A	A	C	A	A	A	A	A	A	A	A	A	A	A
BobWhite_c39153_131	G/A	1D	72294806	G	G	G	G	A	G	G	G	G	G	A	G	G	A	G	G	G	A	G	G	A	G	G	G	G	G	G	G	G	G	G	G	G	G	A	G	G	G	G	G	G	G	G	G	G	G
RAC875_rep_c78572_78	C/T	1D	87035146	C	C	C	C	C	C	C	C	C	C	C	C	C	C	C	C	C	C	C	C	C	C	C	C	T	C	C	C	C	C	C	C	C	C	C	T	C	C	C	C	C	C	C	C	C	C
BobWhite_rep_c62985_546	A/G	1D	113760283	A	A	A	A	G	A	A	A	A	A	A	A	A	G	A	A	A	G	A	A	G	A	A	A	A	A	A	A	A	A	A	A	A	A	A	A	A	A	A	A	A	A	A	A	A	A
Excalibur_c11374_1126	T/C	1D	123592787	C	C	C	C	T	T	C	C	T	C	T	C	C	T	T	C	T	T	C	T	T	T	C	T	T	T	C	T	T	C	C	T	T	T	C	T	T	T	T	T	T	C	T	C	T	T
RAC875_c7847_1352	A/G	1D	126155340	G	G	G	G	A	A	G	G	A	G	A	G	G	A	A	G	A	A	G	A	A	A	G	A	A	A	G	A	A	G	G	A	A	A	G	A	A	A	A	A	A	G	A	G	A	A
JD_c50373_20	C/T	1D	126746630	T	T	T	T	C	C	T	T	C	T	C	T	T	C	C	T	C	C	T	C	C	C	T	C	C	C	T	C	C	T	T	C	C	C	T	C	C	C	C	C	C	T	C	T	C	C
Tdurum_contig27840_865	T/C	1D	140409382	C	C	C	C	T	T	C	C	T	C	T	C	C	T	T	C	T	T	C	T	T	T	C	T	T	T	C	T	T	C	C	T	T	T	C	T	T	T	T	T	T	C	T	C	T	T
Excalibur_c6255_1119	C/T	1D	140411583	T	T	T	T	C	C	T	T	C	T	C	T	T	C	C	T	C	C	T	C	C	C	T	C	C	C	T	C	C	T	T	C	C	C	T	C	C	C	C	C	C	T	C	T	C	C
BobWhite_c8218_162	C/T	1D	144228068	C	C	C	C	C	C	C	C	T	T	C	C	T	T	C	C	C	C	C	C	T	C	C	T	C	C	C	C	C	C	C	C	C	C	C	C	C	C	C	C	C	C	C	C	C	C
RAC875_rep_c110052_194	C/T	1D	179256380	T	T	T	T	C	C	T	T	C	T	C	T	T	C	C	T	C	C	T	C	C	C	T	C	C	C	T	C	C	T	T	C	C	C	T	C	C	C	C	C	C	T	C	T	C	C
IAAV1851	G/A	1D	198841335	A	A	A	A	G	G	A	A	G	A	G	A	A	G	G	A	G	G	A	G	G	G	A	G	G	G	A	G	G	A	A	G	G	G	A	G	G	G	G	G	G	A	G	A	G	G
BobWhite_c24761_508	T/C	1D	202165569	T	T	T	T	T	T	T	T	T	T	T	T	T	T	T	T	T	T	T	C	T	T	C	T	T	T	T	T	T	T	T	T	C	C	T	T	T	T	T	T	C	T	C	T	T	T
Excalibur_c109123_462	T/C	1D	202165669	T	T	T	T	T	T	T	T	T	T	T	T	T	T	T	T	T	T	T	C	T	T	C	T	T	T	T	T	T	T	T	T	C	C	T	T	T	T	T	T	C	T	C	T	T	T
BS00022962_51	C/T	1D	208809281	C	C	C	C	C	C	C	C	C	C	C	C	C	C	C	C	C	C	C	C	C	C	C	C	C	C	C	C	C	C	C	C	C	C	C	C	C	C	C	C	C	C	C	C	C	C
Kukri_c62848_1581	T/C	1D	222396858	C	C	C	C	C	C	C	C	T	T	C	C	T	T	C	C	C	C	C	T	T	T	T	C	T	C	C	T	T	C	T	T	T	T	C	C	T	T	T	C	T	C	T	C	C	C
Kukri_c62848_1632	T/C	1D	222396881	C	C	C	C	C	C	C	C	T	T	C	C	T	T	C	C	C	C	C	T	T	T	T	C	T	C	C	T	T	C	T	T	T	T	C	C	T	T	T	C	T	C	T	C	C	C
IAAV3232	C/A	1D	226793567	C	C	C	C	A	C	C	C	C	C	A	C	C	A	C	C	C	A	C	C	A	C	C	C	A	C	C	C	A	C	A	C	C	C	A	C	C	C	A	C	C	C	C	C	C	C
Tdurum_contig29769_202	G/A	1D	230713717	G	G	G	G	G	G	G	G	G	G	G	G	G	A	G	G	G	G	G	G	A	G	G	G	A	G	G	G	A	G	A	G	G	G	G	G	G	G	A	G	G	G	G	G	G	G
BobWhite_c4236_410	A/G	1D	232509786	G	G	G	G	G	G	G	G	A	A	G	G	A	A	G	G	G	G	G	A	A	A	A	A	G	G	G	A	G	G	G	A	A	A	G	G	A	A	G	G	A	G	A	G	G	G
IACX10924	G/A	1D	241301025	A	A	A	A	G	G	G	A	G	A	G	A	A	G	G	A	G	G	A	G	G	G	A	G	G	G	A	G	G	A	A	G	G	G	A	G	G	G	G	G	G	A	G	A	G	G
Excalibur_c1729_841	T/C	1D	244076844	T	T	C	T	T	T	T	T	T	T	C	T	T	T	T	T	T	T	T	T	T	T	T	T	T	T	T	T	T	T	T	T	T	T	C	T	T	T	T	T	T	T	T	T	T	T
TA013374-0567	C/T	1D	246062417	C	C	T	C	C	C	C	C	C	C	T	C	C	C	C	C	C	C	C	C	C	C	C	C	C	C	C	C	C	C	C	C	C	C	T	C	C	C	C	C	C	C	C	C	C	C
Kukri_c13976_96	C/A	1D	246062575	C	C	A	C	C	C	C	C	C	C	A	C	C	C	C	C	C	C	C	C	C	C	C	C	C	C	C	C	C	C	C	C	C	C	A	C	C	C	C	C	C	C	C	C	C	C
Kukri_rep_c69383_83	C/T	1D	246062899	C	C	T	C	C	C	C	C	C	C	T	C	C	C	C	C	C	C	C	C	C	C	C	C	C	C	C	C	C	C	C	C	C	C	T	C	C	C	C	C	C	C	C	C	C	C
RAC875_c864_88	G/A	1D	249550906	G	G	G	G	G	G	G	G	G	G	G	G	G	G	G	G	G	G	G	G	G	G	G	G	G	G	G	G	G	G	G	G	G	G	G	G	G	G	G	G	G	G	G	G	G	G
Excalibur_c55805_316	T/C	1D	249905539	T	T	C	T	T	T	T	T	T	T	C	T	T	C	T	T	T	T	T	T	C	T	T	T	T	T	T	T	T	T	T	T	T	T	C	T	T	T	T	T	T	T	T	T	T	T
RAC875_c7236_3265	A/G	1D	250135884	A	A	G	A	A	A	A	A	A	A	G	A	A	G	A	A	A	A	A	A	G	A	A	A	A	A	A	A	A	A	A	A	A	A	G	A	A	A	A	A	A	A	A	A	A	A
BS00064524_51	G/A	1D	260922982	G	G	G	G	G	G	G	G	G	G	G	G	G	G	G	G	G	G	G	G	G	G	G	G	A	A	A	G	G	G	G	A	G	G	G	G	G	A	G	G	G	G	G	A	G	G
Ex_c11539_279	A/C	1D	261139044	A	A	A	A	A	A	A	A	A	A	A	A	A	A	A	A	A	A	A	A	A	C	A	A	A	A	A	A	A	A	A	A	A	A	A	A	A	A	A	A	A	A	A	A	A	A
Ra_c272_1632	T/C	1D	265248806	T	T	T	T	T	T	T	T	C	T	T	T	T	T	T	T	T	T	T	T	T	T	C	T	C	T	C	T	C	T	T	T	T	C	T	T	T	T	C	T	C	C	C	C	C	T
IAAV7131	G/A	1D	271879395	G	G	G	G	G	G	G	G	A	G	G	G	G	G	G	G	G	G	G	G	G	G	G	G	A	G	G	G	A	G	G	G	G	A	G	G	G	G	A	G	A	G	A	G	A	G
IAAV8147	C/T	1D	275043319	T	T	T	T	C	C	C	T	T	C	C	T	T	T	C	T	C	C	T	C	T	C	C	C	T	C	C	C	T	T	T	C	C	T	T	C	C	C	T	C	T	C	T	C	T	C
RAC875_c6338_1887	T/C	1D	280023695	C	C	C	C	T	T	T	C	T	T	T	C	C	C	T	C	T	T	C	T	C	T	T	T	T	T	T	T	T	C	C	T	T	T	C	T	T	T	T	T	T	T	T	T	T	T
BobWhite_c43322_203	A/C	1D	285602995	C	C	C	C	C	C	C	C	A	A	C	C	A	A	C	C	C	C	C	A	A	A	A	A	A	C	C	A	C	C	A	A	A	A	C	C	A	A	C	C	A	C	A	C	A	C
BobWhite_c12841_56	C/T	1D	307968893	C	C	C	C	C	C	C	C	T	C	C	C	C	C	C	C	C	C	C	C	C	C	C	C	T	C	C	C	T	C	C	C	C	T	C	C	C	C	T	C	T	C	T	C	C	C
BobWhite_c4942_140	A/C	1D	310637878	C	A	C	C	A	A	A	C	A	A	A	C	C	C	A	C	A	A	C	A	C	A	A	A	A	A	C	A	A	C	C	A	A	A	C	A	A	A	A	A	A	C	A	C	C	A
Excalibur_c54055_694	C/T	1D	310829488	C	C	C	C	C	C	T	T	C	C	C	C	C	C	C	C	T	T	C	C	C	C	T	T	C	C	C	C	C	C	C	C	C	C	C	C	C	C	C	C	C	C	C	C	C	C
IAAV6825	G/T	1D	313738358	G	G	T	G	G	G	G	G	G	G	T	G	G	G	G	G	G	G	G	G	G	G	G	G	G	G	T	G	T	G	G	G	G	G	T	G	G	G	T	T	G	T	G	G	G	T
RAC875_c32894_1038	C/T	1D	316917038	C	C	T	C	C	C	C	C	C	C	T	C	C	C	C	C	C	C	C	C	C	C	C	C	C	C	T	C	T	C	C	C	C	C	T	C	C	C	T	T	C	T	C	C	C	T
BS00052386_51	G/A	1D	324369090	G	G	G	G	G	G	G	G	G	G	G	G	G	G	G	G	A	G	G	G	G	G	G	G	A	G	G	G	G	G	G	G	G	G	G	A	G	G	G	G	G	G	G	G	G	G
BobWhite_c30109_240	G/T	1D	326924327	G	G	G	G	G	G	G	G	T	G	G	G	G	G	G	G	G	G	G	G	G	G	T	T	G	G	T	G	G	G	G	G	G	G	G	G	G	G	G	T	G	T	G	T	G	T
Excalibur_c9364_297	A/G	1D	336484378	A	A	A	A	A	A	A	A	A	A	A	A	A	A	A	A	A	A	A	A	A	A	A	A	A	A	A	A	A	A	A	A	A	A	A	A	A	A	A	A	A	A	A	A	A	A
Ra_c54249_1031	C/T	1D	337834085	T	C	T	T	C	C	C	T	C	C	C	T	T	C	C	T	C	C	T	C	C	C	T	T	C	Y	C	C	C	T	T	C	C	C	T	C	C	C	C	T	C	C	C	C	T	T
Ex_c12584_2014	A/G	1D	338800757	G	A	G	G	A	A	A	G	A	A	A	G	G	A	A	G	A	A	G	A	A	A	G	G	A	R	A	A	A	G	G	A	A	A	G	A	A	A	A	G	A	A	A	A	G	G
CAP11_rep_c5039_201	G/T	1D	342791657	G	G	T	G	G	G	G	G	G	G	G	G	G	T	G	G	G	G	G	T	G	G	G	G	G	G	T	G	T	G	G	G	T	T	T	G	G	G	T	T	T	T	T	G	T	T
IAAV678	A/G	1D	346083185	A	A	A	A	A	A	A	G	A	A	A	A	A	A	A	A	A	A	A	G	A	A	A	G	A	A	A	A	A	A	A	A	A	A	A	A	A	A	A	A	A	A	A	A	A	A
BS00038418_51	A/G	1D	358427217	A	A	A	A	A	A	G	A	A	A	A	A	A	A	A	A	G	G	A	A	A	A	A	A	A	A	A	A	A	A	A	A	A	A	A	A	A	A	A	A	A	A	A	A	A	A
Ex_c67541_975	C/T	1D	364574525	C	C	C	C	C	C	C	C	C	C	C	C	C	C	C	C	C	C	C	C	C	C	C	C	C	C	C	C	C	C	C	C	C	C	C	C	C	C	C	T	C	C	C	C	T	T
IAAV9050	G/C	1D	366630261	C	G	G	G	G	G	G	G	G	G	G	G	G	G	G	G	G	G	G	G	G	G	G	G	G	G	G	G	G	G	G	G	G	C	G	G	G	G	G	G	C	G	C	G	G	G
IACX18883	T/C	1D	367774372	C	T	T	T	T	T	T	T	C	T	T	T	T	T	T	T	T	T	T	T	T	T	C	C	T	Y	T	T	T	T	T	T	T	C	T	T	T	T	T	C	C	T	C	T	T	C
RAC875_c19014_725	T/C	1D	372231841	T	T	T	T	T	T	T	T	T	T	T	T	T	T	T	T	T	T	T	T	T	T	T	T	T	T	T	T	T	T	T	T	T	T	T	T	T	T	T	C	T	T	T	T	C	C
Excalibur_c56097_168	G/A	1D	376234365	A	G	G	G	G	G	G	G	G	G	G	G	G	G	G	G	G	G	G	G	G	G	G	G	G	G	G	G	G	G	G	G	G	A	G	G	G	G	G	G	A	G	A	G	G	G
Ra_c6038_588	G/T	1D	376237123	G	G	G	G	G	G	G	G	T	G	G	G	G	G	G	G	G	G	G	G	G	G	T	T	G	N	G	G	G	G	G	G	G	G	G	G	G	G	G	T	G	G	G	G	G	T
BS00063068_51	G/A	1D	376238970	G	G	G	G	G	G	G	G	A	G	G	G	G	G	G	G	G	G	G	G	G	G	A	A	G	A	G	G	G	G	G	G	G	G	G	G	G	G	G	A	G	G	G	G	G	A
Excalibur_c10167_1028	T/C	1D	378982674	T	T	T	T	T	T	T	T	T	T	T	T	T	T	T	T	T	T	T	T	T	T	C	C	T	Y	T	T	T	T	T	T	T	T	T	T	T	T	T	C	T	T	T	T	T	C
RAC875_c58489_377	G/A	1D	381342181	G	G	G	G	G	G	G	G	G	G	G	G	G	G	G	G	G	G	G	G	G	G	G	G	G	G	G	G	G	G	G	G	G	G	G	G	G	G	G	A	G	G	G	G	G	A
RAC875_c53185_802	A/G	1D	381655095	G	A	A	A	A	A	A	A	A	A	A	A	A	A	A	A	A	A	A	A	A	A	G	G	A	R	A	A	A	A	A	A	A	G	A	A	A	A	A	G	G	A	G	A	A	G
Excalibur_c34697_831	C/A	1D	395671467	C	C	C	C	C	A	C	C	A	C	C	C	C	C	C	C	C	C	C	A	C	A	A	A	C	C	A	C	A	C	C	C	C	C	C	A	C	C	A	A	C	A	C	A	C	C
Kukri_c25215_124	C/T	1D	396184388	C	C	C	C	C	T	C	C	T	C	C	C	C	C	C	C	C	C	C	T	C	T	T	T	C	C	T	C	T	C	C	C	C	C	C	T	C	C	T	T	C	T	C	T	C	C
Ra_c1652_588	T/C	1D	399232953	T	T	T	T	T	T	T	T	T	T	T	T	T	T	T	T	T	T	T	T	T	T	T	T	T	T	T	T	T	T	T	T	T	T	T	T	T	T	T	C	T	T	T	T	T	C
Ku_c16913_363	C/T	1D	401123520	T	T	C	C	T	C	C	C	C	T	T	C	C	T	T	C	T	T	C	C	T	C	C	C	C	C	C	T	C	C	C	T	T	C	C	C	T	T	C	C	C	C	C	C	C	C
RAC875_c25212_173	G/A	1D	401399989	G	G	G	G	G	G	G	G	G	G	G	G	G	G	G	G	G	G	G	A	G	G	G	G	G	G	G	G	G	G	G	G	G	G	G	G	G	G	G	G	G	G	G	G	G	G
TA004081-0677	A/G	1D	407493123	A	A	A	G	G	A	G	A	A	A	A	A	A	G	G	A	G	G	A	A	A	A	G	G	A	A	A	A	A	A	A	A	A	A	A	A	A	A	A	A	A	A	A	A	A	A
RAC875_c32452_55	C/T	1D	419252924	C	C	C	C	C	C	C	C	C	C	C	C	C	T	C	C	C	C	C	C	T	C	T	C	C	C	C	C	C	C	C	C	C	C	C	C	C	C	C	C	C	C	C	C	C	C
Ra_c3045_2659	T/C	1D	422123312	T	T	T	T	T	T	T	T	T	T	T	T	T	C	T	T	T	T	T	T	C	T	C	T	T	T	T	T	T	T	T	T	T	T	T	T	T	T	T	T	T	T	T	T	T	T
RAC875_rep_c112321_108	A/G	1D	422124339	A	A	A	A	A	A	A	A	A	A	A	A	A	G	A	A	A	A	A	A	G	A	G	A	A	A	A	A	A	A	A	A	A	A	A	A	A	A	A	A	A	A	A	A	A	A
Ra_c3045_1361	T/C	1D	422124610	T	T	T	T	T	T	T	T	T	T	T	T	T	C	T	T	T	T	T	T	C	T	C	T	T	T	T	T	T	T	T	T	T	T	T	T	T	T	T	T	T	T	T	T	T	T
Excalibur_c53900_86	G/A	1D	423043062	G	G	G	G	G	G	G	G	G	G	G	G	G	A	G	G	G	G	G	G	A	G	A	G	G	G	G	G	G	G	G	G	G	G	G	G	G	G	G	G	G	G	G	G	G	G
RAC875_c16149_1170	T/G	1D	424430658	T	T	T	K	T	T	T	T	T	T	T	T	T	T	T	T	T	T	G	T	T	T	T	T	T	T	T	T	T	T	T	T	T	G	T	T	T	T	T	T	G	T	G	T	T	T
BS00089031_51	C/T	1D	427102080	C	C	C	C	C	C	C	C	C	C	T	C	C	T	C	C	C	C	C	T	C	C	C	C	T	C	C	C	C	C	C	C	C	C	C	C	C	C	C	C	T	C	C	C	T	C
Kukri_c67383_102	C/T	1D	434188952	C	C	C	N	C	C	C	C	T	C	C	C	C	C	C	C	C	C	T	C	C	C	T	C	T	T	C	T	C	C	C	T	T	T	C	C	T	T	C	T	T	T	T	T	C	T
RAC875_c5341_106	T/G	1D	435092352	T	T	T	T	T	T	T	T	T	T	T	T	T	T	T	T	T	T	T	T	T	T	T	T	T	T	T	T	T	T	T	T	T	T	T	T	T	T	T	T	T	T	T	T	T	T
RAC875_c35777_484	T/C	1D	435177152	T	T	T	T	T	T	T	T	T	T	T	T	T	T	T	T	T	T	T	T	T	T	T	T	T	T	T	T	T	T	T	T	T	T	T	T	T	T	T	T	T	T	T	T	T	T
Ra_c21472_1369	C/T	1D	435652305	C	C	C	C	C	C	C	C	C	T	C	C	C	T	C	C	C	C	C	C	T	C	T	C	C	C	C	C	C	C	C	C	C	C	C	C	C	C	C	C	C	C	C	C	C	C
IAAV3490	C/T	1D	435652506	C	C	C	C	C	C	C	C	C	T	C	C	C	T	C	C	C	C	C	C	T	C	T	C	C	C	C	C	C	C	C	C	C	C	C	C	C	C	C	C	C	C	C	C	C	C
IACX574	T/C	1D	435691913	T	T	T	T	T	C	T	T	T	C	T	T	T	C	T	T	T	T	T	T	C	T	C	T	T	T	T	T	T	T	T	T	T	T	T	T	T	T	T	T	T	T	T	T	T	T
IAAV724	T/C	1D	435693042	T	T	T	T	T	C	T	T	T	C	T	T	T	C	T	T	T	T	T	T	C	T	C	T	T	T	T	T	T	T	T	T	T	T	T	T	T	T	T	T	T	T	T	T	T	T
D_GDS7LZN02GSCOW_131	A/C	1D	435712129	A	A	A	A	A	C	A	A	A	C	A	A	A	C	A	A	A	A	A	A	C	A	C	A	A	A	A	A	A	A	A	A	A	A	A	A	A	A	A	A	A	A	A	A	A	A
Excalibur_c8231_398	C/A	1D	435713563	C	C	C	C	C	A	C	C	C	A	C	C	C	A	C	C	C	C	C	C	A	C	A	C	C	C	C	C	C	C	C	C	C	C	C	C	C	C	C	C	C	C	C	C	C	C
Kukri_rep_c110316_116	C/T	1D	435713876	C	C	C	C	C	T	C	C	C	T	C	C	C	T	C	C	C	C	C	C	T	C	T	C	C	C	C	C	C	C	C	C	C	C	C	C	C	C	C	C	C	C	C	C	C	C
TA005251-0278	C/T	1D	436395981	C	C	C	T	T	C	T	C	T	T	C	C	T	C	T	C	T	T	T	T	T	C	T	C	C	T	T	C	T	C	T	C	C	T	C	C	C	C	T	T	C	T	T	C	C	T
BS00063907_51	T/C	1D	436450460	T	T	T	T	T	T	T	T	T	C	T	T	T	C	T	T	T	T	T	T	C	T	C	T	T	T	T	T	T	T	T	T	T	T	T	T	T	T	T	T	T	T	T	T	T	T
Excalibur_c1066_303	T/C	1D	439897511	T	T	T	T	T	T	T	T	T	T	T	T	T	C	T	T	T	T	T	T	C	T	T	C	T	T	C	T	T	T	T	T	T	T	T	T	T	T	T	T	T	T	T	T	T	T
BobWhite_c23632_322	A/G	1D	446352681	A	A	A	A	A	A	A	A	A	A	A	A	A	A	A	A	A	A	A	G	A	G	A	A	G	A	G	A	G	A	A	A	A	G	A	A	A	A	G	A	G	G	G	A	A	A
TA001600-1603	A/G	1D	447383507	A	A	A	A	G	A	G	A	A	A	A	A	A	A	G	A	G	G	A	A	A	A	A	A	A	A	A	G	A	A	A	A	A	A	A	A	A	A	A	A	A	A	A	A	A	A
Kukri_c13463_728	C/T	1D	451976011	C	T	T	T	C	T	C	T	T	C	T	T	T	C	C	T	C	C	C	C	C	T	C	C	C	C	T	C	T	T	C	C	C	C	T	T	T	C	C	C	C	C	C	C	T	C
BS00068161_51	A/C	1D	455014677	A	A	A	A	A	A	A	A	A	A	A	A	A	A	A	A	A	A	A	A	A	A	A	A	C	C	A	A	A	A	A	A	A	A	A	A	A	A	A	A	A	A	A	A	C	C
BobWhite_c34030_646	T/C	1D	455014899	T	T	T	T	T	T	T	T	T	T	T	T	T	T	T	T	T	T	T	T	T	T	T	T	C	C	T	T	T	T	T	T	T	T	T	T	T	T	T	T	T	T	T	T	C	C
RAC875_c291_2591	C/A	1D	456676980	C	C	C	C	C	C	C	C	C	C	C	C	C	C	C	C	C	C	C	C	C	C	C	C	C	C	C	C	C	C	C	C	C	C	C	C	C	C	C	C	C	C	C	C	C	C
Kukri_rep_c86467_51	T/C	1D	456677583	T	T	T	T	T	T	T	T	T	T	T	T	T	T	T	T	T	T	T	T	T	T	T	T	T	T	T	T	T	T	T	T	T	T	T	T	T	T	T	T	T	T	T	T	T	T
RAC875_c291_2201	T/C	1D	456677607	T	T	T	T	T	T	T	T	T	T	T	T	T	T	T	T	T	T	T	T	T	T	T	T	T	T	T	T	T	T	T	T	T	T	T	T	T	T	T	T	T	T	T	T	T	T
IAAV8693	A/G	1D	456677995	A	A	A	A	A	A	A	A	A	A	A	A	A	A	A	A	A	A	A	A	A	A	A	A	A	A	A	A	A	A	A	A	A	A	A	A	A	A	A	A	A	A	A	A	A	A
RAC875_c291_1860	A/G	1D	456678035	A	A	A	A	A	A	A	A	A	A	A	A	A	A	A	A	A	A	A	A	A	A	A	A	A	A	A	A	A	A	A	A	A	A	A	A	A	A	A	A	A	A	A	A	A	A
RAC875_c291_696	T/C	1D	456679962	T	T	T	T	T	T	T	T	T	T	T	T	T	T	T	T	T	T	T	T	T	T	T	T	T	T	T	T	T	T	T	T	T	T	T	T	T	T	T	T	T	T	T	T	T	T
RAC875_c291_647	T/C	1D	456680011	T	T	T	T	T	T	T	T	T	T	T	T	T	T	T	T	T	T	T	T	T	T	T	T	T	T	T	T	T	T	T	T	T	T	T	T	T	T	T	T	T	T	T	T	T	T
Excalibur_c11680_81	G/A	1D	459630115	G	G	G	G	G	G	G	G	G	G	A	G	G	G	G	G	G	G	G	G	A	A	A	A	G	G	G	G	A	G	G	G	G	G	G	A	G	G	A	A	G	A	G	G	G	G
D_GBUVHFX01API9H_416	C/T	1D	460874260	C	C	C	C	C	C	C	C	C	C	T	C	C	C	C	C	C	C	C	C	T	T	T	T	T	T	T	T	T	C	C	T	T	C	C	T	T	T	T	T	C	T	C	T	C	C
Jagger_c7235_96	C/T	1D	461073634	C	C	C	C	C	C	C	C	C	C	T	C	C	C	C	C	C	C	C	C	T	T	C	T	T	T	C	C	C	C	C	C	C	C	C	T	C	C	C	T	C	C	C	C	C	C
BobWhite_c20621_541	C/T	1D	461473719	C	C	C	T	T	C	T	C	C	C	T	C	C	C	T	C	T	T	C	C	T	T	C	T	T	T	C	C	C	C	C	C	C	C	C	T	C	C	C	T	C	C	C	C	C	C
Excalibur_c85432_106	C/A	1D	462423352	A	A	A	C	C	A	C	A	A	A	C	A	A	A	C	A	C	C	A	A	C	C	C	C	C	C	C	C	C	A	A	C	C	A	A	C	C	C	C	C	A	C	A	C	A	A
Tdurum_contig10036_1057	C/T	1D	466778240	C	C	C	C	C	C	C	C	C	C	C	C	C	C	C	C	C	C	C	C	C	C	C	C	T	T	T	C	T	C	C	T	C	C	C	C	T	T	T	C	C	T	C	T	C	C
IAAV1549	G/A	1D	466952086	G	G	G	G	G	G	G	G	G	G	G	G	G	G	G	G	G	G	G	G	G	G	G	G	A	A	A	G	A	G	G	A	G	G	G	G	A	A	A	G	G	A	G	A	G	G
BS00010392_51	C/T	1D	468980388	C	C	C	C	C	C	C	C	C	C	C	C	C	C	C	C	C	C	C	C	C	C	C	C	C	C	C	C	C	C	T	C	C	C	C	C	C	C	C	T	C	C	C	C	C	C
RAC875_c28211_403	C/A	1D	473109481	C	C	A	A	A	A	A	A	A	A	A	C	A	A	A	A	A	A	A	A	A	C	C	C	C	C	C	C	C	A	C	C	C	A	A	C	C	C	C	C	A	C	C	C	A	C
BS00094562_51	T/C	1D	473355679	C	C	T	T	T	T	T	T	C	T	T	T	T	T	T	T	T	T	T	T	T	T	C	T	C	T	C	T	C	T	T	T	T	T	T	T	T	T	C	T	T	C	T	C	T	T
RAC875_c36980_161	A/G	1D	475179485	A	A	A	A	A	A	A	A	A	A	A	A	A	A	A	A	A	A	A	A	A	A	A	A	A	A	G	A	A	A	A	A	A	A	A	A	A	A	A	A	A	A	A	A	G	A
Kukri_c16271_544	T/C	1D	475179720	T	T	T	T	T	T	T	T	T	T	T	T	T	T	T	T	T	T	T	T	T	T	T	T	T	T	C	T	T	T	T	T	T	T	T	T	T	T	T	T	T	T	T	T	C	T
Excalibur_c16947_81	A/G	1D	477565334	A	A	G	A	A	G	A	G	G	G	G	G	G	A	A	G	A	A	G	A	A	G	A	A	A	A	A	A	G	G	G	A	A	A	G	G	G	A	A	A	A	A	A	A	A	A
CAP8_c2971_73	T/C	1D	478141062	C	C	T	T	T	T	T	T	T	T	T	T	T	T	T	T	T	T	T	T	T	T	T	T	T	T	T	T	T	T	T	T	T	T	T	T	T	T	T	T	T	T	T	T	T	T
BobWhite_c5785_78	T/C	1D	479208328	C	C	T	T	T	T	T	T	T	T	T	T	T	T	T	T	T	T	T	T	T	T	T	T	T	T	T	T	T	T	T	T	T	T	T	T	T	T	T	T	T	T	T	T	T	T
CAP12_c2761_184	A/G	1D	479807929	G	G	A	A	A	A	A	A	A	A	A	A	A	A	A	A	A	A	A	A	A	A	A	A	A	A	A	A	A	A	A	A	A	A	A	A	A	A	A	A	A	A	A	A	A	A
Excalibur_c88292_114	C/T	1D	480843328	T	T	C	T	C	C	C	C	C	C	C	C	C	C	C	C	C	C	T	C	C	C	C	T	C	T	C	C	C	C	C	C	C	C	C	C	C	C	C	C	C	T	C	C	C	T
Kukri_c30490_328	A/G	1D	481431296	A	A	A	A	G	A	G	A	A	A	A	A	A	A	G	A	G	G	A	A	A	A	A	A	A	A	A	G	A	A	A	A	A	G	A	A	A	A	A	G	A	A	G	A	A	A
RAC875_c9770_123	A/G	1D	486199454	A	A	G	G	G	G	G	G	G	G	G	G	G	A	G	G	G	G	G	A	A	A	A	G	A	N	A	G	A	G	G	G	A	G	G	A	G	G	A	G	A	G	G	A	G	G
Ku_c20664_262	T/C	1D	486619256	T	C	T	T	C	T	C	T	T	T	T	T	T	T	C	T	C	C	T	T	T	T	T	T	T	T	T	T	T	T	T	T	T	T	T	T	T	T	T	T	T	T	T	T	T	T
BobWhite_c12305_959	G/A	1D	486942540	G	A	G	G	A	G	A	G	G	G	G	G	G	G	A	G	A	A	G	G	G	G	G	G	G	G	G	G	G	G	G	G	G	G	G	G	G	G	G	G	G	G	G	G	G	G
RAC875_c43846_154	C/T	1D	487092485	T	T	C	C	C	C	C	C	C	C	C	T	C	C	C	C	C	C	C	C	C	C	T	T	T	T	T	T	T	C	C	T	T	C	C	C	T	T	T	T	C	T	T	T	C	T
Kukri_c14292_157	G/A	1D	488181037	A	A	G	G	G	G	G	G	G	G	G	A	G	G	G	G	G	G	G	G	G	G	A	A	A	A	A	A	A	G	G	A	A	G	G	G	A	A	A	A	G	A	A	A	G	A
Kukri_c67675_174	C/T	1D	488222498	T	T	C	C	C	C	C	C	C	C	C	T	C	C	C	C	C	C	C	C	C	C	T	T	T	T	T	T	T	C	C	T	T	C	C	C	T	T	T	T	C	T	T	T	C	T
BobWhite_c6433_417	T/C	1D	488233582	C	C	T	T	T	T	T	T	T	T	T	C	T	T	T	T	T	T	T	T	T	T	C	C	C	C	C	C	C	T	T	C	C	T	T	T	C	C	C	C	T	C	C	C	T	C
Kukri_c20495_1745	C/T	1D	488237632	T	T	C	C	C	C	C	C	C	C	C	T	C	C	C	C	C	C	C	C	C	C	T	T	T	T	T	T	T	C	C	T	T	C	C	C	T	T	T	T	C	T	T	T	C	T
RAC875_c24317_268	C/T	1D	488237692	T	T	C	C	C	C	C	C	C	C	C	T	C	C	C	C	C	C	C	C	C	C	T	T	T	T	T	T	T	C	C	T	T	C	C	C	T	T	T	T	C	T	T	T	C	T
IACX7617	C/G	1D	488381027	G	G	C	C	C	C	C	C	C	C	C	G	C	C	C	C	C	C	C	C	C	C	G	G	G	G	G	G	G	C	C	G	G	C	C	C	G	G	G	G	C	G	G	G	C	G
IAAV1930	C/T	1D	488739277	C	T	C	C	T	C	T	C	C	C	C	C	C	C	T	C	T	T	C	C	C	C	C	C	C	T	C	T	C	C	C	T	T	C	T	C	C	T	C	C	C	C	C	T	C	T
IACX7870	T/C	1D	489819405	T	T	T	T	C	T	C	T	T	T	T	T	T	T	C	T	C	C	T	T	T	T	T	T	T	T	T	T	T	T	T	T	T	T	T	T	T	T	T	T	T	T	T	T	T	T
CAP11_c7969_315	C/T	1D	489821205	C	C	C	C	T	C	T	C	C	C	C	C	C	C	T	C	T	T	C	C	C	T	C	C	C	C	C	C	C	C	C	C	C	C	C	T	C	C	C	C	C	C	C	C	C	C
RFL_Contig3395_1575	G/A	1D	489821313	A	A	G	G	G	G	G	G	G	G	G	A	G	G	G	G	G	G	G	G	G	G	A	A	A	A	A	A	A	G	G	A	A	G	G	G	A	A	A	A	G	A	A	A	G	A
tplb0049h18_1622	C/T	1D	489824775	T	T	C	C	C	C	C	C	C	C	C	T	C	C	C	C	C	C	C	C	C	C	T	T	T	T	T	T	T	C	C	T	T	C	C	C	T	T	T	T	C	T	T	T	C	T
Tdurum_contig45965_563	G/A	1D	490493562	A	A	A	A	G	A	G	A	A	A	A	A	A	G	G	A	G	G	A	G	G	G	G	G	G	A	G	A	G	A	A	A	G	G	A	G	A	A	G	G	G	G	G	G	A	G
Kukri_c59535_127	T/C	1D	490607105	C	C	T	T	T	T	T	T	T	T	T	C	T	T	T	T	T	T	T	T	T	T	C	C	C	C	C	C	C	T	T	C	C	T	T	T	C	C	C	C	T	C	C	C	T	C
Excalibur_c5888_641	G/A	1D	490607273	G	G	G	G	A	G	A	G	G	G	G	G	G	G	A	G	A	A	G	G	G	G	G	G	G	G	G	G	G	G	G	G	G	A	G	G	G	G	G	G	G	G	A	G	G	G
Kukri_rep_c69829_307	T/G	1D	491219150	G	G	T	T	T	T	T	T	T	T	T	G	T	T	T	T	T	T	T	T	T	T	G	G	G	G	G	G	G	T	T	G	G	T	T	T	G	G	G	G	T	G	G	G	T	G
RAC875_c8503_644	G/A	1D	491613856	A	A	G	G	G	G	G	G	G	G	G	A	G	G	G	G	G	G	G	G	G	G	A	A	A	A	A	A	A	G	G	A	A	G	G	G	A	A	A	A	G	A	A	A	G	A
Excalibur_rep_c104128_176	G/A	1D	491614471	A	A	G	G	G	G	G	G	G	G	G	A	G	G	G	G	G	G	G	G	G	G	A	A	A	A	A	A	A	G	G	A	A	G	G	G	A	A	A	A	G	A	A	A	G	A
Kukri_rep_c106578_178	T/C	1D	492381430	C	C	T	T	T	T	T	T	T	T	T	C	T	T	T	T	T	T	T	T	T	T	C	C	C	C	C	C	C	T	T	C	C	T	T	T	C	C	C	C	T	C	C	C	T	C
RAC875_rep_c107383_166	G/A	1D	493878122	A	A	G	G	G	G	G	G	G	G	G	A	G	G	G	G	G	G	G	G	G	G	A	A	A	A	A	A	A	G	G	A	A	G	G	G	A	A	A	A	G	A	A	A	G	A
RAC875_c2258_1028	G/A	1D	493879414	A	A	G	G	G	G	G	G	G	G	G	A	G	G	G	G	G	G	G	G	G	G	A	A	A	A	A	A	A	G	G	A	A	G	G	G	A	A	A	A	G	A	A	A	G	A
BS00011913_51	A/G	1D	493886208	G	A	G	A	A	A	A	A	G	A	A	A	A	A	A	A	A	A	A	A	A	A	A	A	A	A	A	A	A	A	G	A	A	A	A	A	A	A	A	A	A	A	A	A	A	A
BS00036558_51	A/G	1D	495355222	G	G	A	A	A	A	A	A	A	A	A	G	A	A	A	A	A	A	A	A	A	A	G	G	G	G	G	G	G	A	A	G	G	A	A	A	G	G	G	G	A	G	G	G	A	G
Kukri_c65800_762	G/A	1D	495431334	A	A	G	G	G	G	G	G	G	G	G	A	G	G	G	G	G	G	G	G	G	G	A	A	A	A	A	A	A	G	G	A	A	G	G	G	A	A	A	A	G	A	A	A	G	A
Excalibur_c500_279	G/T	1D	496007505	T	T	G	G	G	G	G	G	G	G	G	T	G	G	G	G	G	G	G	G	G	G	T	T	T	T	T	T	T	G	G	T	T	G	G	G	T	T	T	T	G	T	T	T	G	T
RFL_Contig2961_2082	G/A	1D	496597778	A	A	G	G	G	G	G	G	G	G	G	A	G	G	G	G	G	G	G	G	G	G	A	A	A	A	A	A	A	G	G	A	A	G	G	G	A	A	A	A	G	A	A	A	G	A
RFL_Contig2961_2046	C/T	1D	496597814	T	T	C	C	C	C	C	C	C	C	C	T	C	C	C	C	C	C	C	C	C	C	T	T	T	T	T	T	T	C	C	T	T	C	C	C	T	T	T	T	C	T	T	T	C	T
Excalibur_c36269_513	C/T	1D	496733247	T	T	C	C	C	C	C	C	C	C	C	T	C	C	C	C	C	C	C	C	C	C	T	T	T	T	T	T	T	C	C	T	T	C	C	C	T	T	T	T	C	T	T	T	C	T
IAAV7181	A/G	1D	496943307	G	G	A	A	A	A	A	A	A	A	A	G	A	A	A	A	A	A	A	A	A	A	G	G	G	G	G	G	G	A	A	G	G	A	A	A	G	G	G	G	A	G	G	G	A	G
BobWhite_c37766_677	T/C	1D	497117016	C	C	T	T	T	T	T	T	T	T	T	C	T	T	T	T	T	T	T	T	T	T	C	C	C	C	C	C	C	T	T	C	C	T	T	T	C	C	C	C	T	C	C	C	T	C
Excalibur_c10063_189	C/T	1D	497122366	T	T	C	C	C	C	C	C	C	C	C	T	C	C	C	C	C	C	C	C	C	C	T	T	T	T	T	T	T	C	C	T	T	C	C	C	T	T	T	T	C	T	T	T	C	T
Kukri_c13952_550	C/A	1D	497338713	C	C	C	C	C	C	C	C	C	C	C	A	C	C	C	C	C	C	C	C	C	C	C	C	C	C	C	C	C	C	C	C	C	C	C	C	C	C	C	C	C	C	C	C	C	C
Excalibur_c20532_785	G/A	1D	497660471	A	A	G	G	G	G	G	G	G	G	G	A	G	G	G	G	G	G	G	G	G	G	A	A	A	A	A	A	A	G	G	A	A	G	G	G	A	A	A	A	G	A	A	A	G	A
BobWhite_c1897_695	G/A	1D	498299904	A	A	G	G	G	G	G	G	G	G	G	A	G	G	G	G	G	G	G	G	G	G	A	A	A	A	A	A	A	G	G	A	A	G	G	G	A	A	A	A	G	A	A	A	G	A
Ex_c19516_3687	C/A	2A	3161768	C	C	A	C	C	A	A	A	A	A	A	C	A	A	C	A	C	C	A	C	C	A	C	C	A	A	A	C	A	A	A	A	A	A	C	C	A	A	A	C	A	C	C	A	A	C
BS00023052_51	C/T	2A	5074874	C	C	T	C	C	T	T	T	T	T	T	C	T	T	C	T	C	C	T	C	C	T	C	C	T	T	T	C	T	T	T	T	T	T	C	C	T	T	T	C	T	C	C	T	T	C
CAP8_c2783_336	A/G	2A	5814818	A	A	A	G	G	A	A	A	A	A	A	A	A	A	G	G	G	G	A	A	A	A	A	A	A	A	A	A	A	A	A	A	A	A	A	A	A	A	A	A	A	A	G	A	A	G
Kukri_c22152_730	G/A	2A	6060138	G	G	G	A	A	G	G	G	G	G	G	G	G	G	A	A	A	A	G	G	G	G	G	G	G	G	G	G	G	G	G	G	G	G	G	G	G	G	G	G	G	G	A	G	G	A
RAC875_c57889_55	G/A	2A	12918563	G	A	A	G	G	A	A	A	A	A	A	G	A	G	G	A	G	G	A	G	G	G	G	G	G	G	G	G	G	A	G	G	G	A	A	G	G	G	G	G	A	G	G	G	A	G
Excalibur_c25445_978	G/A	2A	12932345	G	G	G	A	A	G	A	G	G	G	G	G	G	G	A	A	A	A	G	G	G	G	A	G	G	G	G	G	G	G	G	G	G	G	G	G	G	G	G	G	G	G	G	G	G	G
BobWhite_c10673_330	G/T	2A	13322456	G	T	T	G	G	T	T	T	T	T	T	T	T	G	G	T	G	G	T	T	G	G	G	T	G	G	G	T	G	T	G	G	G	T	T	G	G	G	G	T	T	T	G	G	T	G
BobWhite_c10673_138	G/A	2A	13322648	G	A	A	G	G	A	A	A	A	A	A	A	A	G	G	A	G	G	A	A	G	G	G	A	G	G	G	A	G	A	G	G	G	A	A	G	G	G	G	A	A	A	G	G	A	G
RAC875_c609_362	T/C	2A	13871671	T	T	T	T	T	T	T	T	T	T	T	T	T	T	T	T	T	T	T	C	T	T	T	T	T	T	C	T	T	T	T	T	T	T	C	T	T	T	T	T	T	T	T	T	T	T
CAP7_c892_432	A/G	2A	17883377	A	A	A	G	G	A	G	G	G	G	G	A	G	A	G	G	G	G	A	A	A	A	A	A	A	A	A	A	A	A	A	A	A	A	G	A	A	A	A	A	A	A	A	A	A	A
RAC875_c67629_143	T/C	2A	17888414	T	T	T	C	C	T	C	C	C	C	C	T	C	T	C	C	C	C	T	T	T	T	T	T	T	T	T	T	T	T	T	T	T	T	C	T	T	T	T	T	T	T	T	T	T	T
Excalibur_c3905_1007	C/T	2A	17890286	C	C	C	T	T	C	T	T	T	T	T	C	T	C	T	T	T	T	C	C	C	C	C	C	C	C	C	C	C	C	C	C	C	C	T	C	C	C	C	C	C	C	C	C	C	C
Excalibur_rep_c110303_320	T/C	2A	19019301	T	C	Y	T	T	T	C	C	C	C	T	T	C	C	T	T	T	T	C	T	T	C	T	T	T	T	T	T	T	C	C	T	T	C	T	T	T	T	T	T	C	T	T	T	C	C
BS00067684_51	G/A	2A	29082215	G	G	G	A	A	G	A	G	G	G	G	G	G	G	A	G	A	A	G	G	N	G	G	G	G	G	A	G	G	G	G	G	G	G	G	G	G	G	G	G	G	G	G	G	G	G
RAC875_c54668_102	A/G	2A	32354986	A	A	R	A	G	A	G	A	A	A	A	A	A	A	G	G	G	G	A	A	A	A	G	A	A	A	A	A	A	A	A	A	A	A	A	A	A	A	A	A	A	A	A	A	A	A
RAC875_rep_c111906_144	T/C	2A	32467340	C	T	Y	T	C	C	C	T	T	T	T	T	T	T	C	C	C	C	T	T	T	T	C	T	T	T	T	T	T	T	T	T	T	T	T	T	T	T	T	T	T	T	T	T	T	T
Tdurum_contig42153_3715	A/G	2A	32515840	N	G	G	G	G	G	G	G	G	G	G	G	G	A	G	A	G	G	G	G	A	G	A	G	G	A	A	A	A	G	G	A	A	G	G	G	A	A	A	G	G	A	G	A	G	G
Kukri_c42095_196	A/C	2A	33304760	C	A	A	A	A	C	A	A	A	A	A	A	A	A	A	A	A	A	A	A	A	A	A	A	A	A	A	A	A	A	A	A	A	A	A	A	A	A	A	A	A	A	A	A	A	A
RAC875_c62936_139	A/G	2A	33785147	G	A	A	A	A	G	A	A	A	A	A	A	A	A	A	A	A	A	A	A	A	A	A	A	A	A	A	A	A	A	A	A	A	A	A	A	A	A	A	A	A	A	A	A	A	A
CAP11_rep_c9060_520	A/G	2A	34564625	G	A	A	A	A	G	A	A	A	A	A	A	A	A	A	A	A	A	A	A	A	A	A	A	A	A	A	A	A	A	A	A	A	A	A	A	A	A	A	A	A	A	A	A	A	A
CAP8_rep_c8022_270	C/T	2A	34596127	T	C	C	C	C	T	C	C	C	C	C	C	C	C	C	C	C	C	C	C	C	C	C	C	C	C	C	C	C	C	C	C	C	C	C	C	C	C	C	C	C	C	C	C	C	C
RAC875_c11652_544	A/G	2A	34649639	G	A	A	A	A	G	A	A	A	A	A	A	A	A	A	A	A	A	A	A	A	A	A	A	A	A	A	A	A	A	A	A	A	A	A	A	A	A	A	A	A	A	A	A	A	A
BobWhite_c2022_245	G/A	2A	34661367	A	G	G	G	G	A	G	G	G	G	G	G	G	G	G	G	G	G	G	G	G	G	G	G	G	G	G	G	G	G	G	G	G	G	G	G	G	G	G	G	G	G	G	G	G	G
BS00079035_51	A/C	2A	36452283	A	C	A	C	A	A	A	C	C	C	A	A	C	C	A	A	A	A	C	C	A	C	A	A	C	A	A	A	C	C	C	A	A	C	A	A	A	A	C	C	C	C	A	C	A	A
Excalibur_c15740_1106	G/T	2A	36648495	G	T	G	T	G	G	G	T	T	T	G	G	T	T	G	G	G	G	T	T	G	T	G	G	T	G	T	G	T	T	T	G	G	T	G	G	G	G	T	T	T	T	G	T	G	G
BS00073382_51	A/G	2A	36651067	A	G	A	G	A	A	A	G	G	G	A	A	G	G	A	A	A	A	G	G	A	G	A	A	G	A	G	A	G	G	G	A	A	G	A	A	A	A	G	G	G	G	A	G	A	A
BS00070797_51	G/A	2A	36651220	G	A	G	A	G	G	G	A	A	A	G	G	A	A	G	G	G	G	A	A	G	A	G	G	A	G	A	G	A	A	A	G	G	A	G	G	G	G	A	A	A	A	G	A	G	G
Ku_c23118_149	T/C	2A	39056832	T	T	C	T	C	T	C	T	T	T	T	C	T	T	C	C	C	C	T	T	C	T	C	C	C	C	C	C	C	T	T	C	C	T	T	T	C	C	C	C	T	C	T	T	T	C
Kukri_c5497_312	C/T	2A	43487680	C	T	T	T	T	T	T	T	C	C	C	T	C	T	T	C	T	T	T	C	T	C	T	C	C	C	C	C	C	T	T	C	C	T	T	C	C	C	C	C	T	C	T	C	T	T
Ra_c58279_684	G/A	2A	45927913	G	A	G	A	G	A	A	A	A	A	A	A	A	G	G	A	G	G	A	A	G	A	A	G	G	G	A	G	G	A	A	G	G	A	A	A	G	G	G	G	A	A	A	A	A	G
Ra_c58279_702	T/C	2A	45927931	T	C	T	C	T	C	C	C	C	C	C	C	C	T	T	C	T	T	C	C	T	C	C	T	T	T	C	T	T	C	C	T	T	C	C	C	T	T	T	T	C	C	C	C	C	T
IACX8108	A/G	2A	48773311	A	A	A	A	A	A	A	A	A	A	A	A	A	G	A	A	A	A	A	A	A	A	A	G	A	G	A	G	A	A	A	G	G	A	A	A	G	G	A	G	A	A	A	A	A	A
Excalibur_rep_c105284_131	C/T	2A	54169851	C	T	C	C	C	C	C	C	C	C	C	C	C	C	C	C	C	C	C	C	C	C	T	C	T	C	C	T	T	C	C	C	C	C	C	C	C	C	T	C	C	T	C	C	C	C
Excalibur_c26918_75	G/A	2A	58620261	G	G	G	G	G	G	G	G	G	G	G	G	G	G	G	G	G	G	G	G	G	A	G	G	G	G	G	G	G	G	G	G	G	G	G	G	G	G	G	G	G	G	G	G	G	G
Tdurum_contig66015_346	G/A	2A	63168271	A	A	A	G	A	G	G	G	G	G	G	A	G	G	G	G	A	A	G	G	G	A	A	G	G	A	G	A	G	G	G	A	A	G	G	G	A	A	G	G	G	G	G	G	G	G
Kukri_c4790_923	G/A	2A	74089603	A	A	A	A	A	A	A	A	G	G	G	A	G	A	A	A	A	A	A	G	A	G	G	G	G	G	G	G	G	G	G	G	G	A	G	G	G	G	G	G	A	G	A	G	A	G
RFL_Contig1512_1420	G/A	2A	88479021	G	G	G	A	G	A	A	A	A	A	A	G	A	G	A	A	A	A	A	A	G	G	A	G	G	G	G	G	A	A	A	G	G	G	A	A	G	G	G	G	G	G	G	G	G	A
BS00065418_51	A/C	2A	95308454	A	A	C	C	C	C	C	C	A	C	C	A	A	C	C	C	C	C	C	A	C	C	A	A	A	A	A	A	A	A	C	A	A	C	A	A	A	A	A	A	C	A	C	A	C	A
Tdurum_contig45580_2786	A/G	2A	98637334	G	A	G	A	A	A	G	A	G	G	G	A	G	A	A	G	A	A	G	G	A	G	A	A	G	A	G	A	G	A	A	A	A	A	G	A	A	A	G	G	A	G	A	G	A	G
Tdurum_contig45580_1717	A/G	2A	98640621	G	A	G	A	A	A	G	A	G	G	G	A	G	A	A	G	A	A	G	G	A	G	A	A	G	A	G	A	G	A	A	A	A	A	G	A	A	A	G	G	A	G	A	G	A	G
BobWhite_rep_c64680_305	T/C	2A	98757158	C	T	C	T	T	T	C	T	C	C	C	T	C	T	T	C	T	T	C	C	T	C	T	T	C	T	C	T	C	T	T	T	T	T	C	T	T	T	C	C	T	C	T	C	T	C
Tdurum_contig93884_223	C/T	2A	102832327	T	C	T	C	C	C	T	C	T	T	T	C	T	C	C	T	C	C	T	T	C	T	C	C	T	C	T	C	T	C	C	C	C	C	T	C	C	C	T	T	C	T	C	T	C	T
BobWhite_c35700_56	C/A	2A	108703402	C	C	A	C	C	C	A	C	A	A	A	C	A	C	C	A	C	C	A	A	C	C	C	C	C	C	C	C	A	C	C	C	C	C	A	C	C	C	C	C	C	C	C	C	C	A
Excalibur_c11398_971	C/T	2A	123082407	C	C	T	C	C	C	C	C	T	T	T	C	T	C	C	C	C	C	T	T	C	C	C	C	C	C	C	C	T	C	C	C	C	C	T	C	C	C	C	C	C	C	C	C	C	T
RAC875_c34509_124	G/A	2A	145792192	G	G	A	A	G	A	A	A	A	A	A	A	A	G	G	A	G	G	A	A	G	G	G	G	G	G	G	G	A	A	A	G	G	G	A	A	G	G	G	G	G	G	G	G	G	A
Ku_c25522_532	C/T	2A	196458548	C	C	T	T	C	T	T	T	T	T	T	T	T	C	C	T	C	C	T	T	C	C	C	T	C	C	C	C	C	T	T	C	C	C	T	T	C	C	C	C	C	C	C	C	C	T
Ku_c331_1124	G/A	2A	196460426	A	A	G	G	G	G	G	G	G	G	G	G	G	G	G	G	G	G	G	G	G	G	G	G	A	G	A	G	G	G	G	G	G	G	G	G	G	G	A	A	G	A	G	A	G	G
RAC875_c11956_477	C/T	2A	209603975	T	T	C	C	T	C	C	C	C	C	C	C	C	T	T	C	T	T	C	C	T	T	T	C	T	T	T	T	T	C	C	T	T	T	C	C	T	T	T	T	T	T	T	T	T	C
IAAV3570	G/A	2A	209729147	A	A	G	G	A	G	G	G	G	G	G	G	G	A	A	G	A	A	G	G	A	A	A	G	A	A	A	A	A	G	G	A	A	A	G	G	A	A	A	A	A	A	A	A	A	G
IAAV1587	C/T	2A	211364107	T	T	C	C	T	C	C	C	C	C	C	C	C	T	T	C	T	T	C	C	T	T	T	C	T	T	T	T	T	C	C	T	T	T	C	C	T	T	T	T	T	T	T	T	T	C
Jagger_c3061_53	T/C	2A	213934189	C	C	T	T	T	T	T	T	T	T	T	T	T	T	T	T	T	T	T	T	T	T	C	T	C	T	C	T	C	T	T	T	T	T	T	T	T	T	C	C	T	C	T	C	T	T
BS00097263_51	G/A	2A	215017278	A	A	G	G	A	G	G	G	G	G	G	G	G	A	A	G	A	A	G	G	A	A	A	G	A	A	A	A	A	G	G	A	A	A	G	G	A	A	A	A	A	A	A	A	A	G
Ra_c21065_625	T/C	2A	217434794	C	C	T	T	C	T	T	T	T	T	T	T	T	C	C	T	C	C	T	T	C	C	C	T	C	C	C	C	C	T	T	C	C	C	T	T	C	C	C	C	C	C	C	C	C	T
BS00031140_51	G/A	2A	245717775	A	A	G	G	A	G	G	G	G	G	G	G	G	A	A	G	A	A	G	G	A	A	A	G	A	A	A	A	A	G	G	A	A	A	G	G	A	A	A	A	A	A	A	A	A	G
JD_c14920_380	G/A	2A	246602528	A	A	G	G	A	G	G	G	G	G	G	G	G	A	A	G	A	A	G	G	A	A	A	G	A	A	A	A	A	G	G	A	A	A	G	G	A	A	A	A	A	A	A	A	A	G
Kukri_c53546_104	T/C	2A	255405495	C	C	T	T	C	T	T	T	T	T	T	T	T	C	C	T	C	C	T	T	C	C	C	T	C	C	C	C	C	T	T	C	C	C	T	T	C	C	C	C	C	C	C	C	C	T
Excalibur_c11437_75	T/C	2A	280403911	C	C	T	T	T	T	T	T	T	T	T	T	T	T	T	T	T	T	T	T	T	C	C	T	C	T	C	T	C	T	T	T	T	T	T	T	T	T	C	C	T	C	T	C	T	T
RAC875_c4346_111	A/C	2A	280404830	C	C	A	A	C	A	A	A	A	A	A	A	A	C	C	A	C	C	A	A	C	C	C	A	C	C	C	C	C	A	A	C	C	C	A	A	C	C	C	C	C	C	C	C	C	A
CAP12_c1437_261	A/G	2A	280750669	G	G	A	A	G	A	A	A	A	A	A	A	A	G	G	A	G	G	A	A	G	G	G	A	G	G	G	G	G	A	A	G	G	G	A	A	G	G	G	G	G	G	G	G	G	A
Excalibur_c4831_1182	T/G	2A	283405214	T	T	T	T	G	T	T	T	T	T	T	T	T	G	G	T	G	G	T	T	G	T	T	T	T	K	T	G	T	T	T	T	T	G	T	T	T	T	T	T	G	T	G	T	G	T
BS00080997_51	C/T	2A	298248015	T	T	C	C	T	C	C	C	C	C	C	C	C	T	T	C	T	T	C	C	T	T	T	C	T	T	T	T	T	C	C	T	T	T	C	C	T	T	T	T	T	T	T	T	T	C
Ra_c30247_628	G/A	2A	308040045	A	A	G	G	A	G	G	G	G	G	G	G	G	A	A	G	A	A	G	G	A	A	A	G	A	A	A	A	A	G	G	A	A	A	G	G	A	A	A	A	A	A	A	A	A	G
BS00097694_51	T/C	2A	313975695	C	C	T	T	C	T	T	T	T	T	T	T	T	C	C	T	C	C	T	T	C	C	C	T	C	C	C	C	C	T	T	C	C	C	T	T	C	C	C	C	C	C	C	C	C	T
BS00067792_51	C/T	2A	323380872	C	C	C	C	T	C	C	C	C	C	C	C	C	T	T	C	T	T	C	C	T	C	C	C	C	Y	C	T	C	C	C	C	C	T	C	C	C	C	C	C	T	C	T	C	T	C
BS00078923_51	G/T	2A	336204511	T	T	G	G	T	G	G	G	G	G	G	G	G	T	T	G	T	T	G	G	T	T	T	G	T	T	T	T	T	G	G	T	T	T	G	G	T	T	T	T	T	T	T	T	T	G
IACX5145	G/C	2A	360575768	C	C	G	G	C	G	G	G	G	G	G	G	G	C	C	G	C	C	G	G	C	C	C	G	C	C	C	C	C	G	G	C	C	C	G	G	C	C	C	C	C	C	C	C	C	G
IAAV8002	A/G	2A	370738667	G	G	A	A	G	A	A	A	A	A	A	A	A	G	G	A	G	G	A	A	G	G	G	A	G	G	G	G	G	A	A	G	G	G	A	A	G	G	G	G	G	G	G	G	G	A
RAC875_rep_c101788_71	C/A	2A	374985118	A	A	C	C	A	C	C	C	C	C	C	C	C	A	A	C	A	A	C	C	A	A	A	C	A	A	A	A	A	C	C	A	A	A	C	C	A	A	A	A	A	A	A	A	A	C
RAC875_c102123_187	A/G	2A	376482235	G	G	A	A	G	A	A	A	A	A	A	A	A	G	G	A	G	G	A	A	G	G	G	A	G	G	G	G	G	A	A	G	G	G	A	A	G	G	G	G	G	G	G	G	G	A
RAC875_c76620_361	C/T	2A	380980796	T	T	C	C	T	C	C	C	C	C	C	C	C	T	T	C	T	T	C	C	T	T	T	C	T	T	T	T	T	C	C	T	T	T	C	C	T	T	T	T	T	T	T	T	T	C
Kukri_c41543_366	T/C	2A	384154804	C	C	T	T	C	T	T	T	T	T	T	T	T	C	C	T	C	C	T	T	C	C	C	T	C	C	C	C	C	T	T	C	C	C	T	T	C	C	C	C	C	C	C	C	C	T
CAP7_c239_267	G/A	2A	396859973	A	A	G	G	A	G	G	G	G	G	G	G	G	A	A	G	A	A	G	G	A	A	A	G	A	A	A	A	A	G	G	A	A	A	G	G	A	A	A	A	A	A	A	A	A	G
Tdurum_contig44687_464	G/A	2A	402128814	A	A	G	G	A	G	G	G	G	G	G	G	G	A	A	G	A	A	G	G	A	A	A	G	A	A	A	A	A	G	G	A	A	A	G	G	A	A	A	A	A	A	A	A	A	G
JD_c2056_506	C/T	2A	414995465	C	C	C	C	T	C	C	C	C	C	C	C	C	T	T	C	T	T	C	C	T	C	C	C	C	T	C	T	C	C	C	C	C	T	C	C	C	C	C	C	T	C	T	C	T	C
Ku_c13655_1180	C/T	2A	415001496	T	T	C	C	T	C	T	C	C	C	C	C	C	T	T	T	T	T	C	C	T	T	T	C	T	T	T	T	T	C	C	T	T	T	C	C	T	T	T	T	T	T	T	T	T	C
Excalibur_c18267_118	T/C	2A	417535679	C	C	T	T	C	T	T	T	T	T	T	T	T	C	C	T	C	C	T	T	C	C	C	T	C	C	C	C	C	T	T	C	C	C	T	T	C	C	C	C	C	C	C	C	C	T
IAAV2090	A/G	2A	419174197	G	G	A	A	G	A	A	A	A	A	A	A	A	G	G	A	G	G	A	A	G	G	G	A	G	G	G	G	G	A	A	G	G	G	A	A	G	G	G	G	G	G	G	G	G	A
BobWhite_c8249_58	T/G	2A	424369243	G	G	T	T	G	T	T	T	T	T	T	T	T	G	G	T	G	G	T	T	G	G	G	T	G	G	G	G	G	T	T	G	G	G	T	T	G	G	G	G	G	G	G	G	G	T
RAC875_c37015_73	T/C	2A	427322456	C	C	T	T	C	T	T	T	T	T	T	T	T	C	C	T	C	C	T	T	C	C	C	T	C	C	C	C	C	T	T	C	C	C	T	T	C	C	C	C	C	C	C	C	C	T
IAAV6884	C/T	2A	427335541	T	T	C	C	T	C	C	C	C	C	C	C	C	T	T	C	T	T	C	C	T	T	T	C	T	T	T	T	T	C	C	T	T	T	C	C	T	T	T	T	T	T	T	T	T	C
Excalibur_c12620_225	A/G	2A	427903744	G	G	A	A	G	A	A	A	A	A	A	A	A	G	G	A	G	G	A	A	G	G	G	A	G	G	G	G	G	A	A	G	G	G	A	A	G	G	G	G	G	G	G	G	G	A
Ra_c37220_262	G/A	2A	463418878	A	A	G	G	A	G	G	G	G	G	G	G	G	A	A	G	A	A	G	G	A	A	A	G	A	A	A	A	A	G	G	A	A	A	G	G	A	A	A	A	A	A	A	A	A	G
BS00064090_51	A/G	2A	465631661	A	A	A	A	A	A	A	A	G	A	A	A	A	A	A	A	A	A	A	A	A	A	A	A	A	A	A	A	A	A	A	A	A	G	A	A	A	A	A	A	A	A	G	A	A	A
Tdurum_contig75565_1388	G/A	2A	465881418	A	A	G	G	A	G	G	G	G	G	G	G	G	A	A	G	A	A	G	G	A	A	A	G	A	A	A	A	A	G	G	A	A	A	G	G	A	A	A	A	A	A	A	A	A	G
Excalibur_rep_c66270_789	G/A	2A	465881518	A	A	G	G	A	G	G	G	G	G	G	G	G	A	A	G	A	A	G	G	A	A	A	G	A	A	A	A	A	G	G	A	A	A	G	G	A	A	A	A	A	A	A	A	A	G
CAP7_c11156_108	T/C	2A	467148110	C	C	T	T	C	T	T	T	T	T	T	T	T	C	C	T	C	C	T	T	C	C	C	T	C	C	C	C	C	T	T	C	C	C	T	T	C	C	C	C	C	C	C	C	C	T
Ku_c59581_1412	A/G	2A	501783275	A	A	A	A	G	A	G	A	A	A	A	A	A	G	G	G	G	G	A	A	G	A	A	A	A	N	A	G	A	A	A	A	A	G	A	A	A	A	A	A	G	A	G	A	G	A
Ra_c22880_760	A/G	2A	501844633	A	A	A	A	G	A	A	A	A	A	A	A	A	G	G	A	G	G	A	A	G	A	A	A	A	R	A	G	A	A	A	A	A	G	A	A	A	A	A	A	G	A	G	A	G	A
Ra_c26140_158	G/A	2A	505288137	G	G	G	G	A	G	G	G	G	G	G	G	G	A	A	G	A	A	G	G	A	G	G	G	G	N	G	A	G	G	G	G	G	A	G	G	G	G	G	G	A	G	A	G	A	G
Kukri_c57491_132	G/A	2A	506042349	G	G	G	G	A	G	A	G	G	G	G	G	G	A	A	A	A	A	G	G	A	G	G	G	G	R	G	A	G	G	G	G	G	A	G	G	G	G	G	G	A	G	A	G	A	G
Kukri_c15489_626	A/G	2A	507774704	G	G	A	A	A	A	A	A	A	A	A	A	A	A	A	A	A	A	A	A	A	G	G	A	G	R	G	A	G	A	A	G	G	A	A	A	G	G	G	G	A	G	A	G	A	A
IAAV5270	A/G	2A	507900494	G	G	A	A	G	A	A	A	A	A	A	A	A	G	G	A	G	G	A	A	G	G	G	A	G	G	G	G	G	A	A	G	G	G	A	A	G	G	G	G	G	G	G	G	G	A
Excalibur_c3869_427	C/A	2A	508168168	A	A	A	A	A	A	A	A	A	A	A	A	A	A	A	A	A	A	A	A	A	A	C	C	C	C	C	C	C	C	A	C	C	A	A	C	C	C	C	A	A	C	A	C	A	C
IAAV9024	T/G	2A	508172044	G	G	T	T	G	T	T	T	T	T	T	T	T	G	G	T	G	G	T	T	G	G	G	T	G	G	G	G	G	T	T	G	G	G	T	T	G	G	G	G	G	G	G	G	G	T
IAAV444	G/A	2A	508429711	A	A	G	G	A	G	G	G	G	G	G	G	G	A	A	G	A	A	G	G	A	G	A	G	A	A	A	A	A	G	G	A	A	A	G	G	A	A	A	A	A	A	A	A	A	G
BS00060653_51	G/A	2A	510970071	A	A	G	G	A	G	G	G	G	G	G	G	G	A	A	G	A	A	G	G	A	G	A	G	A	A	A	A	A	G	G	A	A	A	G	G	A	A	A	A	A	A	A	A	A	G
Kukri_c11327_977	G/T	2A	511501323	G	G	G	G	G	G	G	G	G	G	G	G	G	G	G	G	G	G	G	G	G	T	G	G	G	G	G	G	G	G	G	G	G	G	G	G	G	G	G	G	G	G	G	G	G	G
BobWhite_rep_c50998_607	C/T	2A	511881690	C	T	T	T	T	T	T	T	T	T	T	T	T	T	T	T	T	T	T	T	T	T	C	C	C	C	C	C	C	C	T	C	C	T	T	C	C	C	C	T	T	C	T	C	T	C
IAAV6409	C/A	2A	524312568	C	C	C	C	A	C	C	C	C	C	A	C	C	A	A	C	A	A	C	C	A	C	C	C	C	C	C	C	C	C	C	C	C	A	C	C	C	C	C	C	A	C	A	C	A	C
RAC875_c69068_71	C/T	2A	530176035	C	C	C	C	T	C	C	C	C	C	T	C	C	T	T	C	T	T	C	C	T	C	C	C	C	C	C	C	C	C	C	C	C	T	C	C	C	C	C	C	T	C	T	C	T	C
BS00056775_51	G/A	2A	546529336	G	G	G	G	G	G	G	G	G	G	G	G	G	G	G	G	G	G	G	G	G	G	G	G	G	G	G	G	G	G	G	G	G	G	G	G	G	G	G	G	G	G	G	G	G	G
BS00055514_51	T/C	2A	547464502	T	T	T	T	T	T	C	T	T	T	T	T	T	T	T	C	T	T	T	T	T	T	T	T	T	T	T	T	T	T	T	T	T	T	T	T	T	T	T	T	T	T	T	T	T	T
RAC875_c15367_553	G/A	2A	559353936	G	G	G	G	A	G	G	G	G	G	A	G	G	A	A	G	A	A	G	G	A	G	G	G	G	N	G	G	G	G	G	G	A	A	G	G	A	A	G	G	A	G	A	G	A	G
BS00040336_51	C/A	2A	573352288	C	C	C	C	C	C	C	C	C	C	C	C	C	C	C	C	C	C	C	C	C	A	A	C	A	N	A	C	A	C	C	A	A	C	C	C	A	A	A	A	C	N	C	A	C	C
RAC875_c2154_1488	T/G	2A	576884871	T	T	T	T	T	T	T	T	T	T	T	T	T	T	T	T	T	T	T	T	T	G	G	T	G	N	G	T	G	T	T	G	G	T	T	T	G	G	G	G	T	N	T	G	T	T
Excalibur_c1793_97	A/C	2A	576886426	A	A	A	A	A	A	A	A	A	A	A	A	A	A	A	A	A	A	A	A	A	C	C	A	C	M	C	A	C	A	A	C	C	A	A	A	C	C	C	C	A	M	A	C	A	A
RAC875_c63975_307	G/A	2A	577309429	G	G	G	G	G	G	G	G	G	G	G	G	G	G	G	G	G	G	G	G	G	A	A	G	A	R	A	G	A	G	G	A	A	G	G	G	A	A	A	A	G	R	G	A	G	G
BobWhite_c28819_787	T/C	2A	578839411	T	T	T	T	T	T	T	T	T	T	T	T	T	T	T	T	T	T	T	T	T	C	C	T	C	C	C	T	C	T	T	C	C	T	T	T	C	C	C	C	T	C	T	C	T	T
BS00078116_51	G/T	2A	580477238	G	G	G	G	T	G	G	G	G	G	T	G	G	T	T	G	T	T	G	G	T	G	G	G	G	G	G	G	G	G	G	G	G	T	G	G	G	G	G	G	T	T	T	G	T	G
CAP7_c2791_231	G/A	2A	584084837	A	G	G	G	G	G	G	G	G	G	G	G	G	G	G	G	G	G	G	G	G	A	G	G	G	G	G	G	G	G	G	G	G	G	G	G	G	G	G	G	G	G	G	G	G	G
RAC875_c8721_212	A/C	2A	585257921	A	A	A	A	A	A	A	A	A	A	A	A	A	C	A	A	A	A	A	A	A	A	A	A	A	A	A	A	A	A	A	A	C	A	A	A	A	A	A	C	A	A	A	A	C	A
BobWhite_c9351_274	A/G	2A	590911894	A	G	G	G	G	G	G	G	G	G	G	A	G	G	G	A	G	G	G	G	G	G	A	A	A	A	G	A	A	G	G	A	A	G	G	G	A	A	A	A	G	A	G	A	G	A
RFL_Contig89_774	G/T	2A	594731101	G	G	G	G	G	G	T	G	G	G	G	G	G	G	G	T	G	G	G	G	G	G	G	G	G	G	G	G	G	G	G	G	G	G	G	G	G	G	G	G	G	G	G	G	G	G
RAC875_c75351_370	T/C	2A	601577967	C	T	T	T	T	T	T	T	T	T	T	C	T	T	T	T	T	T	T	T	T	T	C	C	C	T	C	T	T	T	T	T	T	T	T	T	T	T	T	T	T	C	T	C	T	C
BobWhite_c4743_63	T/C	2A	602337251	T	T	T	T	C	T	C	T	T	T	C	T	T	C	C	C	C	C	T	T	C	C	T	T	C	C	C	C	C	T	T	C	C	C	T	T	C	C	C	C	C	C	C	C	C	T
IAAV80	A/G	2A	607385617	A	A	A	A	A	A	G	A	A	A	A	A	A	A	A	G	A	A	A	A	A	G	A	A	A	A	A	A	A	A	A	A	A	A	A	A	A	A	A	A	A	A	A	A	A	A
BS00049644_51	T/C	2A	608876727	T	T	T	T	T	T	C	T	T	T	T	T	T	T	T	C	T	T	T	T	T	C	T	T	T	T	T	T	T	T	T	T	T	T	T	T	T	T	T	T	T	T	T	T	T	T
Ku_c5710_312	C/T	2A	609486028	C	C	C	C	T	C	C	C	C	C	T	C	C	T	T	C	T	T	C	C	T	C	C	C	C	C	C	C	C	C	C	C	C	T	C	C	C	C	C	C	T	Y	T	C	T	C
Ku_c5710_310	A/G	2A	609486030	A	A	A	A	G	A	A	A	A	A	G	A	A	G	G	A	G	G	A	A	G	A	A	A	A	A	A	A	A	A	A	A	A	G	A	A	A	A	A	A	G	R	G	A	G	A
Ra_c42714_1137	A/G	2A	609487214	A	A	A	A	G	A	A	A	A	A	G	A	A	G	G	A	G	G	A	A	G	A	A	A	A	A	A	A	A	A	A	A	A	G	A	A	A	A	A	A	G	R	G	A	G	A
BS00022903_51	A/G	2A	611614335	A	A	A	A	G	A	A	A	A	A	G	A	A	G	G	A	G	G	A	A	G	A	A	A	A	A	A	A	A	A	A	A	A	G	A	A	A	A	A	A	G	R	G	A	G	A
Tdurum_contig25629_415	G/A	2A	635577367	G	G	G	G	G	A	G	G	A	A	A	G	A	G	G	G	G	G	A	G	A	G	G	G	G	G	G	G	G	G	G	G	G	A	A	G	G	G	G	A	A	G	G	G	A	G
Tdurum_contig42095_2454	G/A	2A	672065667	G	A	A	G	A	A	A	G	A	A	A	G	A	G	A	G	A	A	A	G	A	G	G	G	G	G	G	G	G	G	G	G	G	A	A	G	G	G	G	G	A	G	G	G	A	G
Kukri_rep_c68360_1476	A/G	2A	672070421	A	G	G	A	G	G	G	A	G	G	G	A	G	A	G	A	G	G	G	A	G	A	A	G	A	A	A	A	A	A	A	A	A	G	G	A	A	A	A	G	G	G	A	G	G	G
Ra_c13247_528	C/T	2A	678679072	C	C	C	C	T	C	T	C	C	C	T	C	C	C	T	T	T	T	C	C	C	C	C	C	T	T	T	T	T	C	C	T	T	C	C	C	T	T	T	T	C	T	C	T	C	C
RFL_Contig3780_644	C/T	2A	679836254	C	C	C	C	C	C	C	C	C	C	C	C	C	C	C	C	C	C	C	C	C	C	C	C	C	C	C	C	C	C	C	C	C	C	C	C	C	C	C	C	C	C	C	C	C	C
IACX6337	G/A	2A	680307844	G	G	G	G	A	G	A	G	G	G	A	G	G	G	A	A	A	A	G	G	G	G	G	G	A	A	A	A	A	G	G	A	A	G	G	G	A	A	A	A	G	A	G	A	G	G
BS00027830_51	T/C	2A	680563264	T	T	T	T	C	T	C	T	T	T	C	T	T	T	C	C	C	C	T	T	T	T	T	T	C	C	C	C	C	T	T	C	C	T	T	T	C	C	C	C	T	C	T	C	T	T
IAAV2718	T/C	2A	684696383	T	T	T	C	C	C	T	C	C	C	T	C	C	T	C	T	C	C	T	C	T	T	T	T	T	T	T	T	T	C	C	C	C	T	C	C	C	C	T	C	T	T	T	C	C	T
BS00093447_51	A/C	2A	688787012	A	A	A	A	A	A	C	A	A	A	C	A	A	C	A	C	A	A	A	A	C	A	A	A	C	A	C	A	C	A	A	A	A	C	A	A	A	A	C	A	C	C	C	A	A	A
Ku_c8927_2075	A/G	2A	694776818	A	A	A	A	A	A	A	A	A	A	A	A	A	G	A	G	A	A	A	A	G	A	G	A	G	A	G	A	G	A	A	G	G	G	A	A	G	G	G	G	G	R	G	G	A	A
Excalibur_c6660_716	G/A	2A	694777632	G	G	G	G	A	G	A	G	G	G	G	G	G	A	A	A	A	A	G	G	A	G	A	G	A	G	A	G	A	G	G	A	A	A	G	G	A	A	A	A	A	N	A	A	G	G
RAC875_c52458_454	C/T	2A	696305912	T	T	T	C	C	C	C	C	C	C	T	C	C	C	C	C	C	C	C	C	C	T	C	T	C	C	C	C	C	C	C	C	C	C	C	C	C	C	C	C	C	C	C	C	C	T
Ra_c10607_524	A/G	2A	696485509	A	A	A	G	A	A	A	A	A	A	A	A	A	A	A	A	A	A	A	A	G	A	A	G	A	A	A	A	A	A	A	A	A	G	A	A	A	A	A	A	G	G	A	G	G	G
BobWhite_c17403_635	T/C	2A	696788937	C	C	C	T	T	T	T	T	T	T	C	T	T	T	T	T	T	T	T	T	T	C	T	C	T	T	T	T	T	T	T	T	T	T	T	T	T	T	T	T	T	T	T	T	T	C
BS00083497_51	A/G	2A	705276609	A	G	A	A	G	A	A	A	A	A	A	A	A	G	G	A	G	G	A	A	G	A	A	A	G	G	A	G	G	A	A	G	G	G	A	A	G	G	G	G	G	A	G	G	A	A
BobWhite_c41676_137	C/T	2A	706882623	C	C	T	N	C	T	C	C	T	C	C	C	T	C	C	C	C	C	T	C	C	T	C	C	C	C	C	C	C	C	C	C	C	C	T	C	C	C	C	T	C	C	C	C	C	C
BobWhite_c20952_105	C/T	2A	707485418	C	C	C	C	C	C	C	C	C	C	C	C	C	C	C	C	C	C	C	C	C	C	C	C	C	T	C	T	C	C	C	T	T	C	C	C	T	T	C	C	C	Y	C	T	C	C
RAC875_c13861_1248	C/T	2A	709277244	C	T	C	C	C	C	C	C	C	C	C	C	C	C	C	C	C	C	C	C	C	C	C	C	C	T	C	T	C	C	C	T	T	C	C	C	T	T	C	C	C	Y	C	T	C	C
BS00029332_51	T/C	2A	709573783	T	T	T	T	T	T	T	T	T	T	C	T	T	T	T	T	T	T	T	T	T	T	C	T	T	C	T	C	T	T	T	C	C	T	T	T	C	C	T	T	T	Y	T	C	T	T
CAP8_c3418_225	A/G	2A	710403492	A	A	A	A	A	A	A	A	A	A	A	A	A	A	A	A	A	A	A	G	A	A	A	A	A	A	A	A	A	G	A	A	A	A	G	G	A	A	A	A	A	A	A	A	A	A
BS00001059_51	A/G	2A	711939848	G	A	G	A	G	A	A	A	A	A	A	A	A	A	G	A	G	G	A	A	A	G	A	G	A	A	A	A	A	A	A	A	A	A	A	A	A	A	A	A	A	A	A	A	A	G
Ra_c70418_142	A/C	2A	712788551	C	A	C	A	C	A	A	A	A	A	C	A	A	A	C	A	C	C	A	A	A	C	A	C	A	A	A	A	A	A	A	A	A	A	A	A	A	A	A	A	A	A	A	A	A	C
Ra_c70418_147	A/C	2A	712788556	C	A	C	A	C	A	A	A	A	A	C	A	A	A	C	A	C	C	A	A	A	C	A	C	A	A	A	A	A	A	A	A	A	A	A	A	A	A	A	A	A	A	A	A	A	C
BobWhite_c31673_296	T/C	2A	713369076	C	T	C	T	C	T	T	T	T	T	C	T	T	T	C	T	C	C	T	T	T	C	C	C	T	T	T	T	T	T	T	T	T	T	T	T	T	T	T	T	T	T	T	T	T	C
RAC875_c64377_350	C/A	2A	713454620	A	C	A	C	A	C	C	C	C	C	A	C	C	C	A	C	A	A	C	C	C	A	C	A	C	C	C	C	C	C	C	C	C	C	C	C	C	C	C	C	C	C	C	C	C	A
IAAV5307	T/A	2A	713518028	T	T	T	A	T	T	T	T	T	T	T	T	T	T	T	T	T	T	T	T	T	T	A	T	T	T	T	T	T	T	T	T	T	T	T	T	T	T	T	T	T	T	T	T	T	T
Kukri_rep_c104611_210	G/A	2A	713592414	A	G	A	G	A	G	G	G	G	G	A	G	G	G	A	G	A	A	G	G	G	A	G	A	G	G	G	G	G	G	G	G	G	G	G	G	G	G	G	G	G	G	G	G	G	A
BobWhite_rep_c64766_352	G/T	2A	714825617	T	G	T	G	T	G	G	G	G	G	T	G	G	G	T	G	T	T	G	G	G	T	G	T	G	G	G	G	G	G	G	G	G	G	G	G	G	G	G	G	G	G	G	G	G	T
Ku_c13700_1196	C/T	2A	716465495	T	C	T	C	T	C	C	C	C	C	T	C	C	C	T	C	T	T	C	C	C	T	C	T	C	C	C	C	C	C	C	C	C	C	C	C	C	C	C	C	C	C	C	C	C	T
Ku_c13700_1189	A/G	2A	716465502	G	A	G	A	G	A	A	A	A	A	G	A	A	A	G	A	G	G	A	A	A	G	A	G	A	A	A	A	A	A	A	A	A	A	A	A	A	A	A	A	A	A	A	A	A	G
Kukri_c4027_151	C/T	2A	719228813	T	C	C	C	C	C	C	C	C	C	C	C	C	C	C	C	C	C	C	C	C	T	C	C	C	C	C	C	C	C	C	C	C	C	C	C	C	C	C	C	C	C	C	C	C	T
RAC875_c42648_115	A/G	2A	720056858	A	A	G	A	G	A	A	A	A	A	G	A	A	A	G	A	G	G	A	A	A	A	G	G	A	A	A	A	A	A	A	A	A	A	A	A	A	A	A	A	A	A	A	A	A	A
Ku_c33828_1209	T/C	2A	720802350	T	T	T	T	C	T	T	T	T	T	T	T	T	T	C	T	C	C	T	T	T	T	T	T	T	T	T	T	T	T	T	T	T	T	T	T	T	T	T	T	T	T	T	T	T	T
Kukri_c33828_801	C/A	2A	720802861	C	C	C	C	C	C	A	C	C	C	C	C	C	A	C	A	C	C	C	C	A	C	C	C	A	A	A	A	A	C	C	A	A	A	C	C	A	A	A	A	A	A	A	A	C	C
IAAV1990	G/A	2A	721030675	G	G	G	G	A	G	G	G	G	G	G	G	G	G	A	G	A	A	G	G	G	G	G	G	G	G	G	G	G	G	G	G	G	G	G	G	G	G	G	G	G	G	G	G	G	G
Ku_c1065_1346	G/A	2A	721030775	G	G	G	G	A	G	G	G	G	G	G	G	G	G	A	G	A	A	G	G	G	G	G	G	G	G	G	G	G	G	G	G	G	G	G	G	G	G	G	G	G	G	G	G	G	G
Kukri_c47259_416	T/C	2A	721072551	C	C	T	C	T	C	C	C	C	C	C	C	C	T	T	C	T	T	C	C	T	C	C	T	T	T	T	T	T	C	C	T	T	T	C	C	T	T	T	T	T	T	T	T	C	C
IAAV8053	G/A	2A	721700521	G	G	G	G	G	G	G	G	G	G	G	G	G	G	G	G	G	G	G	G	A	G	G	A	G	G	G	G	G	G	G	G	G	G	G	G	G	G	G	G	G	G	G	G	G	G
Excalibur_c36481_1319	C/T	2A	721819276	C	C	C	C	T	C	C	C	C	C	C	C	C	C	T	C	T	T	C	C	C	C	C	C	C	C	C	C	C	C	C	C	C	C	C	C	C	C	C	C	C	C	C	C	C	C
BS00081506_51	G/A	2A	722603667	G	G	G	G	G	G	G	G	G	G	A	G	G	G	G	G	G	G	G	G	G	G	G	G	G	G	G	G	G	G	G	G	G	G	G	G	G	G	G	G	G	G	G	G	G	G
Kukri_c3115_279	A/G	2A	725990917	A	A	A	A	A	A	A	A	A	A	A	A	A	A	A	A	A	A	A	A	G	A	A	G	A	A	A	A	A	A	A	A	A	A	A	A	A	A	A	A	A	A	A	A	A	A
BS00079611_51	C/A	2A	727361611	C	C	C	C	C	C	A	C	C	C	A	C	C	C	C	A	C	C	C	C	C	C	C	C	C	C	C	C	C	C	C	C	C	C	C	C	C	C	C	C	C	C	C	C	C	C
Kukri_c29592_559	A/C	2A	728469405	A	A	A	A	A	A	A	A	A	A	A	A	A	A	A	A	A	A	A	A	C	A	A	C	A	A	A	A	A	A	A	A	A	A	A	A	A	A	A	A	A	A	A	A	A	A
BobWhite_c12090_117	T/C	2A	729189080	T	T	T	T	T	T	T	T	T	T	T	T	T	T	T	T	T	T	T	T	C	T	T	C	T	T	T	T	T	T	T	T	T	T	T	T	T	T	T	T	T	T	T	T	T	T
Tdurum_contig12761_125	T/G	2A	731249256	T	T	T	T	T	T	T	T	T	T	T	T	T	T	T	T	T	T	T	T	T	G	G	T	T	T	T	T	T	T	G	T	T	G	T	T	T	T	T	T	T	T	G	T	T	T
Ku_c40588_1376	T/C	2A	732769370	T	T	T	T	T	T	T	T	C	C	T	C	C	T	T	T	T	T	T	T	T	C	T	T	T	T	T	T	T	T	T	T	T	T	C	T	T	T	T	T	T	T	T	T	T	T
BS00057059_51	A/G	2A	733277655	A	A	A	A	A	A	A	A	G	A	A	G	G	A	A	A	A	A	A	A	A	G	A	A	A	A	A	A	A	A	A	A	A	A	G	A	A	A	A	A	A	A	A	A	A	G
BS00057060_51	A/G	2A	733278052	A	A	A	A	A	A	A	A	G	A	A	G	G	A	A	A	A	A	A	A	A	G	A	A	A	A	A	A	A	A	A	A	A	A	G	A	A	A	A	A	A	A	A	A	A	G
BS00082084_51	C/T	2A	736544384	C	C	C	C	C	C	C	C	C	C	T	C	C	C	C	C	C	C	C	C	C	C	C	C	C	C	C	C	C	C	C	C	C	C	C	C	C	C	C	C	C	C	C	C	C	C
BS00009295_51	T/C	2A	738852379	T	T	T	C	T	T	T	T	T	T	T	T	T	T	T	C	T	T	T	T	T	T	T	C	C	T	T	T	T	T	T	T	T	T	T	T	T	T	T	T	T	T	T	T	C	T
RFL_Contig1892_2214	T/C	2A	738852677	T	T	T	T	T	T	T	T	C	T	C	C	C	T	T	T	T	T	T	T	T	T	T	T	T	T	T	T	T	T	T	T	T	T	T	T	T	T	T	T	T	T	T	T	T	T
RAC875_c19904_308	C/T	2A	739036499	C	T	C	C	T	C	C	C	C	C	C	C	C	C	T	C	T	T	C	C	C	C	T	T	C	T	C	T	C	C	C	T	T	C	T	C	T	T	C	C	C	C	T	C	C	C
Tdurum_contig60205_509	G/A	2A	743759672	G	A	A	A	A	G	G	A	A	A	A	A	A	G	A	G	A	A	A	G	G	G	G	G	G	G	G	G	G	A	A	G	G	G	A	A	G	G	G	G	G	G	G	G	A	A
BS00077768_51	G/A	2A	743969328	A	G	G	G	G	G	G	G	G	G	G	G	G	G	G	G	G	G	G	G	G	G	G	G	A	G	A	G	A	G	G	G	G	G	G	G	G	G	A	G	G	A	A	A	G	G
BS00077769_51	T/C	2A	743969410	C	T	T	T	T	T	T	T	T	T	T	T	T	T	T	T	T	T	T	T	T	T	T	T	C	T	C	T	C	T	T	T	T	T	T	T	T	T	C	T	T	C	C	C	T	T
BobWhite_c25764_348	T/C	2A	744884612	T	T	T	T	T	T	T	T	T	T	T	T	T	T	T	T	T	T	T	T	T	T	T	T	T	T	T	T	T	T	T	T	T	T	T	T	T	T	T	T	T	T	T	T	T	T
Ex_c5740_1133	T/C	2A	744884612	T	T	T	T	T	T	T	T	T	T	T	T	T	T	T	T	T	T	T	T	T	T	T	T	T	T	T	T	T	T	T	T	T	T	T	T	T	T	T	T	T	T	T	T	T	T
Excalibur_c22696_316	A/C	2A	745406876	A	A	A	A	A	A	A	A	A	A	A	A	A	A	A	A	A	A	A	A	A	A	C	A	C	A	C	A	C	A	A	A	A	A	A	A	A	A	C	A	A	C	C	C	A	A
BS00022813_51	G/A	2A	745407439	G	G	G	G	G	G	G	G	G	G	G	G	G	G	G	G	G	G	G	G	G	G	A	G	A	G	A	G	A	G	G	G	G	G	G	G	G	G	A	G	G	A	A	A	G	G
Ku_c36209_204	A/G	2A	745859854	A	A	A	A	A	A	A	A	A	A	A	A	A	A	A	A	A	A	A	A	A	A	A	A	A	A	A	A	A	A	A	A	A	A	A	A	A	A	A	A	A	A	A	A	A	A
Ku_c29409_324	T/C	2A	746015095	T	T	T	T	T	T	T	T	T	T	T	T	T	T	T	T	T	T	T	T	T	T	C	T	C	T	C	T	C	T	T	T	T	T	T	T	T	T	C	T	T	C	C	C	T	T
BS00022446_51	C/T	2A	754046469	C	C	C	C	C	C	C	C	C	C	C	C	C	C	C	C	C	C	C	C	C	C	C	T	C	C	C	T	C	C	C	T	T	C	C	C	T	T	C	T	C	C	C	C	C	C
BobWhite_c47555_106	C/T	2A	754525658	C	C	C	C	C	C	C	C	C	C	C	C	C	C	C	C	C	C	C	C	C	C	C	C	C	T	C	T	C	C	C	C	C	C	C	C	C	C	C	C	C	T	C	T	C	C
BS00053834_51	G/A	2A	754525850	G	G	G	G	G	A	G	G	G	G	G	G	G	G	G	G	G	G	G	G	G	G	G	G	G	A	G	A	G	G	G	G	G	G	G	G	G	G	G	G	G	A	G	A	G	G
CAP7_c1527_136	G/A	2A	754525869	G	G	G	G	G	G	G	G	G	G	G	G	G	G	G	G	G	G	G	G	G	G	G	G	G	A	G	A	G	G	G	G	G	G	G	G	G	G	G	G	G	A	G	A	G	G
IACX987	A/G	2A	754977611	A	A	A	A	A	G	A	A	A	A	A	A	A	A	A	A	A	A	A	A	A	A	A	A	A	G	A	G	A	A	A	A	A	A	A	A	A	A	A	A	A	G	A	G	A	A
BS00025880_51	G/A	2A	755737596	G	G	G	G	G	A	G	G	G	G	G	G	G	G	G	G	G	G	G	G	G	G	G	G	G	A	G	A	G	G	G	G	G	G	G	G	G	G	G	G	G	A	G	A	G	G
Excalibur_c20439_825	A/G	2A	758119719	A	A	A	A	A	G	A	A	A	A	A	A	A	A	A	A	A	A	A	A	A	A	A	G	A	A	G	A	G	A	A	A	A	A	A	A	A	A	G	G	A	G	A	G	A	A
Tdurum_contig61938_424	T/C	2A	759903478	T	C	T	T	C	T	C	T	T	T	T	T	T	T	C	C	C	C	T	T	T	T	T	T	T	T	T	T	T	T	T	T	T	T	T	T	T	T	T	T	T	T	T	T	T	T
Excalibur_c10018_356	C/T	2A	761805754	C	T	C	C	T	C	T	C	C	C	C	C	C	C	T	T	T	T	C	C	C	C	C	C	C	C	C	C	C	C	C	C	C	C	C	C	C	C	C	C	C	C	C	C	C	C
Ra_c13654_1529	C/T	2A	762085457	T	C	C	C	C	T	C	C	C	C	C	C	C	C	C	C	C	C	C	C	C	C	C	T	C	C	C	C	C	C	C	C	C	C	C	C	C	C	C	T	C	T	C	C	C	C
Excalibur_c44834_80	A/G	2A	762110191	G	A	A	A	A	G	A	A	A	A	A	A	A	A	A	A	A	A	A	A	A	A	A	G	A	A	A	A	A	A	A	A	A	A	A	A	A	A	A	G	A	G	A	A	A	A
RAC875_c21750_784	C/T	2A	762113520	T	C	C	C	C	T	C	C	C	C	C	C	C	C	C	C	C	C	C	C	C	C	C	T	C	C	C	C	C	C	C	C	C	C	C	C	C	C	C	T	C	T	C	C	C	C
RAC875_c21013_841	G/A	2A	762115280	G	A	G	G	A	G	A	G	G	G	G	G	G	G	A	A	A	A	G	G	G	G	G	G	G	G	G	G	G	G	G	G	G	G	G	G	G	G	G	G	G	G	G	G	G	G
Tdurum_contig25539_248	A/G	2A	762446023	G	G	A	A	G	G	G	A	A	A	A	A	A	A	G	G	G	G	A	A	A	A	G	G	A	A	A	A	G	A	A	A	A	A	A	A	A	A	G	G	A	G	A	A	A	A
Excalibur_c4372_363	G/A	2A	762557152	G	G	G	G	G	G	G	G	R	G	G	G	G	A	G	G	G	G	G	G	A	A	G	G	G	G	G	A	G	G	G	G	G	A	G	G	G	G	G	A	A	G	G	G	G	G
IAAV6070	T/C	2A	762559508	T	T	T	T	T	T	T	T	N	T	T	T	T	C	T	T	T	T	T	T	C	C	T	T	T	T	T	C	T	T	T	T	T	C	T	T	T	T	T	C	C	T	T	T	T	T
BS00011539_51	T/C	2A	762581582	C	T	T	T	T	T	T	T	T	T	T	T	T	T	T	T	T	T	T	T	T	T	C	C	T	T	C	T	C	T	T	T	T	T	T	T	T	T	C	T	T	C	T	C	T	T
Excalibur_c31864_179	G/A	2A	762691271	G	G	G	G	G	G	G	G	G	G	G	G	G	G	G	G	G	G	G	G	G	G	A	G	G	G	A	G	A	G	G	G	G	A	G	G	G	G	A	G	A	A	A	G	G	G
IAAV6102	C/T	2A	763877461	T	C	C	C	C	C	C	C	C	C	C	C	C	C	C	C	C	C	C	C	C	T	T	T	C	C	T	T	C	C	C	C	C	C	C	C	C	C	C	C	C	T	C	T	C	C
BS00097473_51	A/C	2A	763878182	C	A	A	A	A	A	A	A	A	A	A	A	A	A	A	A	A	A	A	A	A	C	C	C	A	A	C	C	A	A	A	A	A	A	A	A	A	A	A	A	A	C	A	C	A	A
BobWhite_c17943_633	C/T	2A	764572609	C	C	T	C	C	C	C	C	C	C	C	C	C	C	C	C	C	T	C	C	C	C	C	C	C	C	C	C	C	C	C	C	C	C	T	C	C	C	C	C	C	C	C	C	C	C
RAC875_c259_1339	T/C	2A	764611427	T	C	T	T	C	C	C	T	Y	T	T	C	T	C	C	C	C	C	T	T	C	T	T	T	C	C	T	T	T	T	T	C	C	C	T	T	C	C	T	C	C	T	C	T	T	T
Tdurum_contig52350_170	C/A	2A	764611452	C	C	C	C	C	C	C	C	C	C	C	C	C	C	C	C	C	C	C	C	C	C	C	C	C	C	C	A	C	C	C	C	C	C	C	C	C	C	C	C	C	A	C	C	C	C
Tdurum_contig52350_902	T/C	2A	764612370	C	T	T	T	T	T	T	T	T	T	T	T	T	T	T	T	T	T	T	T	T	C	C	C	T	T	C	C	T	T	T	T	T	T	T	T	T	T	T	T	T	C	T	C	T	T
Excalibur_c7971_712	G/A	2A	764626612	A	G	G	G	G	G	G	G	G	G	G	G	G	G	G	G	G	G	G	G	G	A	A	A	G	G	A	A	G	G	G	G	G	G	G	G	G	G	G	G	G	A	G	A	G	G
RAC875_c22328_490	C/T	2A	764628397	T	C	C	C	C	C	C	C	C	C	C	C	C	C	C	C	C	C	C	C	C	T	T	T	C	C	T	T	C	C	C	C	C	C	C	C	C	C	C	C	C	T	C	T	C	C
IAAV4880	C/A	2A	765433071	A	C	C	C	C	C	C	C	C	C	C	C	C	C	C	C	C	C	C	C	C	A	A	A	C	C	A	A	C	C	C	C	C	C	C	C	C	C	C	C	C	A	C	A	C	C
Tdurum_contig92425_3144	C/T	2A	766151857	T	C	C	C	C	C	C	C	C	C	C	C	C	C	C	C	C	C	C	C	C	T	T	T	C	C	T	T	C	C	C	C	C	C	C	C	C	C	C	C	C	T	C	T	C	C
RAC875_c51459_311	A/G	2A	766504520	G	A	A	A	A	A	A	A	A	A	A	A	A	A	A	A	A	A	A	A	A	G	G	G	A	A	G	A	A	A	A	A	A	A	A	A	A	A	A	A	A	G	A	G	A	A
tplb0025l18_1788	T/C	2A	766529540	C	T	T	T	T	T	T	T	T	T	T	T	T	T	T	T	T	T	T	T	T	C	C	C	T	T	C	C	T	T	T	T	T	T	T	T	T	T	T	T	T	C	T	C	T	T
BS00064813_51	C/T	2A	766878943	T	C	C	C	C	C	C	C	C	C	C	C	C	C	C	C	C	C	C	C	C	T	T	T	C	C	T	T	C	C	C	C	C	C	C	C	C	C	C	C	C	T	C	T	C	C
CAP8_c3129_381	C/T	2A	766904942	T	T	C	C	T	C	T	C	C	C	C	C	C	C	T	T	T	T	C	C	C	T	T	T	C	C	T	T	T	C	C	C	C	C	C	C	C	C	T	C	C	T	C	T	C	C
BS00024643_51	C/T	2A	766966365	T	C	C	C	C	C	C	C	C	C	C	C	C	C	C	C	C	C	C	C	C	T	T	T	C	C	T	C	C	C	C	C	C	C	C	C	C	C	C	C	C	T	C	T	C	C
Kukri_c706_702	G/A	2A	766968507	A	G	G	G	G	G	G	G	G	G	G	G	G	G	G	G	G	G	G	G	G	A	A	A	G	G	A	G	G	G	G	G	G	G	G	G	G	G	G	G	G	A	G	A	G	G
BS00027799_51	T/C	2A	767728849	C	T	T	T	T	T	T	T	T	T	T	T	T	T	T	T	T	N	T	T	T	C	N	C	T	T	C	C	T	T	T	T	T	T	T	T	T	T	T	T	T	C	T	C	T	T
Tdurum_contig93604_336	G/T	2A	767745997	G	T	G	G	T	G	N	G	G	G	G	G	G	G	T	T	T	N	G	G	G	G	G	G	G	G	G	G	G	G	G	G	G	G	G	G	G	G	G	G	G	G	G	G	G	G
Kukri_c53501_305	C/T	2A	769604462	T	T	C	C	T	T	T	C	C	C	C	T	C	C	T	T	T	T	C	C	C	T	C	C	C	C	T	T	T	C	C	C	C	C	C	C	C	C	T	C	C	T	C	T	C	C
Kukri_c50116_107	C/T	2A	769939982	T	C	C	C	C	C	C	C	C	C	C	C	C	C	C	C	C	C	C	C	C	T	C	C	C	C	T	C	T	C	C	C	C	C	C	C	C	C	T	C	C	T	C	T	C	C
Tdurum_contig10295_374	G/A	2A	771921349	G	A	A	G	A	A	A	G	G	G	A	A	A	G	A	A	A	G	G	G	G	G	G	G	G	G	G	G	G	G	A	G	G	G	A	G	G	G	G	G	G	G	G	A	G	A
IAAV1322	C/T	2A	772358101	T	C	C	C	C	T	C	C	T	C	C	C	C	C	C	C	C	C	C	C	C	C	T	C	C	C	T	C	C	C	C	C	C	C	C	C	C	C	C	C	C	C	C	C	C	C
RFL_Contig5277_888	G/A	2A	775582808	A	G	G	G	G	G	G	G	G	G	G	G	G	G	G	G	G	G	G	G	G	G	G	G	G	G	G	G	G	G	G	G	G	G	G	G	G	G	G	G	G	G	G	G	G	G
RFL_Contig5495_563	C/T	2A	777083800	C	C	C	C	C	C	C	C	T	C	C	C	C	T	C	C	C	T	C	T	T	T	T	C	T	C	T	C	T	C	C	C	C	T	C	C	C	C	T	C	T	T	T	C	C	C
tplb0060e06_1793	A/G	2A	779297978	A	G	G	A	G	A	G	G	G	A	G	A	G	A	G	G	G	G	A	G	A	A	G	A	A	G	A	A	G	G	G	G	G	A	G	G	G	G	G	A	A	A	A	A	G	A
RAC875_c3259_276	T/C	2A	781361977	T	C	C	T	C	C	C	T	T	T	C	C	C	T	C	C	C	C	T	T	T	T	T	T	T	T	T	T	T	T	C	T	T	T	C	T	T	T	T	T	T	T	T	C	T	C
BS00012014_51	A/C	2A	784732089	C	A	A	A	A	C	A	A	C	A	A	A	A	A	A	A	A	A	A	A	A	A	C	A	C	C	C	C	A	A	A	A	A	A	A	A	A	A	A	C	A	A	A	A	A	A
RAC875_c15518_236	T/G	2A	785888328	G	T	T	T	T	G	T	T	G	T	T	T	T	T	T	T	T	T	T	T	T	T	G	T	G	G	G	G	T	T	T	T	T	T	T	T	T	T	T	G	T	T	T	T	T	T
Kukri_c498_2381	A/G	2A	785891990	G	A	A	A	A	G	A	A	G	A	A	A	A	A	A	A	A	A	A	A	A	A	G	A	G	G	G	G	A	A	A	A	A	A	A	A	A	A	A	G	A	A	A	A	A	A
BobWhite_c5756_516	A/G	2A	786638997	G	A	A	A	A	G	A	A	A	A	A	A	A	A	A	A	A	A	A	A	A	A	G	A	G	G	G	G	A	A	A	A	A	A	A	A	A	A	A	G	A	A	A	A	A	A
BobWhite_c11397_231	T/G	2B	404317	T	T	T	T	T	T	T	T	T	T	T	T	T	T	T	T	T	T	T	T	T	T	G	T	T	T	T	T	T	T	T	T	T	T	T	T	T	T	T	G	T	T	T	T	T	T
BS00099465_51	G/A	2B	406844	G	G	G	G	G	G	G	G	A	A	A	G	A	G	G	G	G	G	G	A	G	G	G	G	G	G	G	G	G	G	G	G	G	G	G	G	G	G	G	G	G	G	A	G	G	G
IAAV7117	A/C	2B	2335580	A	C	A	A	A	A	A	A	A	A	A	A	A	A	A	A	A	A	A	A	A	A	A	A	A	A	A	C	A	A	A	A	A	A	A	A	A	A	A	A	A	A	A	A	A	A
BS00101456_51	T/C	2B	5657433	C	C	C	T	T	C	T	C	T	T	T	T	T	C	T	T	T	T	C	T	C	C	C	C	T	C	T	C	T	C	T	C	C	C	T	C	C	C	T	T	C	C	T	T	C	T
Kukri_c6306_1151	T/C	2B	5865105	C	C	C	T	T	C	T	C	T	T	T	T	T	C	T	T	T	T	C	T	C	C	C	C	T	C	T	C	T	C	T	C	C	C	T	C	C	C	T	T	C	C	T	T	C	T
BS00058815_51	A/G	2B	5865141	G	G	G	A	A	G	A	G	A	A	A	A	A	G	A	A	A	A	G	A	G	G	G	G	A	G	A	G	A	G	A	G	G	G	A	G	G	G	A	A	G	G	A	A	G	A
BS00101972_51	T/C	2B	5871414	C	C	C	T	T	C	T	C	T	T	T	T	T	C	T	T	T	T	C	T	C	C	C	C	T	C	T	C	T	C	T	C	C	C	T	C	C	C	T	T	C	C	T	T	C	T
RAC875_c45166_1174	T/G	2B	5872156	G	G	G	T	T	G	T	G	T	T	T	T	T	G	T	T	T	T	G	T	G	G	G	G	T	G	T	G	T	G	T	G	G	G	T	G	G	G	T	T	G	G	T	T	G	T
Excalibur_c29417_499	C/T	2B	5872326	T	T	T	C	C	T	C	T	C	C	C	C	C	T	C	C	C	C	T	C	T	T	T	T	C	T	C	T	C	T	C	T	T	T	C	T	T	T	C	C	T	T	C	C	T	C
RAC875_c25282_67	G/A	2B	6162719	G	G	G	A	A	G	A	G	G	G	G	G	G	G	A	A	A	A	G	G	G	G	G	G	G	G	A	G	G	G	G	G	G	G	A	G	G	G	G	G	G	G	G	A	G	A
Excalibur_c11409_1166	C/T	2B	6162974	C	C	C	T	T	C	T	C	C	C	C	C	C	C	T	T	T	T	C	C	C	C	C	C	C	C	T	C	C	C	C	C	C	C	T	C	C	C	C	C	C	C	C	T	C	T
RAC875_c35090_398	T/C	2B	7420748	T	T	T	T	T	T	T	T	T	T	T	T	T	T	T	T	T	T	T	T	T	T	T	T	T	T	C	T	T	T	T	T	T	T	T	T	T	T	T	T	T	T	T	C	T	C
Excalibur_c17250_104	T/C	2B	7421271	T	T	T	T	T	T	T	T	T	T	T	T	T	T	T	T	T	T	T	T	T	T	T	T	T	T	C	T	T	T	T	T	T	T	T	T	T	T	T	T	T	T	T	C	T	C
RAC875_rep_c110962_423	C/T	2B	7425734	C	C	C	C	C	C	C	C	C	C	C	T	C	C	C	C	C	C	C	C	C	C	C	C	C	C	C	C	C	C	C	C	C	C	C	C	C	C	C	C	C	C	C	C	C	C
Excalibur_c39493_251	G/A	2B	7474046	G	G	G	G	G	G	G	G	A	A	A	G	A	G	G	G	G	G	G	A	G	G	G	G	A	G	G	G	A	G	A	G	G	G	G	G	G	G	A	A	G	G	A	G	G	G
Kukri_rep_c97239_133	G/A	2B	7474210	G	G	G	G	G	G	G	G	A	A	A	G	A	G	G	G	G	G	G	A	G	G	G	G	A	G	G	G	A	G	A	G	G	G	G	G	G	G	A	A	G	G	A	G	G	G
Excalibur_rep_c107769_116	T/C	2B	8028531	C	C	C	C	C	C	C	C	T	T	T	C	T	C	C	C	C	C	C	T	C	C	C	C	T	C	T	C	T	C	T	C	C	C	C	C	C	C	T	T	C	C	C	T	C	T
RAC875_rep_c71112_400	C/T	2B	8697139	C	C	C	C	C	C	C	C	T	T	T	C	T	C	C	C	C	C	C	T	C	C	C	C	C	C	T	C	C	C	T	C	C	C	C	C	C	C	C	C	C	C	C	T	C	C
RAC875_c27611_467	A/G	2B	9233699	G	G	G	G	G	G	G	G	A	A	A	G	A	G	G	G	G	G	G	A	G	G	A	G	A	G	A	G	A	G	A	G	G	G	G	G	G	G	A	A	G	G	G	A	G	G
BS00023068_51	C/T	2B	9701606	C	C	C	C	C	C	C	C	C	C	C	C	C	C	C	C	C	C	C	C	C	C	T	C	C	C	C	C	C	C	C	C	C	C	C	C	C	C	C	C	C	C	C	C	C	C
BS00044332_51	T/C	2B	10885845	T	T	T	T	T	T	T	T	C	C	C	T	C	T	T	T	T	T	T	C	T	T	T	T	T	T	C	T	T	T	C	T	T	T	C	T	T	T	T	T	T	T	T	C	T	T
BS00084668_51	C/T	2B	11228962	C	C	C	T	T	C	T	C	C	C	C	C	C	C	T	T	T	T	C	C	C	C	T	C	C	C	C	C	C	C	C	C	C	C	C	C	C	C	C	C	C	C	C	C	C	T
Ra_c2544_1566	G/T	2B	12299408	G	G	G	T	T	G	T	G	G	G	G	G	G	G	T	T	T	T	G	G	G	G	G	G	G	G	G	G	G	G	G	G	G	G	G	G	G	G	G	G	G	G	G	G	G	T
Excalibur_c1747_429	A/C	2B	13358465	A	A	A	C	C	A	C	A	A	A	A	A	A	A	C	C	C	C	A	A	A	A	A	A	A	A	A	A	A	A	A	A	A	A	A	A	A	A	A	A	A	A	A	A	A	A
BobWhite_c19945_341	G/T	2B	14883932	G	G	G	G	G	G	G	G	T	T	T	G	T	G	G	G	G	G	G	G	G	G	G	G	T	G	G	G	T	G	G	G	G	G	G	G	G	G	T	T	G	G	G	G	G	G
RAC875_c6538_123	G/A	2B	15165497	G	G	G	A	A	G	A	G	G	G	G	G	G	G	A	A	A	A	G	G	G	G	A	G	G	G	G	G	G	G	G	G	G	G	G	G	G	G	G	G	G	G	G	G	G	G
BS00077462_51	G/A	2B	15731678	G	G	G	N	N	A	N	G	A	A	A	G	A	G	N	N	N	N	G	G	G	G	N	G	A	G	G	G	A	G	G	G	G	G	G	G	G	G	A	G	G	G	G	G	G	A
BS00076139_51	C/T	2B	15741370	C	C	C	N	N	T	N	C	T	T	T	C	T	C	N	N	N	N	C	C	C	C	N	C	T	C	C	C	T	C	C	C	C	C	C	C	C	C	T	C	C	C	C	C	C	C
Excalibur_c25445_1061	T/C	2B	16020042	T	T	T	C	C	T	C	T	T	T	T	T	T	T	C	C	C	C	T	T	T	T	C	T	T	T	T	T	T	T	T	T	T	T	T	T	T	T	T	T	T	T	T	T	T	T
Excalibur_c1787_1199	A/G	2B	18910133	A	A	A	A	A	G	A	A	G	G	G	A	G	A	A	A	A	A	A	A	A	A	G	A	A	A	A	A	A	A	A	A	A	A	A	A	A	A	A	A	A	A	A	A	A	G
Excalibur_c3524_318	C/T	2B	18979195	C	C	C	C	C	T	C	C	T	T	T	C	T	C	C	C	C	C	C	C	C	C	T	C	C	C	C	C	C	C	C	C	C	C	C	C	C	C	C	C	C	C	C	C	C	T
Kukri_c16758_443	T/G	2B	19464863	T	T	T	T	T	G	T	T	G	G	G	T	G	T	T	T	T	T	T	T	T	T	G	T	T	T	T	T	T	T	T	T	T	T	T	T	T	T	T	T	T	T	T	T	T	G
Excalibur_c841_609	G/A	2B	19466491	G	G	G	G	G	G	G	G	G	G	G	G	G	G	G	G	G	G	G	A	G	G	G	G	A	G	A	G	A	G	G	G	G	G	A	G	G	G	A	G	G	G	G	G	G	G
BS00065556_51	G/A	2B	19530486	G	G	G	G	G	A	G	G	A	A	A	G	A	G	G	G	G	G	G	G	G	G	G	G	G	G	G	G	G	G	G	G	G	G	G	G	G	G	G	G	G	G	G	G	G	A
Excalibur_c42928_135	T/C	2B	19637113	T	T	T	T	T	T	T	T	T	T	T	T	T	T	T	T	T	T	T	C	T	T	N	T	C	T	C	T	C	T	T	T	T	T	C	T	T	T	C	T	T	C	T	T	T	T
Kukri_c56081_307	T/C	2B	19642924	T	T	T	T	T	T	T	T	T	T	T	T	T	T	T	T	T	T	T	C	T	T	N	T	C	T	C	T	C	T	T	T	T	T	C	T	T	T	C	T	T	C	T	T	T	T
RAC875_c87052_193	T/C	2B	20240505	C	C	C	T	T	T	T	C	T	T	T	C	T	C	T	T	T	T	C	T	C	C	T	C	T	C	C	C	T	C	C	C	C	C	T	C	C	C	T	C	C	T	C	C	C	T
tplb0058m16_1152	C/T	2B	20241412	C	C	C	C	C	C	C	C	T	T	T	C	T	C	C	C	C	C	C	C	C	C	C	C	C	C	C	C	C	C	C	C	C	C	C	C	C	C	C	C	C	T	C	C	C	C
Excalibur_c41459_96	C/T	2B	20327020	C	C	C	C	C	C	C	C	C	C	C	C	C	C	C	C	C	C	C	T	C	C	C	C	T	C	C	C	T	C	C	C	C	C	T	C	C	C	T	C	C	C	C	C	C	C
Excalibur_c41459_380	T/C	2B	20327304	T	T	T	C	C	C	C	T	T	T	T	T	T	T	C	C	C	C	T	T	T	T	T	T	T	T	T	T	T	T	T	T	T	T	T	T	T	T	T	T	T	T	T	T	T	C
BobWhite_c1149_539	G/A	2B	20449836	G	G	G	G	G	G	G	G	A	A	A	G	A	G	G	G	G	G	G	G	G	G	G	G	G	G	G	G	G	G	G	G	G	G	G	G	G	G	G	G	G	A	G	G	G	G
TA003865-0902	G/A	2B	22609878	A	A	A	G	G	G	G	G	G	G	G	A	G	A	G	G	G	G	A	G	A	A	G	A	A	A	A	A	A	A	A	A	A	A	G	A	A	A	A	A	A	G	A	A	A	A
BS00061979_51	T/C	2B	22610982	C	C	C	T	T	N	T	T	T	T	T	C	T	C	T	T	T	T	C	T	C	C	T	C	C	C	C	C	C	C	C	C	C	C	T	C	C	C	C	C	C	T	C	C	C	C
RAC875_c21646_496	T/C	2B	24435826	T	T	T	C	C	T	C	C	T	T	T	T	T	T	N	C	C	C	T	T	T	T	N	T	T	T	T	T	T	T	T	T	T	T	T	T	T	T	T	T	T	T	T	T	T	T
Excalibur_c60081_474	G/A	2B	24436858	G	G	G	G	G	N	G	G	A	G	G	G	G	G	G	G	G	G	G	G	G	A	G	G	A	G	G	G	G	G	G	G	G	G	G	G	G	G	G	G	G	G	G	G	G	G
RAC875_c30161_82	C/T	2B	24476175	C	C	C	C	C	C	C	C	T	C	C	C	C	C	C	C	C	C	C	C	C	T	C	C	T	C	C	C	C	C	C	C	C	C	C	C	C	C	C	C	C	C	C	C	C	C
Excalibur_c94336_68	T/G	2B	25307073	T	T	T	T	T	T	T	T	G	T	T	T	T	T	T	T	T	T	T	T	T	G	T	T	G	T	T	T	T	T	T	T	T	T	T	T	T	T	T	T	T	T	T	T	T	T
Excalibur_c94336_103	C/T	2B	25307108	C	C	C	C	C	C	C	C	T	C	C	C	C	C	C	C	C	C	C	C	C	T	C	C	T	C	C	C	C	C	C	C	C	C	C	C	C	C	C	C	C	C	C	C	C	C
BS00063251_51	G/T	2B	25307484	G	G	G	G	G	G	G	G	T	G	G	G	G	G	G	G	G	G	G	G	G	T	G	G	T	G	G	G	G	G	G	G	G	G	G	G	G	G	G	G	G	G	G	G	G	G
BS00109330_51	G/A	2B	27297571	G	G	G	G	G	G	G	G	G	G	G	G	G	G	G	G	G	G	G	A	G	G	G	G	R	G	G	G	A	G	G	G	G	G	G	G	G	G	A	G	G	G	G	G	G	G
Excalibur_rep_c108189_683	G/A	2B	28047314	G	G	G	G	G	G	G	G	G	G	G	G	G	G	G	G	G	G	G	G	G	G	G	G	G	G	G	G	G	G	G	G	G	A	G	G	G	G	G	G	G	G	A	G	G	G
Kukri_c63748_1453	T/C	2B	28049465	T	T	T	T	T	T	T	T	T	T	T	T	T	T	T	T	T	T	T	T	T	T	T	T	T	T	T	T	T	T	T	T	T	C	C	T	T	T	T	T	T	T	C	T	T	T
Ku_c63748_1264	C/T	2B	28049893	T	T	C	T	T	T	T	T	C	C	C	T	C	T	T	T	T	T	T	C	T	T	T	C	C	C	T	C	C	C	T	C	C	C	C	C	C	C	C	C	T	T	C	T	T	T
BS00038498_51	C/T	2B	28263366	T	T	C	T	T	C	T	T	C	C	C	T	C	T	T	T	T	T	T	C	T	C	T	C	C	C	T	C	C	C	T	C	C	T	T	C	C	C	C	C	T	T	T	T	T	T
Excalibur_c16144_185	A/G	2B	32066557	G	A	G	A	A	A	A	A	A	A	A	A	A	A	A	A	A	A	A	A	A	A	A	A	A	A	A	A	A	G	A	A	A	A	A	A	A	A	A	A	A	A	A	A	A	A
Excalibur_c19585_119	A/G	2B	32073105	G	A	G	A	A	A	A	A	A	A	A	A	A	A	A	A	A	A	A	A	A	A	A	A	A	A	A	A	A	G	A	A	A	A	A	A	A	A	A	A	A	A	A	A	A	A
Excalibur_c19585_169	A/G	2B	32073155	G	A	G	A	A	A	A	A	A	A	A	A	A	A	A	A	A	A	A	A	A	A	A	A	A	A	A	A	A	G	A	A	A	A	A	A	A	A	A	A	A	A	A	A	A	A
Kukri_c48_1058	C/A	2B	32073727	C	C	A	C	C	C	C	C	C	C	C	C	C	C	C	C	C	C	C	C	C	C	C	C	C	C	C	C	C	A	C	C	C	C	C	C	C	C	C	C	C	C	C	C	C	C
BS00071650_51	G/A	2B	32074128	A	G	A	G	G	G	G	G	G	G	G	G	G	G	G	G	G	G	G	G	G	G	G	G	G	G	G	G	G	A	G	G	G	G	G	G	G	G	G	G	G	G	G	G	G	G
Excalibur_c46590_290	C/A	2B	32130039	C	C	A	C	C	C	C	C	C	C	C	C	C	C	C	C	C	C	C	C	C	C	C	C	C	C	C	C	C	A	C	C	C	C	C	C	C	C	C	C	C	C	C	C	C	C
Excalibur_c27388_252	C/T	2B	32132086	C	C	T	C	C	C	C	C	C	C	C	C	C	C	C	C	C	C	C	C	C	C	C	C	C	C	C	C	C	T	C	C	C	C	C	C	C	C	C	C	C	C	C	C	C	C
Excalibur_c47288_232	C/T	2B	32413944	C	C	T	C	C	C	C	C	C	C	C	C	C	C	C	C	C	C	C	C	C	C	C	C	C	C	C	C	C	T	C	C	C	C	C	C	C	C	C	C	C	C	C	C	C	C
Kukri_rep_c104422_192	C/T	2B	32962296	C	C	T	C	C	C	C	C	C	C	C	C	C	C	C	C	C	C	C	C	C	C	C	C	C	C	C	C	C	T	C	C	C	C	C	C	C	C	C	C	C	C	C	C	C	C
RFL_Contig5031_526	G/T	2B	33522317	T	T	G	T	T	G	G	G	G	G	G	G	G	G	T	T	T	T	G	G	G	G	T	G	T	T	T	T	G	G	G	T	T	T	T	G	T	T	G	T	G	T	T	T	G	G
BS00067046_51	T/C	2B	34441860	T	T	T	C	C	T	C	T	C	T	T	T	T	T	C	T	C	C	T	T	T	C	T	T	C	T	C	T	T	T	T	T	T	T	T	T	T	T	T	C	T	C	T	T	C	T
TA001874-1495	C/T	2B	37419298	T	C	T	C	T	C	C	C	C	C	C	C	C	C	C	C	T	T	C	C	C	C	C	C	C	T	C	T	T	T	T	T	T	C	C	C	T	T	T	C	C	C	C	C	C	T
BobWhite_c2988_2161	C/T	2B	38341444	C	C	T	C	C	C	C	C	C	C	C	C	C	C	C	C	C	C	C	C	C	C	C	C	C	C	T	C	C	T	C	C	C	C	C	C	C	C	C	C	C	T	C	T	C	C
Excalibur_c50192_149	G/A	2B	45254756	G	A	G	A	A	A	A	G	G	G	G	A	A	G	A	A	A	A	A	A	G	G	G	A	G	G	G	G	G	G	A	G	G	G	A	G	G	G	G	G	G	G	G	G	G	G
Tdurum_contig42153_5854	A/C	2B	46862654	N	A	N	A	C	C	C	A	A	A	A	A	A	A	C	C	C	C	A	A	A	A	C	A	A	A	A	A	A	A	A	A	A	A	A	A	A	A	A	A	A	A	A	A	A	A
Tdurum_contig42153_891	C/A	2B	46907051	A	A	A	A	A	A	A	A	A	A	A	A	A	C	A	C	A	A	A	A	C	A	C	A	A	C	C	C	C	A	A	C	C	A	A	A	C	C	C	A	A	C	A	C	A	A
Kukri_c6343_1453	T/C	2B	48234231	T	C	T	C	C	C	C	C	T	T	T	T	T	T	C	T	C	C	C	T	T	T	T	T	T	T	T	T	T	T	C	T	T	C	T	T	T	T	T	T	C	T	C	T	C	C
Excalibur_c21220_88	A/G	2B	51150849	A	G	G	G	G	G	G	G	G	G	G	G	G	A	G	A	G	G	G	A	A	A	A	A	A	G	G	G	A	A	G	G	G	G	A	A	G	G	A	A	G	A	G	A	G	G
Ku_c41677_924	A/G	2B	51758815	A	G	G	G	G	G	G	G	G	G	G	G	G	A	G	A	G	G	G	A	A	A	A	A	A	G	G	G	A	A	G	G	G	G	A	A	G	G	A	A	G	A	G	A	G	G
RAC875_c21868_792	T/C	2B	52006647	C	T	T	T	T	T	T	T	T	T	T	C	T	C	T	T	T	T	T	C	C	C	T	C	C	T	T	T	T	C	T	T	T	T	C	C	T	T	T	C	T	C	T	C	T	T
Kukri_c28478_750	C/A	2B	52307691	A	C	C	C	C	C	C	C	C	C	C	A	C	A	C	C	C	C	C	A	A	A	C	A	A	C	C	C	C	A	C	C	C	C	A	A	C	C	C	A	C	A	C	A	C	C
Excalibur_c26099_106	T/C	2B	52331892	C	T	T	T	T	T	T	T	T	T	T	C	T	C	T	T	T	T	T	C	C	C	T	C	C	T	T	T	T	C	T	T	T	T	C	C	T	T	T	C	T	C	T	C	T	T
RAC875_c17720_501	T/C	2B	54188118	C	T	T	T	T	N	T	T	T	T	T	C	T	T	T	T	T	T	N	T	T	T	T	T	C	T	T	T	T	C	T	T	T	T	C	T	T	T	T	C	T	T	T	T	T	T
RAC875_c17720_570	T/C	2B	54188187	C	T	T	T	T	T	T	T	T	T	T	C	T	T	T	T	T	T	T	T	T	T	T	T	C	T	T	T	T	C	T	T	T	T	C	T	T	T	T	C	T	T	T	T	T	T
BobWhite_c8734_91	G/A	2B	60016186	G	A	A	A	A	A	A	A	G	G	G	G	G	G	A	G	A	A	A	G	G	G	G	G	G	G	G	G	G	G	G	G	G	A	G	G	G	G	G	G	A	A	A	A	A	G
BobWhite_c41535_52	A/G	2B	66508504	A	G	G	G	G	G	G	G	A	A	A	G	A	G	G	A	G	G	G	A	G	A	G	A	A	A	A	A	A	G	G	A	A	G	G	A	A	A	A	A	G	A	G	A	G	G
BS00038820_51	C/T	2B	72535955	T	C	T	C	C	C	C	C	C	C	C	C	C	C	C	T	C	C	C	C	C	C	C	C	C	C	C	C	C	C	C	C	C	C	C	C	C	C	C	C	C	T	C	C	C	C
RAC875_c26469_363	C/T	2B	72648633	C	T	C	T	T	T	T	T	C	C	C	C	C	C	T	C	T	T	T	C	C	C	T	C	N	C	T	C	C	C	C	C	C	T	C	C	C	C	C	N	T	C	T	C	T	C
RAC875_c61801_299	A/C	2B	72654758	A	C	A	C	C	C	C	C	A	A	A	A	A	A	C	A	C	C	C	A	A	A	C	A	N	A	C	A	A	A	A	A	A	C	A	A	A	A	A	N	C	A	C	A	C	A
RAC875_c34516_70	C/T	2B	72921249	T	C	C	C	C	C	C	C	C	C	C	T	C	C	C	C	C	C	C	C	C	C	C	C	C	C	C	C	C	C	C	C	C	C	C	C	C	C	C	C	C	C	C	C	C	C
Excalibur_c6502_397	A/G	2B	73009259	G	A	A	A	A	A	A	A	A	A	A	G	A	A	A	A	A	A	A	A	A	A	A	A	A	A	A	A	A	A	A	A	A	A	A	A	A	A	A	A	A	A	A	A	A	A
Tdurum_contig27976_414	C/T	2B	74081957	T	T	C	C	C	C	C	C	C	C	C	T	C	C	C	C	C	C	C	C	C	C	C	C	C	C	C	C	C	C	C	C	C	C	C	C	C	C	C	C	C	C	C	C	C	C
BobWhite_c11739_325	C/T	2B	74082680	T	T	C	C	C	C	C	C	C	C	C	T	C	C	C	C	C	C	C	C	C	C	C	C	C	C	C	C	C	C	C	C	C	C	C	C	C	C	C	C	C	C	C	C	C	C
BobWhite_c31129_60	T/C	2B	75729839	T	T	C	T	T	T	T	T	T	T	T	T	T	T	T	C	T	T	T	T	T	T	C	T	C	T	C	T	T	T	T	T	T	T	T	T	T	T	T	C	T	C	T	T	T	T
Ku_c5725_892	G/A	2B	75891068	G	G	A	G	G	G	G	G	G	G	G	G	G	G	G	A	G	G	G	G	G	G	A	G	A	R	G	G	G	G	G	G	G	G	G	G	G	G	G	A	G	A	G	G	G	G
Excalibur_c7136_1260	T/C	2B	85307009	T	T	T	T	T	T	T	T	T	T	T	T	T	C	T	T	T	T	T	T	C	T	C	T	C	T	C	T	T	T	T	T	T	T	T	T	T	T	T	C	T	C	T	T	T	T
Excalibur_c6097_2208	T/C	2B	94979210	C	C	C	C	C	C	C	C	T	T	T	C	T	T	C	T	C	C	C	T	T	T	T	T	T	T	T	T	T	T	T	T	T	C	T	T	T	T	T	T	C	T	C	T	C	T
RAC875_rep_c99492_65	A/G	2B	96914113	G	G	G	G	G	G	G	G	A	A	A	G	A	A	G	G	G	G	G	A	A	A	A	A	A	A	A	A	A	A	A	A	A	G	A	A	A	A	A	A	G	A	G	A	G	A
BS00022422_51	A/G	2B	97097297	G	G	G	G	G	G	G	G	A	A	A	G	A	G	G	G	G	G	G	A	G	A	G	A	G	A	A	A	A	A	A	A	A	G	A	A	A	A	A	G	G	G	G	A	G	A
BS00081428_51	A/G	2B	97097487	G	G	G	G	G	G	G	G	A	A	A	G	A	G	G	G	G	G	G	A	G	A	G	A	G	A	A	A	A	A	A	A	A	G	A	A	A	A	A	G	G	G	G	A	G	A
RAC875_c86069_65	T/C	2B	99153297	T	T	C	C	C	C	C	C	T	T	T	T	T	C	C	C	C	C	C	T	C	T	C	T	C	T	T	T	T	T	T	T	T	C	T	T	T	T	T	C	C	C	C	T	C	T
Tdurum_contig47202_1699	C/T	2B	99442474	C	C	T	T	T	T	T	T	C	C	C	C	C	T	T	T	T	T	T	C	T	C	C	C	C	C	C	C	C	C	C	C	C	T	C	C	C	C	C	C	T	C	T	C	T	C
JD_c11869_1297	T/C	2B	99442545	T	T	C	C	C	C	C	C	T	T	T	T	T	C	C	C	C	C	C	T	C	T	T	T	T	T	T	T	T	T	T	T	T	C	T	T	T	T	T	T	C	T	C	T	C	T
Excalibur_rep_c68899_191	C/T	2B	99442574	C	C	T	T	T	T	T	T	C	C	C	C	C	T	T	T	T	T	T	C	T	C	C	C	C	C	C	C	C	C	C	C	C	T	C	C	C	C	C	C	T	C	T	C	T	C
Ra_c37244_428	T/G	2B	100398207	G	G	T	T	T	T	T	T	T	T	T	G	T	T	T	T	T	T	T	T	T	G	G	T	T	K	T	T	T	T	T	T	T	T	T	T	T	T	T	T	T	T	T	T	T	T
BS00022966_51	G/A	2B	100596101	G	G	A	A	A	A	A	A	G	G	G	G	G	A	A	A	A	A	A	G	A	G	A	G	A	G	G	G	G	G	G	G	G	A	G	G	G	G	G	A	A	A	A	G	A	G
IACX6223	C/T	2B	101013928	C	C	T	T	T	T	T	T	C	C	C	C	C	T	T	T	T	T	T	T	T	C	T	C	T	C	C	C	C	C	C	C	C	T	C	C	C	C	C	T	T	C	T	C	T	C
Tdurum_contig62458_179	C/T	2B	101636694	C	C	T	T	T	T	T	T	C	C	C	C	C	T	T	T	T	T	T	C	T	C	C	C	C	C	C	C	C	C	C	C	C	T	C	C	C	C	C	C	T	C	T	C	T	C
Tdurum_contig60978_352	T/C	2B	101794774	T	T	C	C	C	C	C	C	T	T	T	T	T	C	C	C	C	C	C	T	C	T	T	T	T	T	T	T	T	T	T	T	T	C	T	T	T	T	T	T	C	T	C	T	C	T
Jagger_c36_213	A/C	2B	102530622	A	A	C	C	N	C	C	C	A	A	A	A	A	C	C	C	C	C	C	A	C	A	A	A	A	A	A	A	A	A	A	A	A	C	A	A	A	A	A	A	C	A	C	A	C	A
IACX2309	A/T	2B	103390976	A	A	A	A	A	A	A	A	A	A	A	A	A	A	A	A	A	A	A	W	A	A	W	A	W	A	A	A	A	A	A	A	A	A	A	A	A	A	A	T	A	A	A	A	A	A
BS00067337_51	C/T	2B	104777355	C	C	T	T	T	T	T	T	C	C	C	C	C	T	T	T	T	T	T	T	T	C	T	C	T	C	C	C	C	C	C	C	C	T	C	C	C	C	C	T	T	C	T	C	T	C
Tdurum_contig30989_79	T/C	2B	104778367	T	T	C	C	C	C	C	C	T	T	T	T	T	C	C	C	C	C	C	T	C	T	T	T	T	T	T	T	T	T	T	T	T	C	T	T	T	T	T	T	C	T	C	T	C	T
BobWhite_c30112_275	C/A	2B	105025235	C	C	A	A	A	A	A	A	C	C	C	C	C	A	A	A	A	A	A	A	A	C	A	C	A	C	C	C	C	C	C	C	C	A	C	C	C	C	C	A	A	C	A	C	A	C
RAC875_c76533_442	G/T	2B	105924962	G	G	G	G	G	G	G	G	T	T	T	G	T	G	G	G	G	G	G	G	G	T	G	T	G	N	T	T	T	T	T	T	T	G	T	T	T	T	T	G	G	G	G	T	G	T
tplb0045o20_699	A/G	2B	107353447	A	A	A	A	A	A	A	A	G	G	G	A	G	A	A	A	A	A	A	A	A	G	A	G	A	N	G	G	G	G	G	G	G	A	G	G	G	G	G	A	A	A	A	G	A	G
BS00029713_51	T/G	2B	107360955	T	T	T	T	T	T	T	T	G	G	G	T	G	T	T	T	T	T	T	T	T	G	T	G	T	K	G	G	G	G	G	G	G	T	G	G	G	G	G	T	T	T	T	G	T	G
BS00038217_51	A/G	2B	107547417	A	A	A	A	A	A	A	A	G	G	G	A	G	A	A	A	A	A	A	A	A	G	A	G	A	R	G	G	G	G	G	G	G	A	G	G	G	G	G	A	A	A	A	G	A	G
Tdurum_contig1653_190	C/T	2B	107711408	C	C	C	C	C	C	C	C	T	T	T	C	T	C	C	C	C	C	C	C	C	T	C	T	C	Y	T	T	T	T	T	T	T	C	T	T	T	T	T	C	C	C	C	T	C	T
Tdurum_contig36804_98	A/C	2B	109138270	A	A	A	A	A	A	A	A	C	C	C	A	C	A	A	A	A	A	A	A	A	C	A	C	A	N	C	C	C	C	C	C	C	A	C	C	C	C	C	A	A	A	A	C	A	C
Tdurum_contig36804_220	T/C	2B	109138392	T	T	T	T	T	T	T	T	C	C	C	T	C	T	T	T	T	T	T	T	T	C	T	C	T	N	C	C	C	C	C	C	C	T	C	C	C	C	C	T	T	T	T	C	T	C
Tdurum_contig62852_538	A/G	2B	111671191	A	A	A	A	A	A	A	A	G	G	G	A	G	A	A	A	A	A	A	A	A	G	A	G	A	R	G	G	G	G	G	G	G	A	G	G	G	G	G	A	A	A	A	G	A	G
Excalibur_c25430_183	A/G	2B	111671345	A	A	A	A	A	A	A	A	G	G	G	A	G	A	A	A	A	A	A	A	A	G	A	G	A	N	G	G	G	G	G	G	G	A	G	G	G	G	G	A	A	A	A	G	A	G
Tdurum_contig81323_291	A/G	2B	111844164	A	A	A	A	A	A	A	A	G	G	G	A	G	A	A	A	A	A	A	A	A	G	A	G	A	R	G	G	G	G	G	G	G	A	G	G	G	G	G	A	A	A	A	G	A	G
RFL_Contig2231_346	G/A	2B	112182036	G	G	G	G	G	G	A	A	G	G	G	G	G	G	G	G	G	G	G	A	G	G	A	G	A	G	G	G	G	G	G	G	G	G	G	G	G	G	G	A	G	G	G	G	G	G
Tdurum_contig68806_537	T/C	2B	112186254	T	T	T	T	T	T	T	T	C	C	C	T	C	T	T	T	T	T	T	T	T	C	T	C	T	N	C	C	C	C	C	C	C	T	C	C	C	C	C	T	T	T	T	C	T	C
Tdurum_contig82821_324	C/T	2B	113526535	T	T	T	T	T	T	T	T	C	C	C	T	C	T	T	T	T	T	T	C	T	C	C	C	C	C	C	C	C	C	C	C	C	T	C	C	C	C	C	C	T	C	T	C	T	C
Kukri_c67276_76	T/C	2B	113526646	C	C	C	C	C	C	C	C	T	T	T	C	T	C	C	C	C	C	C	T	C	T	T	T	T	T	T	T	T	T	T	T	T	C	T	T	T	T	T	T	C	T	C	T	C	T
Excalibur_c2496_1141	C/T	2B	115849723	T	T	T	T	T	T	C	C	C	C	C	T	C	T	T	T	T	T	T	C	T	C	C	C	C	C	C	C	C	C	C	C	C	T	C	C	C	C	C	C	T	C	T	C	T	C
RAC875_c22552_380	A/G	2B	118465273	A	A	A	A	A	A	G	G	A	A	A	A	A	A	A	A	A	A	A	G	A	A	G	A	G	A	G	A	A	G	G	A	A	A	G	G	A	A	A	G	A	A	A	A	A	G
RAC875_c21378_474	C/T	2B	124280948	T	T	T	T	T	T	C	C	C	T	T	T	C	T	T	T	T	T	T	C	T	T	C	C	C	C	N	C	C	C	T	C	C	T	C	C	C	C	C	C	T	C	T	C	T	T
RAC875_c58652_80	C/A	2B	124281120	A	A	A	A	A	A	C	C	C	A	A	A	C	A	A	A	A	A	A	C	A	A	C	C	C	C	A	C	C	C	A	C	C	A	C	C	C	C	C	C	A	C	A	C	A	A
Ra_c31463_148	C/T	2B	125820366	T	T	T	T	T	T	C	C	C	T	T	T	C	T	T	T	T	T	T	C	T	T	C	C	C	C	T	C	C	C	T	C	C	T	C	C	C	C	C	C	T	C	T	C	T	T
Ku_c4042_576	T/C	2B	126228985	C	C	C	C	C	C	T	T	T	C	C	C	T	C	C	C	C	C	C	T	C	C	T	T	T	T	C	T	T	T	C	T	T	C	T	T	T	T	T	T	C	T	C	T	C	C
TA001821-0411	C/A	2B	126573010	A	A	A	A	A	A	C	C	C	A	A	A	C	A	A	A	A	A	A	C	A	A	C	C	C	C	C	C	C	C	C	C	C	A	C	C	C	C	C	C	A	C	A	C	A	C
Tdurum_contig77602_931	A/G	2B	128521888	G	G	G	G	G	G	A	A	A	G	G	G	A	G	G	G	G	G	G	A	G	G	A	A	A	A	A	A	A	A	A	A	A	G	A	A	A	A	A	A	G	A	G	A	G	A
RAC875_c14076_287	C/T	2B	129297045	T	T	T	T	T	T	C	C	C	T	T	T	C	T	T	T	T	T	T	C	T	T	C	C	C	C	C	C	C	C	C	C	C	T	C	C	C	C	C	C	T	C	T	C	T	C
BS00003404_51	T/C	2B	129299306	C	C	C	C	C	C	T	T	T	C	C	C	T	C	C	C	C	C	C	T	C	C	T	T	T	T	T	T	T	T	T	T	T	C	T	T	T	T	T	T	C	T	C	T	C	T
BS00022486_51	T/G	2B	129299558	G	G	G	G	G	G	T	T	T	G	G	G	T	G	G	G	G	G	G	T	G	G	T	T	T	T	T	T	T	T	T	T	T	G	T	T	T	T	T	T	G	T	G	T	G	T
Kukri_c46621_143	C/T	2B	129603700	T	T	T	T	T	T	C	C	C	T	T	T	C	T	T	T	T	T	T	C	T	T	C	C	C	C	C	C	C	C	C	C	C	T	C	C	C	C	C	C	T	C	T	C	T	C
BS00070001_51	C/T	2B	129936277	C	C	T	T	T	T	C	C	C	T	T	C	C	T	T	T	T	T	T	C	T	T	C	C	C	C	C	C	C	C	C	C	C	T	C	C	C	C	C	C	T	C	T	C	T	C
JD_c14855_506	A/G	2B	130190898	G	G	G	G	G	G	A	A	A	G	G	G	A	G	G	G	G	G	G	A	R	G	A	A	A	A	A	A	A	A	A	A	A	G	A	A	A	A	A	A	G	A	G	A	G	A
TA014111-0612	T/C	2B	130191047	T	T	T	T	T	T	T	T	T	T	T	T	T	T	T	T	T	T	T	T	C	T	T	C	T	T	T	T	T	T	T	T	T	T	T	T	T	T	T	T	T	T	T	T	T	T
RFL_Contig5257_137	C/A	2B	130309148	C	C	C	C	C	C	C	C	A	C	C	C	A	C	C	C	C	C	C	C	C	C	C	M	C	A	C	A	A	C	C	A	A	C	C	C	A	A	A	C	C	A	C	A	C	C
IAAV980	G/A	2B	130619086	A	A	A	A	A	A	G	G	G	A	A	A	G	A	A	A	A	A	A	G	A	A	G	G	G	G	G	G	G	G	A	G	G	A	G	G	G	G	G	G	A	G	A	G	A	A
BobWhite_c10238_127	T/C	2B	130678380	C	C	C	C	C	C	T	T	T	C	C	C	T	C	C	C	C	C	C	T	C	C	T	T	T	T	T	T	T	T	C	T	T	C	T	T	T	T	T	T	C	T	C	T	C	C
BS00022969_51	C/T	2B	130982331	T	T	T	T	T	T	C	C	C	T	T	T	C	T	T	T	T	T	T	C	T	T	C	C	C	C	C	C	C	C	T	C	C	T	C	C	C	C	C	C	T	C	T	C	T	T
BS00065030_51	G/A	2B	138013686	G	G	G	G	G	G	G	G	A	A	G	A	A	A	G	A	G	G	G	A	A	A	G	G	A	N	A	G	A	G	G	A	A	A	G	G	A	A	A	A	A	A	A	G	A	G
BS00083078_51	G/A	2B	138989872	G	G	A	A	A	A	G	G	G	A	A	G	G	A	A	A	A	A	A	G	A	A	G	G	G	G	G	G	G	G	G	G	G	A	G	G	G	G	G	G	A	G	A	G	A	G
Kukri_c13884_74	A/G	2B	139440853	G	G	G	G	G	G	A	A	A	G	G	G	A	G	G	G	G	G	G	A	G	G	A	A	A	A	A	A	A	A	A	A	A	G	A	A	A	A	A	A	G	A	G	A	G	A
BS00022657_51	A/G	2B	140201445	A	A	A	A	A	A	A	A	G	A	A	A	G	A	A	A	A	A	A	G	A	A	G	G	G	G	A	G	G	A	A	G	G	A	A	A	G	G	G	G	A	G	A	G	A	A
BS00063577_51	T/C	2B	140379242	T	T	C	C	C	C	T	T	T	C	C	T	T	C	C	C	C	C	C	T	C	C	T	T	T	T	T	T	T	T	T	T	T	C	T	T	T	T	T	T	C	T	C	T	C	T
Tdurum_contig79134_450	C/T	2B	140912963	T	T	C	C	C	C	C	C	C	C	C	T	C	C	C	C	C	C	C	C	C	C	C	C	C	C	T	C	C	C	C	C	C	C	C	C	C	C	C	C	C	C	C	C	C	C
Tdurum_contig94806_361	T/C	2B	141972499	T	T	C	C	C	C	T	T	T	C	C	T	T	C	C	C	C	C	C	T	C	C	T	T	T	T	T	T	T	T	T	T	T	C	T	T	T	T	T	T	C	T	C	T	C	T
Ra_c6728_590	A/G	2B	141972599	A	A	G	G	G	G	A	A	A	G	G	A	A	G	G	G	G	G	G	A	G	G	A	A	A	A	A	A	A	A	A	A	A	G	A	A	A	A	A	A	G	A	G	A	G	A
Excalibur_c13239_85	T/C	2B	142874454	T	T	T	C	T	C	T	C	C	T	T	T	C	T	T	T	T	T	T	C	T	T	C	T	C	N	T	T	T	C	C	T	T	T	T	C	T	T	T	C	T	C	T	T	T	T
RAC875_c79857_301	A/G	2B	142886279	G	G	A	A	A	A	A	A	A	A	A	G	G	A	A	A	A	A	A	A	A	A	A	G	A	R	G	G	G	G	A	G	G	A	G	G	G	G	G	A	A	A	A	G	A	A
Ra_c106376_879	A/G	2B	142976783	A	A	G	G	G	G	G	G	A	G	G	A	A	G	G	G	G	G	G	A	G	G	A	A	A	A	A	A	A	A	G	A	A	G	A	A	A	A	A	A	G	A	G	A	G	G
Excalibur_c13339_561	G/A	2B	144025976	G	G	A	A	A	A	A	A	G	A	A	G	G	A	A	A	A	A	A	G	A	A	G	G	G	G	A	G	G	G	A	G	G	A	G	G	G	G	G	G	A	G	A	G	A	G
Excalibur_c721_484	C/A	2B	144496200	C	C	C	C	C	C	C	C	A	C	C	C	C	C	C	C	C	C	C	A	C	C	A	C	A	M	C	C	C	C	C	C	C	C	C	C	C	C	C	A	C	A	C	C	C	A
BS00059315_51	G/T	2B	146386300	G	G	G	G	G	G	G	G	T	G	G	G	G	G	G	G	G	G	G	T	G	G	T	G	T	K	G	G	G	G	G	G	G	G	G	G	G	G	G	T	G	T	G	G	G	T
Excalibur_c37239_916	A/C	2B	147188209	A	A	A	A	A	A	A	A	C	A	A	A	A	A	A	A	A	A	A	C	A	A	C	A	C	N	C	A	A	A	A	A	A	A	A	A	A	A	A	C	A	C	A	A	A	C
RAC875_c27716_720	A/G	2B	147641713	A	A	G	G	G	G	G	G	A	G	G	A	A	G	G	G	G	G	G	A	G	G	A	A	A	A	A	A	A	A	G	A	A	G	A	A	A	A	A	A	G	A	G	A	G	A
RAC875_rep_c112008_519	G/A	2B	147652236	G	G	G	G	G	G	G	G	A	G	G	G	G	G	G	G	G	G	G	A	G	G	A	G	A	N	A	G	G	G	G	G	G	G	G	G	G	G	G	A	G	A	G	G	G	A
BS00022944_51	G/A	2B	148609033	G	G	A	A	A	A	A	A	G	A	A	G	G	A	A	A	A	A	A	G	A	A	G	G	G	A	G	A	A	G	A	A	A	A	G	G	A	A	A	G	A	G	A	A	A	G
BS00099097_51	A/G	2B	148609045	A	A	G	G	G	G	G	G	A	G	G	A	A	G	G	G	G	G	G	A	G	G	A	A	A	R	A	G	G	A	G	G	G	G	A	A	G	G	G	A	G	A	G	G	G	A
Kukri_c36026_68	C/T	2B	148609837	C	C	C	C	C	C	C	C	T	C	C	C	C	C	C	C	C	C	C	T	C	C	T	C	T	Y	T	C	C	C	C	C	C	C	C	C	C	C	C	T	C	T	C	C	C	T
RAC875_rep_c106400_276	G/A	2B	148610655	G	G	G	G	G	G	G	G	A	G	G	G	G	G	G	G	G	G	G	A	G	G	A	G	A	R	A	G	G	G	G	G	G	G	G	G	G	G	G	A	G	A	G	G	G	A
RFL_Contig1385_326	A/G	2B	149389125	A	A	G	G	G	G	G	G	A	G	G	A	A	G	G	G	G	G	G	A	G	G	A	A	A	N	A	G	G	A	G	G	G	G	A	A	G	G	G	A	G	A	G	G	G	A
BS00069627_51	G/T	2B	149469604	G	G	T	T	T	T	T	T	G	T	T	G	G	T	T	T	T	T	T	G	T	T	G	G	G	N	G	T	T	G	T	T	T	T	G	G	T	T	T	G	T	G	T	T	T	G
RAC875_c41242_133	G/T	2B	150195654	G	G	T	T	T	T	T	T	G	T	T	G	G	T	T	T	T	T	T	G	T	T	G	G	G	T	G	T	T	G	T	T	T	T	G	G	T	T	T	G	T	G	T	T	T	G
BS00022417_51	G/A	2B	150267784	G	G	A	A	A	A	A	A	G	A	A	G	G	A	A	A	A	A	A	G	A	A	G	G	G	R	G	A	A	G	A	A	A	A	G	G	A	A	A	G	A	G	A	A	A	G
Kukri_c9387_112	T/G	2B	154532849	T	T	G	G	G	G	G	G	T	G	G	T	T	G	G	G	G	G	G	T	G	G	T	T	T	N	G	G	G	T	G	G	G	G	T	T	G	G	G	T	G	T	G	G	G	T
Ra_c2110_1660	G/A	2B	154547510	G	G	A	A	A	A	A	A	G	A	A	G	G	A	A	A	A	A	A	G	A	A	G	G	G	R	A	A	A	G	A	A	A	A	G	G	A	A	A	G	A	G	A	A	A	G
RAC875_c14105_66	G/A	2B	154587929	G	G	G	G	G	G	G	G	G	G	G	G	G	G	G	G	G	G	G	G	G	G	G	G	G	A	G	A	A	G	G	A	A	G	G	G	A	A	A	G	G	G	G	A	G	G
BS00030130_51	C/T	2B	156593394	C	C	C	C	C	C	C	C	C	C	C	C	C	C	C	C	C	C	C	C	C	C	C	C	C	N	C	C	C	C	C	C	C	C	C	C	C	C	C	C	C	C	C	C	C	T
Tdurum_contig10994_617	T/C	2B	158614974	T	T	C	C	C	C	C	C	T	C	C	T	T	C	C	C	C	C	C	T	C	C	T	T	T	N	C	C	C	T	C	C	C	C	T	T	C	C	C	T	C	C	C	C	C	T
TA002513-0775	G/A	2B	160488330	G	G	G	G	G	G	G	G	G	G	G	G	G	G	G	G	G	G	G	G	G	G	G	G	G	N	G	G	G	G	G	G	G	G	G	G	G	G	G	G	G	A	G	G	G	A
BS00073447_51	G/A	2B	160721506	G	G	G	G	G	G	G	G	G	G	G	G	G	G	G	G	G	G	G	G	G	G	G	G	G	N	G	G	G	G	G	G	G	G	G	G	G	G	G	G	G	A	G	G	G	A
Tdurum_contig92963_204	G/A	2B	161231889	A	A	G	G	G	G	G	G	A	G	G	A	A	G	G	G	G	G	G	A	G	G	A	A	A	G	G	G	G	A	G	G	G	G	A	A	G	G	G	A	G	G	G	G	G	G
BS00031143_51	G/T	2B	161616052	G	G	G	G	G	G	G	G	G	G	G	G	G	G	G	G	G	G	G	G	G	G	G	G	G	K	T	G	G	G	G	G	G	G	G	G	G	G	G	G	G	T	G	G	G	T
Tdurum_contig94521_738	G/A	2B	162271863	G	G	G	G	G	G	G	G	G	G	G	G	G	G	G	G	G	G	G	G	G	G	G	G	G	G	G	G	G	G	G	G	G	G	G	G	G	G	G	G	G	G	G	G	G	G
Tdurum_contig76426_861	C/A	2B	164577317	C	C	C	C	C	C	C	C	A	C	C	C	C	C	C	C	C	C	C	C	C	C	A	C	C	A	C	A	A	C	C	A	A	C	C	C	A	A	A	C	C	C	C	A	C	C
IACX1412	C/T	2B	167197686	C	C	C	C	C	C	C	C	T	C	C	C	C	C	C	C	C	C	C	T	C	C	T	C	T	T	T	T	T	C	C	T	T	C	C	C	T	T	T	T	C	C	C	T	C	C
BS00041921_51	T/G	2B	170895689	T	T	T	T	T	T	T	T	T	T	T	T	T	T	T	T	T	T	T	T	T	T	G	T	T	T	T	T	T	T	T	T	T	T	T	T	T	T	T	T	T	T	T	T	T	T
BS00064626_51	T/C	2B	173073992	T	T	T	T	T	T	T	T	C	T	T	T	T	T	T	T	T	T	T	C	T	T	T	T	C	C	T	C	C	T	T	C	C	T	T	T	C	C	C	C	T	T	T	T	C	C
Kukri_c34353_821	C/T	2B	173460266	C	C	C	C	C	C	C	C	T	C	C	C	C	C	C	C	C	C	C	T	C	C	C	C	T	C	T	C	C	C	C	C	C	C	C	C	C	C	C	T	C	C	C	C	T	T
Kukri_c53629_239	A/C	2B	176727829	C	C	A	A	A	A	A	A	C	A	A	C	A	A	A	A	A	A	A	C	A	A	A	A	C	C	C	C	C	A	A	C	C	A	A	A	C	C	C	C	A	A	A	A	C	C
IAAV2018	A/G	2B	176739574	A	A	A	A	A	A	A	A	A	A	A	A	A	A	A	A	A	A	A	A	A	A	A	A	A	G	G	G	G	A	A	G	G	A	A	A	G	G	G	A	A	A	A	A	A	A
Ex_c29080_324	C/A	2B	182883522	C	C	C	C	C	C	C	C	C	C	C	C	C	C	C	C	C	C	C	C	C	C	C	C	C	A	C	A	A	C	C	A	A	C	C	C	A	A	A	C	C	C	C	C	C	C
BobWhite_c32226_104	C/T	2B	188891031	C	C	T	T	C	T	T	T	T	T	T	T	T	C	C	T	C	C	T	T	C	C	C	C	C	C	C	C	T	T	T	C	C	C	T	T	C	C	C	C	C	C	C	C	C	T
TA001322-1176	A/G	2B	189674972	G	G	A	A	A	A	A	A	G	A	A	G	A	A	A	A	A	A	A	G	A	A	G	A	G	A	G	A	A	G	A	A	A	A	G	G	A	A	A	G	A	A	A	A	G	A
BS00043103_51	T/C	2B	191264609	C	C	T	T	T	T	T	T	C	T	T	C	T	T	T	T	T	T	T	C	T	T	C	T	C	T	C	T	T	C	T	T	T	T	C	C	T	T	T	C	T	T	T	T	C	T
BS00001140_51	C/T	2B	191379532	C	C	C	C	C	C	C	C	C	C	C	C	C	C	C	C	C	C	C	T	C	C	C	C	C	C	C	C	C	C	C	C	C	C	C	C	C	C	C	C	C	C	C	C	C	C
IACX3325	C/T	2B	191379652	C	C	C	C	C	C	C	C	C	C	C	C	C	C	C	C	C	C	C	T	C	C	C	C	C	C	C	C	C	C	C	C	C	C	C	C	C	C	C	C	C	C	C	C	C	C
BobWhite_c647_668	C/T	2B	192388490	T	T	C	C	C	C	C	C	C	C	C	T	C	C	C	C	C	C	C	C	C	C	C	C	C	C	C	C	C	C	C	C	C	C	C	C	C	C	C	C	C	C	C	C	C	C
Ex_c3769_791	T/C	2B	197753381	C	C	T	T	T	T	T	T	C	T	T	C	T	T	T	T	T	T	T	T	T	T	C	T	C	T	C	T	T	T	T	T	T	T	T	T	T	T	T	C	T	T	T	T	C	T
Ex_c8832_2521	G/A	2B	198154377	A	A	G	G	G	G	G	G	A	G	G	A	G	G	G	G	G	G	G	G	G	G	A	G	A	G	G	G	G	G	G	G	G	G	G	G	G	G	G	A	G	G	G	G	G	G
Jagger_c9472_305	T/C	2B	203773235	T	T	C	C	C	C	C	C	T	C	C	T	T	C	C	C	C	C	C	T	C	C	T	T	T	C	T	C	C	T	C	C	C	C	T	T	C	C	C	T	C	T	C	T	T	T
Excalibur_c15696_737	T/C	2B	210824580	T	T	C	C	C	T	C	C	T	C	C	T	T	C	C	C	C	C	C	T	C	C	T	T	T	T	C	T	T	T	C	T	T	C	T	T	T	T	T	T	C	T	C	T	C	T
BS00066119_51	G/A	2B	210828090	G	G	G	G	G	G	G	G	G	G	G	G	G	G	G	G	G	G	G	A	G	G	G	G	A	G	G	G	G	A	G	G	G	G	A	A	G	G	G	A	G	G	G	G	G	G
RAC875_c57901_354	A/G	2B	214444160	A	A	G	G	G	A	G	G	A	G	G	A	A	G	G	G	G	G	G	A	G	G	A	A	A	A	G	A	A	A	G	A	A	G	A	A	A	A	A	A	G	A	G	A	G	A
CAP8_c5800_150	A/G	2B	218703272	A	A	G	G	G	A	G	G	A	G	G	A	A	G	G	G	G	G	G	A	G	G	A	A	G	A	G	G	G	A	G	A	A	G	A	A	A	A	G	G	G	A	G	A	G	A
BS00078506_51	T/C	2B	218893931	T	T	T	T	T	T	T	T	T	T	T	T	T	T	T	T	T	T	T	T	T	T	C	T	C	T	T	C	C	T	T	T	T	T	T	T	T	T	C	C	T	T	T	T	T	T
BobWhite_c892_73	G/A	2B	219584364	G	G	G	G	G	A	G	G	G	G	G	G	G	G	G	G	G	G	G	G	G	G	A	G	A	G	G	A	A	G	G	G	G	G	G	G	G	G	A	A	G	G	G	G	G	G
TA005606-1282	G/A	2B	220343384	G	G	G	G	G	A	G	G	G	G	G	G	A	G	G	G	G	G	G	G	G	G	A	A	G	A	G	A	A	G	G	A	A	G	G	G	A	A	A	G	G	G	G	A	G	G
Kukri_c8900_251	A/G	2B	222625360	A	A	A	A	A	A	A	A	A	A	A	A	G	A	A	A	A	A	A	G	A	A	G	G	G	G	A	A	A	G	A	G	G	A	G	G	G	G	A	G	A	A	A	G	A	A
Tdurum_contig52063_1077	G/T	2B	241199198	G	G	T	T	T	T	T	T	G	T	T	G	G	T	T	T	T	T	T	G	T	T	G	G	G	G	T	G	G	G	T	G	G	T	G	G	G	G	G	G	T	G	T	G	T	G
Excalibur_c58566_284	G/A	2B	241481016	G	G	A	A	A	A	A	A	G	A	A	G	G	A	A	A	A	A	A	G	A	A	G	G	G	G	A	G	G	G	A	G	G	A	G	G	G	G	G	G	A	G	A	G	A	G
BobWhite_c5852_103	A/C	2B	242553006	A	A	C	C	C	C	C	C	A	C	C	A	A	C	C	C	C	C	C	A	C	C	A	A	A	A	C	A	A	A	C	A	A	C	A	A	A	A	A	A	C	A	C	A	C	A
BS00111324_51	T/C	2B	245081178	T	T	C	C	C	C	C	C	C	C	C	T	T	C	C	C	C	C	C	T	C	C	T	T	T	T	C	T	T	T	C	T	T	C	T	T	T	T	T	T	C	T	C	T	C	T
Tdurum_contig20589_247	T/C	2B	246924223	C	C	C	C	C	T	C	C	T	C	C	C	T	C	C	C	C	C	C	T	C	C	T	T	T	T	T	T	T	T	C	T	T	C	T	T	T	T	T	T	C	T	C	T	T	T
RAC875_c63112_460	A/G	2B	247605999	G	G	G	G	G	A	G	G	A	G	G	G	A	G	G	G	G	G	G	A	G	G	A	A	A	A	A	A	A	A	G	A	A	G	A	A	A	A	A	A	G	A	G	A	A	A
BS00061269_51	A/C	2B	247806463	A	A	A	A	A	C	A	A	C	A	A	A	A	A	A	A	A	A	A	A	A	A	A	A	A	A	C	A	A	A	A	A	A	A	A	A	A	A	A	A	A	A	A	A	C	A
BS00061268_51	G/T	2B	247806951	G	G	G	G	G	N	G	G	T	G	G	G	G	G	G	G	G	G	G	G	G	G	G	G	G	G	T	G	G	G	G	G	G	G	G	G	G	G	G	G	G	G	G	G	T	G
tplb0040e02_1293	C/T	2B	248276731	T	T	T	T	T	T	T	T	T	T	T	T	C	T	T	T	T	T	T	C	T	T	C	C	C	C	T	C	C	C	T	C	C	T	C	C	C	C	C	C	T	C	T	C	T	C
Excalibur_c20647_643	G/A	2B	250770928	A	A	A	A	A	A	A	A	A	A	A	A	G	A	A	A	A	A	A	G	A	A	G	G	G	G	A	G	G	G	A	G	G	A	G	G	G	G	G	G	A	G	A	G	A	G
BS00075410_51	T/G	2B	253065732	G	G	G	G	G	G	G	G	T	G	G	G	T	G	G	G	G	G	G	G	G	G	T	T	T	T	G	T	G	T	G	T	T	G	T	T	T	T	G	T	G	T	G	T	G	T
TA002306-1975	T/G	2B	257181355	G	G	G	G	G	G	G	G	T	G	G	G	T	G	G	G	G	G	G	T	G	G	T	T	T	T	T	T	T	T	G	T	T	G	T	T	T	T	T	T	G	T	G	T	T	T
BobWhite_c44175_495	G/A	2B	259274108	A	A	G	G	A	G	G	G	G	G	G	G	G	A	A	G	A	A	G	G	A	A	A	G	A	A	A	A	A	G	G	A	A	A	G	G	A	A	A	A	A	A	A	A	A	G
BobWhite_c23362_393	T/C	2B	259669153	C	C	T	T	C	T	T	T	T	T	T	T	T	C	C	T	C	C	T	T	C	C	C	T	C	C	C	C	C	T	T	C	C	C	T	T	C	C	C	C	C	C	C	C	C	T
RAC875_c101453_216	T/C	2B	262027347	C	C	C	C	C	C	C	C	T	C	C	C	T	C	C	C	C	C	C	T	C	C	T	T	T	T	T	T	T	T	C	T	T	C	T	T	T	T	T	T	C	T	C	T	T	T
BS00063599_51	C/T	2B	285617084	T	T	C	C	T	C	C	C	C	C	C	C	C	T	T	C	T	T	C	C	T	T	T	C	T	T	T	T	T	C	C	T	T	T	C	C	T	T	T	T	T	T	T	T	T	C
Kukri_c3096_1411	A/C	2B	326678917	C	C	C	C	C	C	C	C	A	C	C	C	A	C	C	C	C	C	C	A	C	C	A	A	A	A	A	A	A	A	C	A	A	C	A	A	A	A	A	A	C	A	C	A	A	A
Excalibur_rep_c107678_98	A/G	2B	348870845	A	A	G	G	A	G	G	G	A	A	G	G	A	G	A	G	A	A	G	G	A	A	G	G	A	A	A	G	A	G	G	A	A	A	A	G	A	A	A	G	A	G	A	A	G	G
Kukri_c101770_328	G/A	2B	373378791	G	G	G	A	A	G	A	A	A	G	G	A	A	A	A	A	A	A	A	A	A	A	G	G	G	G	A	G	A	G	G	G	G	A	G	G	G	G	A	G	A	A	A	G	A	A
Tdurum_contig10910_1662	T/C	2B	380789920	C	C	T	T	C	T	T	T	T	T	T	T	T	C	C	T	C	C	T	T	C	C	C	T	C	C	C	C	C	T	T	C	C	C	T	T	C	C	C	C	C	C	C	C	C	T
Excalibur_c85610_72	C/A	2B	390542018	A	A	A	A	A	A	A	A	A	A	A	A	A	A	A	A	A	A	A	A	A	A	C	C	C	C	C	C	C	C	A	C	C	A	C	C	C	C	C	A	A	C	A	C	A	C
BS00062485_51	C/A	2B	390710932	A	A	A	A	A	A	A	A	A	A	A	A	A	A	A	A	A	A	A	A	A	A	C	C	C	C	C	C	C	C	A	C	C	A	C	C	C	C	C	A	A	C	A	C	A	C
RAC875_s119681_325	A/G	2B	391236397	G	G	G	G	G	G	G	G	G	G	G	G	G	G	G	G	G	G	G	G	G	G	A	A	A	A	A	A	A	A	G	A	A	G	A	A	A	A	A	G	G	A	G	A	G	A
RAC875_c19043_841	C/T	2B	392953730	T	T	T	T	T	T	T	T	T	T	T	T	T	T	T	T	T	T	T	T	T	T	C	C	C	C	C	C	C	C	T	C	C	T	T	C	C	C	C	T	T	C	T	C	T	C
Excalibur_c4984_162	A/G	2B	393836665	G	G	G	G	G	G	G	G	G	G	G	G	G	G	G	G	G	G	G	G	G	G	A	A	A	A	A	A	A	A	G	A	A	G	G	A	A	A	A	G	G	A	G	A	G	A
IACX1028	C/T	2B	394196457	T	T	T	T	T	T	T	T	T	T	T	T	T	T	T	T	T	T	T	T	T	T	C	C	C	C	C	C	C	C	T	C	C	T	T	C	C	C	C	T	T	C	T	C	T	C
BobWhite_c13455_112	A/G	2B	395730859	G	G	G	G	G	G	G	G	G	G	G	G	G	G	G	G	G	G	G	G	G	G	A	A	A	A	A	A	A	A	G	A	A	G	G	A	A	A	A	G	G	A	G	A	G	A
IAAV3148	T/C	2B	398975190	C	C	C	C	C	C	C	C	C	C	C	C	C	C	C	C	C	C	C	C	C	C	T	T	T	T	T	T	T	T	C	T	T	C	C	T	T	T	T	C	C	T	C	T	C	T
Kukri_rep_c69962_1081	A/G	2B	399557866	G	G	G	G	G	G	G	G	G	G	G	G	G	G	G	G	G	G	G	G	G	G	A	A	A	A	A	A	A	A	G	A	A	G	G	A	A	A	A	G	G	A	G	A	G	A
Kukri_c11850_1711	A/G	2B	404249558	G	G	G	G	G	G	G	G	G	G	G	G	G	G	G	G	G	G	G	G	G	G	A	A	A	A	A	A	A	A	G	A	A	G	G	A	A	A	A	G	G	A	G	A	G	A
Kukri_rep_c100990_597	C/A	2B	412390736	A	A	A	A	A	A	A	A	A	A	A	A	A	A	A	A	A	A	A	A	A	A	C	C	C	C	C	C	C	C	A	C	C	A	A	C	C	C	C	A	A	C	A	C	A	C
BobWhite_c11800_96	T/C	2B	416589749	C	C	C	C	C	C	C	C	C	C	C	C	C	C	C	C	C	C	C	C	C	C	T	T	T	T	T	T	T	T	C	T	T	C	C	T	T	T	T	C	C	T	C	T	C	T
Ku_c46339_317	G/T	2B	416870619	T	T	T	T	T	T	T	T	T	T	T	T	T	T	T	T	T	T	T	T	T	T	G	G	G	G	G	G	G	G	T	G	G	T	T	G	G	G	G	T	T	G	T	G	T	G
IAAV3295	A/G	2B	418017446	G	G	G	G	G	G	G	G	G	G	G	G	G	G	G	G	G	G	G	G	G	G	A	A	A	A	A	A	A	A	G	A	A	G	G	A	A	A	A	G	G	A	G	A	G	A
BobWhite_rep_c48743_691	C/T	2B	418737963	T	T	T	T	T	T	T	T	T	T	T	T	T	T	T	T	T	T	T	T	T	T	C	C	C	C	C	C	C	C	T	C	C	T	T	C	C	C	C	T	T	C	T	C	T	C
BobWhite_rep_c48743_625	A/C	2B	418738029	C	C	C	C	C	C	C	C	C	C	C	C	C	C	C	C	C	C	C	C	C	C	A	A	A	A	A	A	A	A	C	A	A	C	C	A	A	A	A	C	C	A	C	A	C	A
Kukri_c673_452	A/G	2B	419809689	G	G	G	G	G	G	G	G	G	G	G	G	G	G	G	G	G	G	G	G	G	G	A	A	A	A	A	A	A	A	G	A	A	G	G	A	A	A	A	G	G	A	G	A	G	A
Kukri_c11488_874	G/T	2B	420184291	T	T	T	T	T	T	T	T	T	T	T	T	T	T	T	T	T	T	T	T	T	T	G	G	G	G	G	G	G	G	T	G	G	T	T	G	G	G	G	G	T	G	T	G	T	G
BobWhite_c18672_757	T/C	2B	421320881	C	C	C	C	C	C	C	C	C	C	C	C	C	C	C	C	C	C	C	C	C	C	T	T	T	T	T	T	T	T	C	T	T	C	C	T	T	T	T	C	C	T	C	T	C	T
Ex_c7628_2392	C/T	2B	421326876	T	T	T	T	T	T	T	T	T	T	T	T	T	T	T	T	T	T	T	T	T	T	C	C	C	C	C	C	C	C	T	C	C	T	T	C	C	C	C	T	T	C	T	C	T	C
Ku_c65484_365	A/G	2B	421327008	G	G	G	G	G	G	G	G	G	G	G	G	G	G	G	G	G	G	G	G	G	G	A	A	A	A	A	A	A	A	G	A	A	G	G	A	A	A	A	G	G	A	G	A	G	A
Excalibur_rep_c102353_307	T/C	2B	421650812	C	C	C	C	C	C	C	C	C	C	C	C	C	C	C	C	C	C	C	C	C	C	T	T	T	T	T	T	T	T	C	T	T	C	C	T	T	T	T	C	C	T	C	T	C	T
Ex_c66545_567	C/A	2B	422520656	A	A	A	A	A	A	A	A	A	A	A	A	A	A	A	A	A	A	A	A	A	A	C	C	C	C	C	C	C	C	A	C	C	A	A	C	C	C	C	A	A	C	A	C	A	C
Kukri_c2507_1183	A/C	2B	422520683	C	C	C	C	C	C	C	C	C	C	C	C	C	C	C	C	C	C	C	C	C	C	A	A	A	A	A	A	A	A	C	A	A	C	C	A	A	A	A	C	C	A	C	A	C	A
Kukri_c2507_962	C/A	2B	422520904	A	A	A	A	A	A	A	A	A	A	A	A	A	A	A	A	A	A	A	A	A	A	C	C	C	C	C	C	C	C	A	C	C	A	A	C	C	C	C	A	A	C	A	C	A	C
Ex_c66545_1078	C/A	2B	422521167	A	A	A	A	A	A	A	A	A	A	A	A	A	A	A	A	A	A	A	A	A	A	C	C	C	C	C	C	C	C	A	C	C	A	A	C	C	C	C	A	A	C	A	C	A	C
Kukri_c2507_382	G/T	2B	422521484	T	T	T	T	T	T	T	T	T	T	T	T	T	T	T	T	T	T	T	T	T	T	G	G	G	G	G	G	G	G	T	G	G	T	T	G	G	G	G	T	T	G	T	G	T	G
tplb0038f13_1219	C/T	2B	425716208	T	T	T	T	T	T	T	T	T	T	T	T	T	T	T	T	T	T	T	T	T	T	C	C	C	C	C	C	C	C	T	C	C	T	T	C	C	C	C	T	T	C	T	C	T	C
RAC875_c87421_408	G/A	2B	426277729	A	A	A	A	A	A	A	A	A	A	A	A	A	A	A	A	A	A	A	A	A	A	G	G	G	G	G	G	G	G	A	G	G	A	A	G	G	G	G	A	A	G	A	G	A	G
Kukri_c57399_314	C/T	2B	431331546	T	T	T	T	T	T	T	T	T	T	T	T	T	T	T	T	T	T	T	T	T	T	C	C	C	C	C	C	C	C	T	C	C	T	T	C	C	C	C	T	T	C	T	C	T	C
Kukri_c42289_582	T/G	2B	431331693	G	G	G	G	G	G	G	G	G	G	G	G	G	G	G	G	G	G	G	G	G	G	T	T	T	T	G	T	T	T	G	T	T	G	G	T	T	T	T	G	G	T	G	T	G	T
Kukri_rep_c107732_99	A/G	2B	438045603	G	G	G	G	G	G	G	G	G	G	G	G	G	G	G	G	G	G	G	G	G	G	A	A	A	A	A	A	A	A	G	A	A	G	G	A	A	A	A	G	G	A	G	A	G	A
BobWhite_c1654_440	G/A	2B	443228616	A	A	A	A	A	A	A	A	A	A	A	A	A	A	A	A	A	A	A	A	A	A	G	G	G	G	G	G	G	G	A	G	G	A	A	G	G	G	G	A	A	G	A	G	A	G
BobWhite_c27675_201	T/C	2B	445480568	C	C	C	C	C	C	C	C	C	C	C	C	C	C	C	C	C	C	C	C	C	C	T	T	T	T	T	T	T	T	C	T	T	C	C	T	T	T	T	C	C	T	C	T	C	T
Kukri_rep_c70962_1545	G/T	2B	445496766	T	T	T	T	T	T	T	T	T	T	T	T	T	T	T	T	T	T	T	T	T	T	G	G	G	G	G	G	G	G	T	G	G	T	T	G	G	G	G	T	T	G	T	G	T	G
RAC875_c60230_122	T/C	2B	449335417	C	C	C	C	C	C	C	C	C	C	C	C	C	C	C	C	C	C	C	C	C	C	T	T	T	T	T	T	T	T	C	T	T	C	C	T	T	T	T	C	C	T	C	T	C	T
tplb0034a02_1566	G/A	2B	449587786	A	A	A	A	A	A	A	A	A	A	A	A	A	A	A	A	A	A	A	A	A	A	G	G	G	G	G	G	G	G	A	G	G	A	A	G	G	G	G	A	A	G	A	G	A	G
BobWhite_c10215_242	A/G	2B	449588834	A	A	A	A	A	A	A	A	A	A	A	A	A	A	A	A	A	A	A	A	A	A	G	G	G	G	G	A	G	G	A	G	G	A	A	G	G	G	G	A	A	G	A	G	A	G
Kukri_c47082_109	C/T	2B	451020233	T	T	T	T	T	T	T	T	T	T	T	T	T	T	T	T	T	T	T	T	T	T	C	C	C	C	C	C	C	C	T	C	C	T	T	C	C	C	C	T	T	C	T	C	T	C
IAAV3255	T/G	2B	451028052	G	G	G	G	G	G	G	G	G	G	G	G	G	G	G	G	G	G	G	G	G	G	T	T	T	T	T	T	T	T	G	T	T	G	G	T	T	T	T	G	G	T	G	T	G	T
BobWhite_c16735_131	T/C	2B	451074963	C	C	C	C	C	C	C	C	C	C	C	C	C	C	C	C	C	C	C	C	C	C	T	T	T	T	T	T	T	T	C	T	T	C	C	T	T	T	T	C	C	T	C	T	C	T
tplb0038i24_1548	A/G	2B	451297851	G	G	G	G	G	G	G	G	G	G	G	G	G	G	G	G	G	G	G	G	G	G	A	A	A	A	A	A	A	A	G	A	A	G	G	A	A	A	A	G	G	A	G	A	G	A
CAP12_c6259_207	G/A	2B	451300169	A	A	A	A	A	A	A	A	A	A	A	A	A	A	A	A	A	A	A	A	A	A	G	G	G	G	G	G	G	G	A	G	G	A	A	G	G	G	G	A	A	G	A	G	A	G
CAP12_c6259_236	T/C	2B	451300198	C	C	C	C	C	C	C	C	C	C	C	C	C	C	C	C	C	C	C	C	C	C	T	T	T	T	T	T	T	T	C	T	T	C	C	T	T	T	T	C	C	T	C	T	C	T
Kukri_rep_c91092_553	A/G	2B	451301036	G	G	G	G	G	G	G	G	G	G	G	G	G	G	G	G	G	G	G	G	G	G	A	A	A	A	A	A	A	A	G	A	A	G	G	A	A	A	A	G	G	A	G	A	G	A
Kukri_rep_c91092_72	C/T	2B	451301517	T	T	T	T	T	T	T	T	T	T	T	T	T	T	T	T	T	T	T	T	T	T	C	C	C	C	C	C	C	C	T	C	C	T	T	C	C	C	C	T	T	C	T	C	T	C
RAC875_c3039_101	G/A	2B	458648007	G	A	A	A	A	A	A	A	A	A	A	A	A	A	A	A	A	A	A	A	A	R	G	G	G	G	G	G	G	G	A	G	G	A	A	G	G	G	G	A	A	G	A	G	A	G
Kukri_c20819_497	C/T	2B	458650943	C	T	T	T	T	T	T	T	T	T	T	T	T	T	T	T	T	T	T	T	T	T	C	C	C	C	C	C	C	C	T	C	C	T	T	C	C	C	C	T	T	C	T	C	T	C
Tdurum_contig27794_582	A/G	2B	461523894	A	G	G	G	G	G	G	G	G	G	G	G	G	G	G	G	G	G	G	G	G	G	A	A	A	A	A	A	A	A	G	A	A	G	G	A	A	A	A	G	G	A	G	A	G	A
Kukri_c8595_834	G/A	2B	462207265	G	A	A	A	A	A	A	A	A	A	A	A	A	A	A	A	A	A	A	A	A	A	G	G	G	G	G	G	G	G	A	G	G	A	A	G	G	G	G	A	A	G	A	G	A	G
Kukri_c8595_953	A/G	2B	462207477	A	G	G	G	G	G	G	G	G	G	G	G	G	G	G	G	G	G	G	G	G	G	A	A	A	A	A	A	A	A	G	A	A	G	G	A	A	A	A	G	G	A	G	A	G	A
Kukri_c55599_153	T/C	2B	464307552	C	C	C	C	C	C	C	C	C	C	C	C	C	C	C	C	C	C	C	C	C	C	T	T	T	T	T	T	T	C	C	T	T	C	C	C	T	T	T	C	C	T	C	T	C	T
BobWhite_rep_c65190_72	G/A	2B	521506657	G	G	G	G	G	G	G	G	G	G	G	G	G	G	G	G	G	G	G	G	G	G	G	G	G	G	G	G	G	G	G	G	G	G	G	G	G	G	G	G	G	G	G	G	G	G
Ex_c7958_1923	T/C	2B	537109827	T	C	C	C	C	C	C	C	C	C	C	T	C	C	C	T	C	C	C	C	C	C	C	T	C	T	T	T	T	C	T	T	T	C	C	C	T	T	T	C	C	T	T	T	C	T
Ku_c6050_678	C/T	2B	537110153	C	T	T	T	T	T	T	T	T	T	T	C	T	T	T	C	T	T	T	T	T	T	T	C	T	C	C	C	C	T	C	C	C	T	T	T	C	C	C	T	T	C	C	C	T	C
BobWhite_c54696_56	T/C	2B	539461171	T	T	T	T	T	T	T	T	T	T	T	T	T	T	T	T	T	T	T	T	T	T	C	C	C	T	C	T	T	T	T	T	T	T	T	T	T	T	T	T	T	C	T	C	T	C
BobWhite_c54909_261	T/C	2B	539461630	T	T	T	T	T	T	T	T	T	T	T	T	T	T	T	T	T	T	T	T	T	T	C	C	C	T	C	T	T	T	T	T	T	T	T	T	T	T	T	T	T	C	T	C	T	C
Kukri_c16024_948	C/T	2B	540080562	C	C	C	C	C	C	C	C	C	C	C	C	C	C	C	C	C	C	C	C	C	C	T	T	T	C	T	C	C	C	C	C	C	C	C	C	C	C	C	C	C	T	C	T	C	T
RFL_Contig2925_631	T/C	2B	544604119	C	T	T	T	T	T	T	T	T	T	T	C	T	T	T	T	T	T	T	T	T	T	C	C	C	T	C	T	T	T	T	T	T	T	T	T	T	T	T	T	T	C	T	C	T	C
Kukri_c15047_127	C/T	2B	546900155	T	C	C	C	C	C	C	C	C	C	C	T	C	C	C	C	C	C	C	C	C	C	T	T	T	C	T	C	C	C	C	C	C	C	C	C	C	C	C	C	C	T	C	T	C	T
BobWhite_c12649_113	G/T	2B	546900760	T	G	G	G	G	G	G	G	G	G	G	T	G	G	G	G	G	G	G	G	G	G	T	T	T	G	T	G	G	G	G	G	G	G	G	G	G	G	G	G	G	T	G	T	G	T
Tdurum_contig27828_177	C/T	2B	547594531	C	T	T	T	T	T	T	T	T	T	T	C	T	T	T	C	T	T	T	T	T	T	C	C	C	C	C	C	C	T	C	C	C	T	T	T	C	C	C	T	T	C	C	C	T	C
Excalibur_rep_c68587_90	C/T	2B	547749803	T	C	C	C	C	C	C	C	C	C	C	T	C	C	C	C	C	C	C	C	C	C	C	C	C	C	C	C	C	C	C	C	C	C	C	C	C	C	C	C	C	C	C	C	C	C
Kukri_c35153_956	A/G	2B	547909358	A	A	A	A	A	A	A	A	A	A	A	A	A	A	A	G	A	A	A	A	A	A	A	A	A	G	A	G	G	A	G	G	G	A	A	A	G	G	G	A	A	A	G	A	A	A
CAP11_c1476_128	G/A	2B	551634498	A	G	G	G	G	G	G	A	G	G	G	A	G	G	G	G	G	G	G	G	G	G	G	G	G	G	G	G	G	G	G	G	G	G	G	G	G	G	G	A	G	G	G	G	G	G
CAP12_c7987_137	C/T	2B	551636906	T	C	C	C	C	C	C	C	C	C	C	T	C	C	C	C	C	C	C	C	C	C	C	C	C	C	C	C	C	C	C	C	C	C	C	C	C	C	C	C	C	C	C	C	C	C
Kukri_rep_c106008_725	C/T	2B	552673968	T	C	C	C	C	C	C	C	C	C	C	T	C	C	C	C	C	C	C	C	C	C	C	C	C	C	C	C	C	C	C	C	C	C	C	C	C	C	C	C	C	C	C	C	C	C
Kukri_rep_c106008_681	G/A	2B	552674012	A	G	G	G	G	G	G	G	G	G	G	A	G	G	G	G	G	G	G	G	G	G	G	G	G	G	G	G	G	G	G	G	G	G	G	G	G	G	G	G	G	G	G	G	G	G
BS00009962_51	C/T	2B	553172391	T	C	C	C	C	C	C	C	C	C	C	T	C	T	C	C	C	C	C	C	C	C	C	C	C	C	C	C	C	C	C	C	C	C	C	C	C	C	C	C	C	C	C	C	C	C
IACX7505	A/G	2B	554216060	A	A	A	A	A	A	A	A	A	A	A	G	A	G	A	A	A	A	A	A	A	A	A	A	A	A	A	A	A	A	A	A	A	A	A	A	A	A	A	A	A	A	A	A	A	A
IACX790	A/G	2B	560186929	G	A	A	A	A	A	A	A	A	A	A	A	A	A	A	A	A	A	A	A	A	A	A	A	A	A	A	A	A	A	G	A	A	A	A	A	A	A	A	A	A	A	G	A	A	A
RAC875_rep_c69892_151	T/C	2B	563231369	T	T	T	T	T	C	T	T	C	C	C	T	C	T	T	T	T	T	C	T	C	T	T	T	T	T	T	T	T	T	C	T	T	C	C	T	T	T	T	T	C	T	C	T	C	T
Excalibur_c9580_1142	C/T	2B	564720183	C	C	C	C	C	C	C	C	C	C	C	C	C	C	C	C	C	C	C	C	C	C	C	C	C	C	C	C	C	C	C	C	C	C	C	C	C	C	C	C	C	C	C	C	C	C
Tdurum_contig11730_153	G/A	2B	566317530	G	G	G	G	G	G	G	G	G	G	G	G	G	G	G	G	G	G	G	G	G	G	G	G	G	G	G	G	G	G	A	G	G	G	G	G	G	G	G	A	G	G	A	G	G	G
IACX11084	C/G	2B	572875291	G	C	C	C	C	C	C	C	C	C	C	C	C	C	C	C	C	C	C	C	C	C	G	G	G	G	G	G	C	C	C	G	G	C	C	C	G	G	C	C	C	G	C	G	C	G
BobWhite_rep_c54341_99	G/A	2B	584620601	G	G	G	G	G	G	G	G	G	G	G	G	G	G	G	G	G	G	G	G	G	G	G	G	G	G	G	G	G	G	A	G	G	G	G	G	G	G	G	G	G	G	A	G	G	G
Excalibur_c181_265	G/A	2B	585414708	G	G	G	G	G	G	G	G	G	G	G	G	G	G	G	G	G	G	G	G	G	G	G	A	G	G	G	G	G	G	G	G	G	G	G	G	G	G	G	G	G	A	G	A	G	A
Kukri_c43745_1935	G/A	2B	586511304	G	G	G	G	G	G	G	G	G	G	G	G	G	G	G	G	G	G	G	G	G	G	G	A	G	G	G	G	G	G	A	G	G	G	G	G	G	G	G	G	G	A	A	A	G	A
CAP12_c733_120	G/A	2B	589365743	G	G	G	G	G	G	G	G	G	G	G	G	G	G	G	G	G	G	G	G	G	G	G	A	G	G	G	G	G	G	G	G	G	G	G	G	G	G	G	G	G	A	G	A	G	A
Ku_c71357_859	C/T	2B	589599587	C	C	C	T	C	C	C	C	C	C	C	C	C	C	C	C	C	C	C	C	C	C	C	T	C	C	C	C	C	C	T	C	C	C	C	C	C	C	C	C	C	T	T	T	C	T
RAC875_c56111_61	T/C	2B	593747788	C	T	T	C	T	C	T	T	C	C	C	T	C	T	T	T	T	T	C	T	C	T	T	T	T	T	T	T	T	T	T	T	T	C	C	T	T	T	T	T	C	T	T	T	C	T
Kukri_c79815_483	G/A	2B	597714417	G	G	A	G	G	G	G	A	G	G	G	A	G	G	G	G	G	G	G	A	G	G	G	G	G	G	G	G	G	A	G	G	G	G	G	A	G	G	G	G	G	G	G	G	G	G
BobWhite_rep_c48906_121	G/T	2B	601480801	T	G	G	G	G	G	G	G	G	G	G	G	G	T	G	T	G	G	G	G	G	T	G	G	G	G	G	G	T	G	G	G	G	G	G	G	G	G	T	G	G	G	G	G	G	G
IAAV5226	C/A	2B	606747838	C	A	A	C	A	A	A	C	A	A	A	C	A	C	A	C	A	A	A	C	A	C	C	C	C	C	C	C	C	C	C	C	C	A	A	C	C	C	C	C	A	C	C	C	A	C
Kukri_c32700_104	T/C	2B	609102195	T	C	C	C	C	C	C	T	C	C	C	T	C	T	C	T	C	C	C	T	C	T	T	C	T	T	T	T	T	T	C	T	T	C	C	T	T	T	T	C	C	C	C	C	C	C
BS00055427_51	A/G	2B	609655242	A	A	N	A	A	N	A	A	G	G	G	A	G	A	A	A	A	A	G	A	G	A	A	A	A	A	A	A	A	A	A	A	A	G	G	A	A	A	A	A	G	A	A	A	N	A
Ex_c55735_1012	C/T	2B	612740466	C	C	C	T	C	C	C	T	C	C	C	T	C	C	C	C	C	C	C	T	C	C	C	C	C	C	C	C	C	T	C	C	C	C	C	T	C	C	C	T	C	C	C	C	C	C
Ku_c11652_1720	G/A	2B	614973275	G	A	A	G	A	A	A	G	A	A	A	G	A	G	A	G	A	A	A	G	A	G	G	G	G	G	G	G	G	G	G	G	G	A	A	G	G	G	G	G	A	G	G	G	A	G
Ra_c72477_2165	T/G	2B	615947487	T	G	G	T	G	G	G	T	G	G	G	T	G	T	G	T	G	G	G	T	G	T	T	T	T	T	T	T	T	T	T	T	T	G	G	T	T	T	T	T	G	T	T	T	G	T
Ra_c6367_387	C/T	2B	615955547	C	T	T	C	T	T	T	C	T	T	T	C	T	C	T	C	T	T	T	C	T	C	C	C	C	C	C	C	C	C	C	C	C	T	T	C	C	C	C	C	T	C	C	C	T	C
Kukri_c31165_835	T/C	2B	616664895	T	C	C	T	C	C	C	T	C	C	C	T	C	T	C	T	C	C	C	T	C	T	T	T	T	T	T	T	T	T	T	T	T	C	C	T	T	T	T	T	C	T	T	T	C	T
Ku_c12037_482	T/C	2B	618777145	T	C	C	C	C	C	C	T	C	C	C	T	C	T	C	T	C	C	C	T	C	T	T	T	T	T	T	T	T	T	T	T	T	C	C	T	T	T	T	T	C	T	T	T	C	T
Ex_c30517_1207	C/T	2B	620381193	C	T	T	C	T	T	T	C	T	T	T	C	T	C	T	C	T	T	T	C	T	C	C	C	C	C	C	C	C	C	C	C	C	T	T	C	C	C	C	C	T	C	C	C	T	C
Ra_c14316_850	T/C	2B	620384902	T	C	C	T	C	C	C	T	C	C	C	T	C	T	C	T	C	C	C	T	C	T	T	T	T	T	T	T	T	T	T	T	T	C	C	T	T	T	T	T	C	T	T	T	C	T
RAC875_c7540_366	C/T	2B	624657112	C	T	T	T	T	T	T	C	T	T	T	C	T	C	T	C	T	T	T	C	T	C	C	T	C	C	C	C	C	C	C	C	C	T	T	C	C	C	C	T	T	T	C	T	T	T
RAC875_c7540_118	C/T	2B	624657360	C	T	T	C	T	T	T	C	T	T	T	C	T	C	T	C	T	T	T	C	T	C	C	C	C	C	C	C	C	C	C	C	C	T	T	C	C	C	C	C	T	C	C	C	T	C
RAC875_c26278_459	C/T	2B	624663678	C	T	T	C	T	T	T	C	T	N	T	C	T	C	T	C	T	T	T	C	T	C	C	C	C	C	C	C	C	C	C	C	C	T	T	C	C	C	C	C	T	C	C	C	N	C
RAC875_c66657_91	C/T	2B	624684583	C	T	T	C	T	T	T	C	T	T	T	C	T	C	T	C	T	T	T	C	T	C	C	T	C	C	C	C	C	C	C	C	C	T	T	C	C	C	C	T	T	T	C	T	T	T
Excalibur_c31737_169	C/T	2B	624691485	C	T	T	C	T	T	T	C	T	T	T	C	T	C	T	C	T	T	T	C	T	C	C	T	C	C	C	C	C	C	C	C	C	T	T	C	C	C	C	T	T	T	C	T	T	T
RAC875_c12803_916	G/A	2B	624693159	G	A	A	G	A	A	A	G	A	A	A	G	A	G	A	G	A	A	A	G	A	G	G	A	G	G	G	G	G	G	G	G	G	A	A	G	G	G	G	A	A	A	G	A	A	A
Ex_c68194_1532	C/T	2B	624696023	C	T	T	C	T	T	T	C	T	T	T	C	T	C	T	C	T	T	T	C	T	C	C	C	C	C	C	C	C	C	C	C	C	T	T	C	C	C	C	T	T	C	C	C	T	C
Kukri_rep_c69169_334	G/A	2B	624697844	G	A	A	G	A	A	A	G	A	A	A	G	A	G	A	G	A	A	A	G	A	G	G	A	G	G	G	G	G	G	G	G	G	A	A	G	G	G	G	A	A	A	G	A	A	A
Excalibur_c5064_765	A/G	2B	624867057	A	G	G	A	G	G	G	A	G	G	G	A	G	A	G	A	G	G	G	A	G	A	A	G	A	A	A	A	A	A	A	A	A	G	G	A	A	A	A	G	G	G	A	G	G	G
Ex_c69493_1208	G/A	2B	624868508	G	A	A	G	A	A	A	G	A	A	A	G	A	G	A	G	A	A	A	G	A	G	G	A	G	G	G	G	G	G	G	G	G	A	A	G	G	G	G	A	A	A	G	A	A	A
Kukri_c56872_402	G/A	2B	625252094	G	A	A	G	A	A	A	G	A	A	A	G	A	G	A	G	A	A	A	G	A	G	G	A	G	G	G	G	G	G	G	G	G	A	A	G	G	G	G	A	A	A	G	A	A	A
RAC875_c54947_108	A/G	2B	626758601	A	G	G	G	G	G	G	A	G	G	G	A	G	A	G	A	G	G	G	A	G	A	A	G	A	A	A	A	A	A	A	A	A	G	G	A	A	A	A	G	G	G	A	G	G	G
Ra_c108387_863	A/G	2B	627481366	A	G	G	A	G	G	G	A	G	G	G	A	G	A	G	A	G	G	G	A	G	A	A	A	A	A	A	A	A	A	A	A	A	G	G	A	A	A	A	G	G	A	A	A	G	A
JG_c2092_196	T/C	2B	628338969	T	C	C	T	C	C	C	T	C	C	C	T	C	T	C	T	C	C	C	T	C	T	T	C	T	T	T	T	T	T	T	T	T	C	C	T	T	T	T	T	C	C	T	C	C	C
Tdurum_contig66317_77	C/T	2B	628924003	C	T	T	C	T	T	T	C	T	T	T	C	T	C	T	C	T	T	T	C	T	C	C	T	C	C	C	C	C	C	C	C	C	T	T	C	C	C	C	C	T	T	C	T	T	T
Tdurum_contig65349_140	A/G	2B	630812542	A	G	G	A	G	G	G	A	G	G	G	A	G	A	G	A	G	G	G	A	G	A	A	A	A	A	A	A	A	A	A	A	A	G	G	A	A	A	A	A	G	A	A	A	G	A
Excalibur_c6111_411	G/A	2B	640245231	G	G	G	G	G	G	G	G	A	A	A	G	A	G	G	G	G	G	G	G	G	A	G	A	G	G	A	A	A	A	A	A	A	G	A	A	A	A	A	G	G	G	G	A	G	A
RAC875_c12886_2359	G/A	2B	640770033	G	G	A	G	G	A	G	G	A	A	A	G	A	G	G	G	G	G	A	G	G	G	G	G	G	G	G	G	G	G	G	G	G	G	A	G	G	G	G	G	G	G	G	G	G	G
Ex_c960_746	A/G	2B	642055505	G	G	G	A	G	G	G	A	G	G	G	A	G	A	G	A	G	G	G	A	A	A	A	A	A	A	A	A	A	A	A	A	A	A	G	A	A	A	A	A	A	A	A	A	A	A
Ku_c10415_662	C/T	2B	642922355	C	C	C	C	C	C	C	C	C	C	C	C	C	C	C	C	C	C	C	C	C	C	C	C	C	C	C	C	C	C	T	C	C	C	C	C	C	C	C	T	C	C	T	C	C	C
BS00070861_51	C/T	2B	642924507	C	C	C	C	C	C	C	C	C	C	C	C	C	C	C	C	C	C	C	C	C	C	C	C	C	C	C	C	C	C	T	C	C	C	C	C	C	C	C	T	C	C	T	C	C	C
Tdurum_contig7144_248	C/T	2B	643055012	C	C	C	C	C	C	C	C	C	C	C	C	C	C	C	C	C	C	C	C	C	C	C	C	C	C	C	C	C	C	T	C	C	C	C	C	C	C	C	T	C	C	T	C	C	C
Tdurum_contig7144_602	T/C	2B	643055366	T	T	T	T	T	T	T	T	T	T	T	T	T	T	T	T	T	T	T	T	T	T	T	T	T	T	T	T	T	T	C	T	T	T	T	T	T	T	T	C	T	T	C	T	T	T
Excalibur_c30728_218	G/A	2B	644391357	G	G	A	A	G	A	G	G	A	A	A	G	A	G	G	G	G	G	A	G	G	G	G	G	G	G	G	G	G	G	G	G	G	G	A	G	G	G	G	A	G	G	G	G	G	G
BS00088489_51	C/T	2B	645418585	C	T	T	T	T	T	T	C	T	T	T	C	T	C	T	C	T	T	T	C	C	C	C	C	C	C	C	C	C	C	C	C	C	C	T	C	C	C	C	T	C	C	C	C	C	C
Tdurum_contig54925_415	T/C	2B	645418909	T	C	C	C	C	C	C	T	C	C	C	T	C	T	C	T	C	C	C	T	T	T	T	T	T	T	T	T	T	T	T	T	T	T	C	T	T	T	T	C	T	T	T	T	T	T
Tdurum_contig54925_225	A/G	2B	645419099	A	A	G	A	A	G	A	A	G	G	G	A	G	A	A	A	A	A	G	A	A	A	A	A	A	A	A	A	A	A	A	A	A	A	G	A	A	A	A	G	A	A	A	A	A	A
Ra_c4051_1010	C/T	2B	646106570	C	T	T	T	T	T	T	C	T	T	T	C	T	C	T	C	T	T	T	C	C	C	C	C	C	C	C	C	C	C	C	C	C	C	T	C	C	C	C	T	C	C	C	C	C	C
TA002671-0128-w	T/G	2B	646471318	T	G	G	G	G	G	G	T	G	G	G	T	G	T	G	T	G	G	G	T	T	T	T	T	T	T	T	T	T	T	T	T	T	T	G	T	T	T	T	G	T	T	T	T	T	T
BobWhite_rep_c50458_213	C/T	2B	649811778	C	T	T	C	T	T	T	C	T	T	T	T	T	T	T	C	T	T	T	C	T	C	C	T	C	C	C	C	C	C	T	C	C	T	T	C	C	C	C	T	T	T	T	T	T	T
Tdurum_contig12831_69	C/A	2B	654964777	A	A	A	A	A	A	A	C	A	A	A	C	A	C	A	C	A	A	A	C	C	C	C	C	C	C	C	C	C	C	C	C	C	C	A	C	C	C	C	A	C	C	C	C	C	C
Ra_c68109_376	G/A	2B	654969096	A	A	A	A	A	A	A	G	A	A	A	G	A	G	A	G	A	A	A	G	G	G	G	G	G	G	G	G	G	G	G	G	G	G	A	G	G	G	G	A	G	G	G	G	G	G
RAC875_rep_c72879_435	C/T	2B	654974411	T	T	T	C	T	T	T	C	T	T	T	C	T	C	T	C	T	T	T	C	C	C	C	C	C	C	C	C	C	C	C	C	C	C	T	C	C	C	C	T	C	C	C	C	C	C
TA001720-0874	T/C	2B	656329436	T	C	C	C	C	C	C	T	C	C	C	C	C	C	C	T	C	C	C	T	C	C	T	C	T	T	T	T	T	T	T	T	T	C	C	T	T	T	T	C	C	C	T	C	C	C
Kukri_c97631_275	G/A	2B	656759907	G	A	A	A	A	A	A	G	A	A	A	A	A	A	A	G	A	A	A	G	A	A	G	A	G	G	G	G	G	G	G	G	G	A	A	G	G	G	G	A	A	A	G	A	A	A
Tdurum_contig51168_326	C/T	2B	659203565	C	C	C	T	C	C	C	C	C	C	C	C	C	T	C	C	C	C	C	C	T	C	C	T	C	C	C	C	C	C	C	C	C	T	C	C	C	C	C	C	T	T	C	T	T	T
Kukri_c65315_82	A/G	2B	659776096	A	A	A	A	A	A	A	A	A	A	A	A	A	A	A	A	A	A	A	A	A	A	A	A	A	A	A	A	A	A	A	A	A	A	A	A	A	A	A	G	A	A	A	A	A	A
Tdurum_contig12459_405	A/G	2B	659776196	A	A	A	A	A	A	A	A	A	A	A	A	A	A	A	A	A	A	A	A	A	A	A	A	A	A	A	A	A	A	A	A	A	A	A	A	A	A	A	G	A	A	A	A	A	A
BS00057475_51	T/C	2B	660455136	T	T	T	T	T	T	T	C	T	T	T	C	T	T	T	T	T	T	T	C	T	T	T	T	T	T	T	T	T	C	T	T	T	T	T	C	T	T	T	C	T	T	T	T	T	T
Tdurum_contig22828_244	G/T	2B	661749093	G	T	T	G	T	T	T	G	T	T	T	G	T	G	T	G	T	T	T	G	T	T	G	T	G	G	G	G	G	G	G	G	G	T	T	G	G	G	G	G	T	T	G	T	T	T
Tdurum_contig25423_72	C/T	2B	661749376	C	T	T	C	T	T	T	C	T	T	T	C	T	C	T	C	T	T	T	C	T	T	C	T	C	C	C	C	C	C	C	C	C	T	T	C	C	C	C	C	T	T	C	T	T	T
RAC875_rep_c72476_295	G/T	2B	662887655	G	T	T	G	T	T	T	G	T	T	T	G	T	G	T	G	T	T	T	G	T	T	G	T	G	G	G	G	G	G	G	G	G	T	T	G	G	G	G	G	T	T	G	T	T	T
Kukri_c10749_489	A/G	2B	663476214	G	G	G	A	A	A	A	G	A	A	A	G	A	G	A	A	A	A	G	A	G	G	A	G	A	G	G	G	A	G	G	G	G	G	A	G	G	G	A	G	G	A	G	G	G	A
Excalibur_c25414_806	T/C	2B	664098798	T	T	T	C	T	T	T	T	T	T	T	T	T	T	T	T	T	T	T	T	C	T	T	C	T	T	T	T	T	T	T	T	T	C	T	T	T	T	T	C	C	C	T	C	C	C
BobWhite_c23046_293	G/A	2B	666460234	G	A	A	G	A	A	A	G	A	A	A	G	A	G	A	G	A	A	A	G	G	A	G	G	G	G	G	G	G	G	G	G	G	G	A	G	G	G	G	G	G	G	G	G	G	G
Kukri_c49007_501	C/T	2B	666469246	C	T	T	C	T	T	T	C	T	T	T	C	T	C	T	C	T	T	T	C	C	T	C	C	C	C	C	C	C	C	C	C	C	C	T	C	C	C	C	C	C	C	C	C	C	C
BobWhite_c12134_1140	C/T	2B	668313803	C	C	C	T	C	C	C	T	C	C	C	T	C	T	C	T	C	C	C	T	C	C	C	C	C	C	C	C	T	T	T	C	C	C	C	T	C	C	T	T	C	T	T	C	C	T
BS00098739_51	A/G	2B	672134200	G	G	G	A	G	G	G	A	G	G	G	A	G	A	G	A	G	G	G	A	G	G	G	G	G	A	G	A	A	A	A	A	A	G	G	A	A	A	A	A	G	A	A	G	G	A
BS00011545_51	G/A	2B	672139838	A	G	G	G	G	G	G	G	G	G	G	G	G	G	G	G	G	G	G	G	A	G	G	A	G	G	G	G	G	G	G	G	G	A	G	G	G	G	G	G	A	G	G	A	A	G
BS00009247_51	T/C	2B	672139841	C	T	T	T	T	T	T	T	T	T	T	T	T	T	T	T	T	T	T	T	C	T	T	C	T	T	T	T	T	T	T	T	T	C	T	T	T	T	T	T	C	T	T	C	C	T
BobWhite_c5543_492	C/T	2B	672851037	C	T	T	C	T	T	T	C	T	C	C	C	T	C	T	C	T	T	T	C	C	T	C	C	C	C	C	C	C	C	C	C	C	C	T	C	C	C	C	C	C	C	C	C	C	C
Tdurum_contig76090_916	A/G	2B	674484371	A	A	G	A	A	G	A	A	G	A	A	A	G	A	A	A	A	A	G	A	A	G	A	A	A	A	A	A	A	A	A	A	A	A	G	A	A	A	A	A	A	A	A	A	A	A
Tdurum_contig5691_526	G/A	2B	676569259	G	G	A	G	G	A	G	G	A	G	G	G	A	G	G	G	G	G	A	G	G	A	G	G	G	G	G	G	G	G	G	G	G	G	A	G	G	G	G	G	G	G	G	G	G	G
CAP11_c1036_238	T/C	2B	677358689	T	T	C	T	T	C	T	T	C	T	T	T	C	T	T	T	T	T	C	T	T	C	T	T	T	T	T	T	T	T	T	T	T	T	C	T	T	T	T	T	T	T	T	T	T	T
Excalibur_c6769_1371	A/G	2B	678734433	A	A	G	A	A	G	A	A	G	A	A	A	G	A	A	A	A	A	G	A	A	G	A	A	A	A	A	A	A	A	A	A	A	A	G	A	A	A	A	A	A	A	A	A	A	A
Excalibur_c6769_758	T/C	2B	678735626	T	T	C	T	T	C	T	T	C	T	T	T	C	T	T	T	T	T	C	T	T	C	T	T	T	T	T	T	T	T	T	T	T	T	C	T	T	T	T	T	T	T	T	T	T	T
tplb0049b10_696	G/A	2B	679753657	G	G	A	G	G	A	G	G	A	G	G	G	A	G	G	G	G	G	A	G	G	A	G	G	G	G	G	G	G	G	G	G	G	G	A	G	G	G	G	G	G	G	G	G	G	G
BobWhite_c47573_560	A/G	2B	681951306	G	A	A	A	A	A	A	A	A	A	A	A	A	A	A	A	A	A	A	A	A	A	A	A	A	A	A	A	A	A	A	A	A	A	A	A	A	A	A	G	A	A	A	A	A	A
Tdurum_contig30325_334	A/G	2B	683329700	A	A	A	A	G	A	A	A	A	A	G	A	A	G	G	A	G	G	A	A	G	A	G	A	G	G	G	G	G	A	A	G	G	G	A	A	G	G	G	G	G	G	G	G	A	A
BobWhite_c1072_100	T/C	2B	685186173	C	T	T	T	T	T	T	T	T	T	T	T	T	T	T	C	T	T	T	T	T	T	T	T	T	T	T	T	C	T	C	T	T	T	T	T	T	T	C	C	T	T	C	T	T	T
BobWhite_c1072_593	A/G	2B	685186665	A	A	G	A	A	G	A	A	G	A	A	A	G	A	A	A	A	A	G	A	A	G	G	A	G	A	G	A	A	A	A	A	A	A	A	A	A	A	A	A	A	G	A	A	A	G
CAP11_c2194_115	T/C	2B	690277711	C	T	C	T	C	T	T	T	T	T	C	T	T	T	C	T	C	C	T	T	T	C	T	C	T	T	T	T	T	T	T	T	T	T	T	T	T	T	T	T	T	T	T	T	T	C
Kukri_c13006_731	C/T	2B	691092680	T	C	T	C	T	C	C	C	C	C	T	C	C	C	T	C	T	T	C	C	C	T	C	T	C	C	C	C	C	C	C	C	C	C	C	C	C	C	C	C	C	C	C	C	C	T
Ex_c47157_558	C/A	2B	691100001	C	C	C	A	C	C	C	C	C	C	C	C	C	C	C	C	C	C	C	C	C	C	A	C	C	C	C	C	C	C	C	C	C	C	C	C	C	C	C	C	C	C	C	C	C	C
Tdurum_contig80351_311	G/T	2B	691103660	G	G	G	T	G	G	G	G	G	G	G	G	G	G	G	G	G	G	G	G	G	G	T	G	G	G	G	G	G	G	G	G	G	G	G	G	G	G	G	G	G	G	G	G	G	G
BS00081231_51	C/T	2B	691810647	C	C	C	C	C	C	C	C	C	C	C	C	C	C	C	C	C	C	C	C	C	C	C	T	C	T	C	T	C	C	C	T	T	C	C	C	T	T	C	T	C	C	C	C	C	C
BS00086322_51	T/C	2B	694872651	T	T	T	C	T	T	T	T	T	T	T	T	T	T	T	T	T	T	T	T	T	T	C	C	T	C	T	C	T	T	T	C	C	T	T	T	C	C	T	C	T	T	T	T	T	T
Excalibur_c10071_213	A/G	2B	700891399	G	A	G	A	A	G	A	G	G	G	G	A	G	A	A	A	A	A	A	A	A	A	A	A	A	A	A	A	A	A	A	A	A	G	A	A	A	A	A	A	G	A	A	G	A	G
RFL_Contig2612_826	T/C	2B	700891783	T	C	T	T	C	T	C	T	T	T	T	C	T	C	C	T	C	C	C	C	C	T	T	T	T	T	T	T	T	C	T	T	T	T	C	C	T	T	T	T	T	T	T	T	C	T
CAP11_c1716_97	A/G	2B	705896293	A	G	A	A	G	A	A	A	A	A	A	A	A	G	G	A	G	G	A	A	G	A	G	A	G	G	G	G	G	A	A	G	G	G	A	A	G	G	G	G	G	G	G	G	G	A
BobWhite_c17220_314	G/A	2B	705896457	A	A	G	G	A	G	A	G	G	G	G	A	G	G	A	G	A	A	G	G	G	G	A	G	G	G	G	G	G	G	G	G	G	G	G	G	G	G	G	G	G	G	G	G	G	G
BS00021682_51	C/A	2B	706668289	C	C	A	A	C	A	C	A	A	A	A	C	A	C	C	C	C	C	C	C	C	A	A	C	A	C	A	C	A	C	C	C	C	A	C	C	C	C	A	C	A	A	C	A	C	A
JD_c11109_572	T/C	2B	707419258	T	T	T	T	C	T	T	T	T	T	T	T	T	T	C	T	C	C	T	T	T	T	T	T	T	T	T	T	T	T	T	T	T	T	T	T	T	T	T	T	T	T	T	T	T	T
BobWhite_c47357_535	T/C	2B	707424050	T	T	C	C	T	C	T	C	C	C	C	T	C	T	T	T	T	T	T	T	T	C	C	T	C	T	C	T	C	T	T	T	T	C	T	T	T	T	C	T	C	C	T	C	T	C
BobWhite_c2521_117	A/G	2B	707564024	A	A	G	G	A	G	A	G	G	G	G	A	G	A	A	A	A	A	A	A	A	G	G	A	G	A	G	A	G	A	A	A	A	G	A	A	A	A	G	A	G	G	A	G	A	G
Kukri_c2343_108	A/G	2B	707566194	A	A	G	G	A	G	A	G	G	G	G	A	G	A	A	A	A	A	A	A	A	G	G	A	G	A	G	A	G	A	A	A	A	G	A	A	A	A	G	A	G	G	A	G	A	G
RAC875_c4465_81	A/G	2B	707567019	A	A	G	G	A	G	A	G	G	G	G	A	G	A	A	A	A	A	A	A	A	G	G	A	G	A	G	A	G	A	A	A	A	G	A	A	A	A	G	A	G	G	A	G	A	G
IAAV3067	C/G	2B	707631149	C	C	G	G	C	G	C	G	G	G	G	C	G	C	C	C	C	C	C	C	C	G	G	C	G	C	G	C	G	C	C	C	C	G	C	C	C	C	G	C	G	G	C	G	C	G
Ku_c12447_2002	G/T	2B	712410025	G	G	T	G	G	T	G	T	T	T	T	G	T	G	G	G	G	G	G	G	G	T	G	G	G	G	G	G	G	G	G	G	G	T	G	G	G	G	G	G	T	T	G	T	G	T
Excalibur_c60964_203	C/T	2B	716915295	T	C	C	C	C	C	C	C	C	C	C	C	C	C	C	T	C	C	C	C	C	T	C	C	C	C	C	C	C	C	T	C	C	T	C	C	C	C	C	C	C	C	T	C	C	C
Tdurum_contig21896_174	T/C	2B	717896464	T	T	T	T	T	C	T	C	C	C	C	T	C	T	T	T	T	T	T	T	T	C	T	T	T	T	T	T	T	T	T	T	T	C	T	T	T	T	T	T	C	T	C	C	T	C
CAP8_c2432_370	C/T	2B	719998271	T	C	C	C	C	C	C	C	C	C	C	C	C	C	C	C	C	C	C	C	C	C	C	C	C	C	C	C	C	C	T	C	C	C	C	C	C	C	C	C	C	C	C	C	C	C
Excalibur_rep_c78626_295	C/T	2B	720181421	T	C	C	C	C	C	C	C	C	C	C	C	C	C	C	C	C	C	C	C	C	C	C	C	C	C	C	C	C	C	T	C	C	C	C	C	C	C	C	C	C	C	C	C	C	C
Excalibur_c80601_278	G/A	2B	722126280	G	G	G	G	G	A	G	A	A	A	A	G	A	G	G	G	G	G	G	G	G	A	A	G	G	G	G	G	G	G	G	G	G	A	G	G	G	G	G	G	A	G	A	A	G	A
Excalibur_c27629_473	T/C	2B	722581382	T	T	T	N	T	C	T	C	C	C	C	T	C	T	T	T	T	T	T	T	T	C	C	T	T	T	T	T	T	T	T	T	T	C	T	T	T	T	T	T	C	T	C	C	C	C
BS00047073_51	T/C	2B	723226639	T	T	T	T	T	C	T	C	C	C	C	T	C	T	T	T	T	T	T	T	T	T	T	T	T	T	T	T	T	T	T	T	T	T	T	T	T	T	T	T	C	T	T	C	T	C
BS00047070_51	C/T	2B	723226721	C	C	C	C	C	T	C	T	T	T	T	C	T	C	C	C	C	C	C	C	C	C	C	C	C	C	C	C	C	C	C	C	C	C	C	C	C	C	C	C	T	C	C	T	C	T
Ku_c51309_212	T/C	2B	723238395	T	T	T	T	T	T	T	T	T	T	T	T	T	T	T	T	T	T	T	T	T	C	C	T	T	T	T	T	T	T	T	T	T	C	T	T	T	T	T	T	T	T	C	T	T	T
Kukri_c15498_1679	T/C	2B	723476660	T	T	T	T	T	C	T	C	C	C	C	T	C	T	T	T	T	T	T	T	T	T	T	T	T	T	T	T	T	T	T	T	T	T	T	T	T	T	T	T	C	T	T	C	T	C
BobWhite_c32938_366	G/A	2B	724041031	G	G	G	G	G	A	G	A	A	A	A	G	A	G	G	G	G	G	G	G	G	G	G	G	G	G	G	G	G	G	G	G	G	G	G	G	G	G	G	G	A	G	G	A	G	A
JD_c9115_954	G/T	2B	725216110	G	G	G	G	G	G	G	G	G	G	G	G	G	G	G	G	G	G	G	G	G	T	T	G	G	G	G	G	G	G	G	G	G	T	G	G	G	G	G	G	G	G	T	G	G	G
BS00063033_51	G/A	2B	725900995	G	G	G	G	G	G	G	G	G	G	G	G	G	G	G	G	G	G	G	G	G	G	G	G	G	G	G	G	G	G	G	G	G	G	G	G	G	G	G	G	G	G	G	G	G	G
Ku_c674_915	G/A	2B	727955433	G	G	G	G	G	G	G	G	G	G	G	G	G	G	G	G	G	G	G	G	A	G	G	A	G	G	R	G	N	G	G	G	G	G	G	G	G	G	R	G	G	G	G	R	G	G
Jagger_c9471_247	C/T	2B	728401571	C	C	C	C	C	C	C	C	C	C	C	C	C	C	C	C	C	C	C	C	T	C	C	T	C	C	C	C	C	C	C	C	C	C	C	C	C	C	C	C	C	C	C	C	C	C
TA001163-0861	G/T	2B	728413878	G	G	G	G	G	G	G	G	G	G	G	G	G	G	G	G	G	G	G	G	T	G	G	T	G	G	G	G	G	G	G	G	G	G	G	G	G	G	G	G	G	G	G	G	G	G
Kukri_c101063_1234	T/C	2B	729539476	T	T	T	T	T	T	T	T	T	T	T	T	T	T	T	T	T	T	T	T	C	T	T	C	T	T	T	T	T	T	T	T	T	T	T	T	T	T	T	T	T	T	T	T	T	T
Ex_c13213_2594	G/A	2B	731743568	G	G	G	G	G	A	G	A	A	A	A	G	A	G	G	G	G	G	G	G	G	G	G	G	G	G	G	G	G	G	G	G	G	G	G	G	G	G	G	G	A	G	G	A	G	A
Ex_c13213_2992	C/T	2B	731743966	C	C	C	C	C	T	C	T	T	T	T	C	T	C	C	C	C	C	C	C	C	C	C	C	C	C	C	C	C	C	C	C	C	C	C	C	C	C	C	C	T	C	C	T	C	T
Tdurum_contig48260_249	G/A	2B	731822452	G	G	G	G	G	A	G	A	A	A	A	G	A	G	G	G	G	G	G	G	G	G	G	G	G	G	G	G	G	G	G	G	G	G	G	G	G	G	G	G	A	G	G	A	N	A
CAP8_c5161_165	C/T	2B	734323921	C	C	C	T	C	C	C	C	C	C	C	C	C	C	C	C	C	C	C	C	C	C	C	C	C	C	C	C	C	C	C	C	C	C	C	C	C	C	C	C	C	C	C	C	T	C
Ra_c13298_434	C/T	2B	740715738	C	C	C	C	C	C	C	C	C	C	C	C	C	C	C	C	C	C	C	C	C	C	C	C	C	C	C	C	C	C	C	C	C	C	C	C	C	C	C	C	C	C	C	C	C	C
Excalibur_c35074_257	T/C	2B	742870278	C	C	C	T	T	C	T	C	C	C	C	T	C	C	T	C	T	C	T	C	C	T	T	T	C	T	T	T	C	T	C	T	T	T	T	T	T	T	C	T	C	C	T	C	C	C
Tdurum_contig77036_338	C/T	2B	748542629	T	T	T	C	C	T	C	T	T	T	T	C	T	C	C	T	C	N	C	T	C	T	C	T	T	C	C	C	C	C	T	C	C	C	C	C	C	C	C	C	T	C	C	T	T	T
IAAV3648	C/T	2B	748638087	T	T	T	C	C	T	C	T	T	T	T	C	T	C	C	C	C	C	C	T	C	T	C	T	C	C	C	C	C	C	T	C	C	C	C	C	C	C	C	C	T	C	C	T	C	T
BobWhite_c13295_407	T/C	2B	750170821	C	C	C	T	T	C	T	C	C	C	C	T	C	T	T	N	T	N	T	C	T	C	T	T	N	T	C	T	C	T	C	T	T	T	T	T	T	T	C	T	C	C	T	C	N	C
RAC875_c40992_113	G/T	2B	752060706	G	G	G	G	G	G	G	G	G	G	G	G	G	G	G	T	G	T	G	T	G	T	T	T	T	G	T	G	T	G	G	G	G	G	G	T	G	G	T	G	T	T	G	G	T	G
Excalibur_c37753_754	C/T	2B	752061761	C	C	C	C	C	C	C	C	C	C	C	C	C	C	C	T	C	C	C	T	C	T	T	T	T	C	T	C	T	C	C	C	C	C	C	T	C	C	T	C	T	T	C	C	C	C
BS00022374_51	C/T	2B	753815957	T	T	T	N	C	T	C	T	T	T	T	C	T	C	C	T	C	N	C	C	C	C	C	C	T	C	T	C	T	C	T	C	C	C	C	C	C	C	T	C	C	T	C	T	T	T
Excalibur_c1940_359	C/T	2B	753881354	C	C	C	N	C	C	C	C	C	C	C	C	C	C	C	T	C	N	C	C	C	C	C	C	T	C	T	C	T	C	C	C	C	C	C	C	C	C	T	C	C	T	C	C	C	C
RAC875_c1734_703	C/T	2B	753882390	C	C	C	N	C	C	C	C	C	C	C	C	C	C	C	T	C	N	C	C	C	C	C	C	T	C	T	C	T	C	C	C	C	C	C	C	C	C	T	C	C	T	C	C	C	C
BS00022805_51	T/C	2B	754020209	C	C	C	C	T	C	T	C	C	C	C	C	C	T	T	C	T	N	T	C	T	C	T	C	C	T	C	T	C	T	C	T	T	T	T	C	T	T	C	T	C	C	T	C	C	C
Kukri_c44368_240	A/G	2B	757895410	A	A	A	A	A	A	A	A	A	A	A	G	A	A	A	A	A	A	A	A	A	A	G	G	A	A	A	A	A	A	A	A	A	G	A	A	A	A	A	A	A	A	G	A	A	A
BS00022064_51	A/G	2B	758289245	G	G	G	N	A	G	A	G	G	G	G	G	G	A	A	G	A	N	A	G	A	G	A	G	G	A	G	A	G	A	G	A	A	G	G	G	A	A	G	A	G	G	G	G	N	G
BS00030364_51	T/C	2B	758330244	C	C	T	T	C	T	C	T	T	T	T	T	T	C	C	T	C	N	C	T	C	T	C	T	T	C	T	C	T	C	T	C	C	T	T	T	C	C	T	C	T	T	T	T	T	T
Ku_c48694_1284	G/T	2B	759572315	G	G	G	G	G	G	G	G	G	G	G	T	G	G	G	G	G	G	G	T	G	G	G	T	G	G	G	G	G	G	G	G	G	T	T	G	G	G	G	G	T	G	T	G	G	G
Ku_c102096_268	C/T	2B	759890041	C	C	C	C	C	C	C	C	C	C	C	T	C	C	C	C	C	C	C	T	C	C	C	T	C	C	C	C	C	C	C	C	C	T	T	C	C	C	C	C	T	C	T	C	C	C
BS00028063_51	T/G	2B	767901706	T	T	T	G	T	T	T	T	T	G	T	T	T	T	T	T	T	T	T	T	G	T	T	T	G	T	T	T	T	T	T	T	T	T	T	T	T	T	T	T	T	T	T	T	G	T
Excalibur_c9752_73	G/T	2B	769944809	G	G	T	T	G	T	G	T	T	T	T	G	T	G	G	T	G	G	T	T	G	T	G	G	T	G	G	G	G	G	G	G	G	G	T	T	G	G	G	G	G	G	G	T	T	G
RAC875_c5949_2011	T/G	2B	769944828	T	T	G	G	T	G	T	G	G	G	G	T	G	T	T	G	T	T	G	G	T	G	T	T	G	T	T	T	T	T	T	T	T	T	G	G	T	T	T	T	T	T	T	G	G	T
RAC875_c25271_138	C/T	2B	771656459	T	T	C	C	T	C	T	C	C	C	C	C	C	C	T	T	T	N	C	C	C	T	T	C	C	C	C	C	C	C	C	C	C	C	C	C	C	C	C	C	C	C	C	C	C	C
BobWhite_c10864_436	T/C	2B	772761933	T	T	C	C	T	C	T	C	C	C	C	T	C	T	T	C	T	T	C	C	T	C	T	T	C	T	T	T	T	T	C	T	T	T	C	C	T	T	T	T	T	T	T	C	C	C
BS00080318_51	G/T	2B	772971321	G	G	T	T	G	T	G	T	T	T	T	G	T	G	G	T	G	G	T	G	G	G	G	G	T	G	G	G	G	G	T	G	G	G	T	G	G	G	G	G	G	G	G	G	T	T
Ku_c30027_394	A/C	2B	773193731	A	A	A	A	A	A	A	A	A	A	A	A	A	A	A	A	A	A	A	A	A	A	A	A	A	A	A	A	A	A	A	A	A	A	A	A	A	A	A	A	A	A	A	A	A	A
Kukri_c12117_134	T/G	2B	773941775	T	T	G	T	T	G	T	G	G	G	G	T	G	T	T	G	T	T	G	G	T	G	T	T	G	T	T	T	T	T	G	T	T	T	G	G	T	T	T	T	T	T	T	G	G	G
Kukri_c21087_79	A/G	2B	774021151	A	A	G	A	A	G	A	G	G	G	G	A	G	A	A	G	A	A	G	G	A	G	A	A	G	A	A	A	A	A	G	A	A	A	G	G	A	A	A	A	A	A	A	G	G	G
RAC875_c98387_145	C/T	2B	775409907	C	C	C	C	C	C	C	C	C	C	C	C	C	C	C	C	C	C	C	C	C	C	T	C	C	C	T	C	T	C	C	C	C	T	C	C	C	C	T	C	T	T	T	C	C	C
Kukri_c34553_110	T/C	2B	775410302	T	T	T	T	T	T	T	T	T	T	T	T	T	T	T	T	T	T	T	T	T	T	C	T	T	T	C	T	C	T	T	T	T	C	T	T	T	T	C	T	C	C	C	T	T	T
Excalibur_c30744_181	T/C	2B	776298317	T	T	T	T	T	T	T	T	T	T	T	T	T	T	T	T	T	C	T	T	T	T	C	T	T	T	C	T	C	T	T	T	T	C	T	T	T	T	C	T	C	C	C	T	T	T
RAC875_c22463_494	T/C	2B	776336335	T	T	C	T	T	T	T	T	T	C	T	T	T	T	T	T	T	C	C	T	T	T	C	T	T	T	C	T	C	T	T	T	T	C	C	T	T	T	C	T	C	C	C	T	T	T
BS00106695_51	T/G	2B	776337601	T	T	T	T	T	T	T	T	T	T	T	T	T	T	T	T	T	T	T	T	T	T	G	T	T	T	G	T	G	T	T	T	T	G	T	T	T	T	G	T	G	G	G	T	T	T
BS00011276_51	A/G	2B	777714855	A	A	A	A	A	A	A	A	A	N	A	A	A	A	A	A	A	N	A	A	A	A	G	A	A	A	G	A	G	A	A	A	A	G	A	A	A	A	G	A	G	G	G	A	A	A
Excalibur_c1883_340	G/A	2B	777714911	G	G	G	G	G	G	G	G	G	N	G	G	G	G	G	G	G	N	G	G	G	G	A	G	G	G	A	G	A	G	G	G	G	A	G	G	G	G	A	G	A	A	A	G	G	G
Excalibur_c65466_714	C/T	2B	778238232	C	C	C	C	C	C	C	C	C	C	C	C	C	C	C	C	C	N	C	C	C	C	T	C	C	C	T	C	T	C	C	C	C	T	C	C	C	C	T	C	T	T	T	C	C	C
BS00069756_51	T/C	2B	778245663	T	T	T	T	T	T	T	T	T	T	T	T	T	T	T	T	T	N	T	T	T	T	C	T	T	T	C	T	C	T	T	T	T	C	T	T	T	T	C	T	C	C	C	T	T	T
BS00063589_51	T/G	2B	779236356	T	T	T	T	T	T	T	T	T	T	T	T	T	T	T	T	T	N	T	T	T	T	G	T	T	T	G	T	G	T	T	T	T	G	T	T	T	T	G	T	G	G	G	T	T	T
Tdurum_contig53038_1287	C/T	2B	779929120	C	C	C	C	C	C	C	C	C	C	C	C	C	C	C	C	C	C	C	C	C	C	C	C	C	C	T	C	C	C	C	C	C	C	C	C	C	C	C	C	C	T	C	T	C	C
tplb0057b09_367	A/G	2B	780359976	A	A	A	A	A	A	A	A	A	A	A	A	A	G	A	A	A	A	A	A	G	A	G	A	A	G	G	A	G	A	A	G	G	G	A	A	G	G	G	G	G	G	G	A	A	A
BS00004405_51	C/A	2B	780360224	C	C	C	C	C	C	C	C	C	C	C	C	C	C	C	C	C	C	C	C	C	C	A	C	C	C	A	C	A	C	C	C	C	A	C	C	C	C	A	C	A	A	A	C	C	C
Tdurum_contig42282_10323	T/C	2B	782296547	C	T	T	T	T	T	T	T	T	T	T	T	T	T	T	T	T	T	T	T	T	C	C	C	T	T	C	C	T	T	T	T	T	T	T	T	T	T	T	T	T	C	T	C	T	T
Kukri_c7146_870	T/C	2B	782498585	C	T	T	T	T	C	T	T	T	T	T	T	T	T	T	T	T	T	T	T	T	T	T	T	T	T	T	T	T	T	T	T	T	T	T	T	T	T	T	T	T	T	T	T	T	C
Kukri_c26697_366	T/C	2B	786248995	C	T	T	T	T	T	T	T	T	T	T	T	T	T	T	T	T	T	T	T	T	C	C	C	T	T	C	T	T	T	T	T	T	T	T	T	T	T	T	T	T	C	T	C	T	T
Excalibur_c26527_330	G/A	2B	786414758	G	G	A	G	G	G	G	G	G	G	G	G	G	G	G	G	G	G	G	G	G	G	G	G	G	G	G	G	G	G	G	G	G	G	A	G	G	G	G	G	G	G	G	G	G	G
Kukri_c79633_169	C/T	2B	786414772	C	C	T	C	C	C	C	C	C	C	C	C	C	C	C	C	C	C	C	C	C	C	C	C	C	C	C	C	C	C	C	C	C	C	T	C	C	C	C	C	C	C	C	C	C	C
Ku_c67680_195	C/T	2B	786781829	C	C	T	C	C	C	C	C	C	C	C	C	C	C	C	C	C	C	C	C	C	C	C	C	C	C	C	C	C	C	C	C	C	C	T	C	C	C	C	C	C	C	C	C	C	C
Excalibur_rep_c107890_89	T/C	2B	788524655	T	T	C	T	T	T	T	T	C	T	T	T	T	T	T	T	T	T	T	C	T	C	T	T	T	T	T	T	T	T	T	T	T	T	C	C	T	T	T	T	T	T	T	T	T	T
BobWhite_c7274_333	C/T	2B	789021008	C	C	T	C	C	C	C	C	T	T	C	C	C	C	C	C	C	C	C	T	C	T	C	C	C	C	C	C	C	C	C	C	C	C	T	T	C	C	C	C	C	C	C	C	C	C
BobWhite_c12911_649	G/A	2B	790455992	G	G	A	G	G	G	G	G	G	G	G	G	G	G	G	G	G	G	G	G	G	G	G	G	G	G	G	G	G	G	G	G	G	G	A	G	G	G	G	G	G	G	G	G	G	G
BobWhite_c39769_102	G/A	2B	790644588	G	G	A	G	G	G	G	G	G	G	G	G	G	G	G	G	G	N	G	G	G	G	G	G	G	G	G	G	G	G	G	G	G	G	A	G	G	G	G	G	G	G	G	G	G	G
Excalibur_c23857_594	C/T	2B	790653124	C	C	T	C	C	C	C	C	C	C	C	C	C	C	C	C	C	T	C	C	C	C	C	C	C	C	C	C	C	C	C	C	C	C	T	C	C	C	C	C	C	C	C	C	C	C
Ku_c11917_1680	C/T	2B	791212458	C	C	T	C	C	C	C	C	C	C	C	C	C	C	C	C	C	C	C	C	C	C	C	C	C	C	C	C	C	C	C	C	C	C	T	C	C	C	C	C	C	C	C	C	C	C
RAC875_c8634_1414	T/C	2B	791599457	T	T	C	T	T	T	T	T	T	T	T	T	T	T	T	T	T	T	T	T	T	T	T	T	T	T	T	T	T	T	T	T	T	T	C	T	T	T	T	T	T	T	T	T	T	T
BS00039187_51	A/G	2B	791646443	G	G	A	A	G	G	G	A	A	A	G	G	G	A	G	G	G	A	A	A	A	A	A	A	G	A	A	A	A	A	G	A	A	G	A	A	A	A	A	A	G	A	G	G	N	G
BS00039185_51	G/T	2B	791646964	G	G	G	G	G	G	G	G	G	G	G	G	G	T	G	G	G	G	G	G	T	G	T	T	G	T	T	T	T	G	G	T	T	G	G	G	T	T	T	T	G	T	G	G	G	G
Excalibur_c58935_208	A/G	2B	791891774	A	A	G	A	A	A	A	A	A	A	A	A	A	A	A	A	A	A	A	A	A	A	A	A	A	A	A	A	A	A	A	A	A	A	G	A	A	A	A	A	A	A	A	A	A	A
Kukri_c27944_633	T/C	2B	792237612	T	T	C	T	T	T	T	T	T	T	T	T	T	T	T	T	T	T	T	T	T	T	T	T	T	T	T	T	T	T	T	T	T	T	C	T	T	T	T	T	T	T	T	T	T	T
Kukri_rep_c69427_230	A/G	2B	792590497	A	A	G	A	A	A	A	A	A	A	A	A	A	A	A	A	A	A	A	A	A	A	A	A	A	A	A	A	A	A	A	A	A	A	G	A	A	A	A	A	A	A	A	A	A	A
RAC875_rep_c71149_148	C/T	2B	792590580	C	C	C	C	C	C	C	C	C	C	C	C	C	T	C	C	C	C	C	C	T	C	T	T	C	T	T	T	T	C	C	T	T	C	C	C	T	T	T	T	C	T	C	C	C	C
IAAV8940	G/A	2B	793271379	G	G	G	G	G	G	G	G	G	G	G	G	G	G	G	G	G	N	G	A	G	G	G	G	G	G	G	G	G	G	G	G	G	G	G	G	G	G	G	G	G	G	G	G	G	G
RAC875_c16993_444	G/A	2B	796119807	G	A	A	G	A	A	A	G	G	G	A	A	A	G	A	A	A	G	G	G	G	G	G	G	G	G	G	G	G	G	A	G	G	G	A	G	G	G	G	G	G	G	G	A	G	A
IAAV6032	T/C	2B	796241539	C	T	T	T	T	C	T	T	C	T	T	T	T	T	T	T	T	T	T	T	T	T	C	T	T	T	C	T	T	T	T	T	T	T	T	T	T	T	T	T	T	T	T	T	T	T
Excalibur_c8919_2133	G/A	2B	799551441	G	A	A	G	A	A	A	G	G	G	A	A	A	G	A	A	A	N	G	G	G	G	G	G	G	G	G	G	G	G	A	G	G	A	A	G	G	G	G	G	A	G	A	A	G	A
RFL_Contig1115_407	A/G	2B	799725280	G	A	A	A	A	A	A	G	A	G	A	A	A	A	A	A	A	A	A	A	A	A	A	G	A	G	A	G	A	G	A	G	G	A	A	A	G	G	A	G	A	A	A	A	G	A
BS00072840_51	G/A	2B	799729172	A	G	G	G	G	G	G	A	G	A	G	G	G	G	G	G	G	G	G	G	G	G	G	A	G	A	G	A	G	A	G	A	A	G	G	G	A	A	G	A	G	G	G	G	A	G
BS00072839_51	T/C	2B	799729208	C	T	T	T	T	T	T	C	T	C	T	T	T	T	T	T	T	N	T	T	T	T	T	C	T	C	T	C	T	C	T	C	C	T	T	T	C	C	T	C	T	T	T	T	C	T
BS00083998_51	C/T	2B	800879576	C	C	C	C	C	C	C	C	T	C	C	C	C	T	C	C	C	C	C	T	T	T	T	C	T	C	T	C	T	C	C	C	C	T	C	C	C	C	T	C	T	T	T	C	C	C
RFL_Contig5495_464	C/A	2B	800879761	C	C	C	C	C	C	C	A	C	A	C	C	C	C	C	C	C	C	C	C	C	C	C	C	C	C	C	C	C	A	C	C	C	C	C	A	C	C	C	C	C	C	C	C	A	C
RFL_Contig5495_682	C/T	2B	800879979	C	C	C	C	C	C	C	T	C	T	C	C	C	C	C	C	C	C	C	C	C	C	C	C	C	C	C	C	C	T	C	C	C	C	C	T	C	C	C	C	C	C	C	C	T	C
Ra_c105904_1191	C/T	2B	800882424	T	T	T	T	T	T	T	C	C	C	T	T	T	C	T	T	T	C	T	C	C	C	C	T	C	T	C	T	C	C	T	T	T	C	T	C	T	T	C	T	C	C	C	T	C	T
Kukri_c9898_328	G/A	2B	803855655	G	A	A	G	A	G	A	G	G	G	A	A	A	G	A	A	A	G	G	G	G	G	G	G	G	G	G	G	G	G	A	G	G	G	A	G	G	G	G	G	G	G	G	A	G	A
Excalibur_c15671_87	C/T	2B	803855827	C	C	C	C	C	T	C	C	N	C	C	C	C	C	C	C	C	N	C	N	C	T	C	C	C	C	C	C	C	C	C	C	C	T	C	C	C	C	C	C	T	C	T	C	C	C
Kukri_c9898_1618	T/C	2B	803857174	T	C	C	T	C	T	C	T	T	T	C	C	C	T	C	C	C	T	T	T	T	T	T	T	T	T	T	T	T	T	C	T	T	T	C	T	T	T	T	T	T	T	T	C	T	C
Kukri_c49784_86	C/T	2B	804811404	C	T	T	C	T	T	T	C	C	T	T	T	T	C	T	T	T	C	C	T	C	C	C	C	C	C	C	C	C	C	T	C	C	C	T	C	C	C	C	C	C	C	C	T	C	T
Excalibur_rep_c106698_235	G/A	2B	806010016	G	A	A	G	A	A	A	G	G	G	A	A	A	G	A	A	A	G	G	G	G	G	G	G	G	G	G	G	G	G	A	G	G	G	A	G	G	G	G	G	G	G	G	A	G	A
Kukri_rep_c78353_161	C/T	2B	806012151	C	T	T	C	T	T	T	C	C	C	T	T	T	C	T	T	T	C	C	C	C	C	C	C	C	C	C	C	C	C	T	C	C	C	T	C	C	C	C	C	C	C	C	T	C	T
BS00065264_51	G/T	2B	806046316	T	G	G	T	G	G	G	G	T	G	G	G	G	G	G	G	G	G	T	T	G	G	G	T	G	T	G	T	G	G	G	T	T	G	G	G	T	T	G	T	G	G	G	G	G	G
Kukri_c20793_249	A/G	2B	807453709	A	G	G	A	G	G	G	A	A	A	G	G	G	A	G	G	G	A	A	A	A	A	A	A	A	A	A	A	A	A	G	A	A	A	G	A	A	A	A	A	A	A	A	G	A	G
Kukri_c39136_675	G/A	2B	807455979	G	A	A	G	A	A	A	G	G	G	A	A	A	G	A	A	A	G	G	G	G	G	G	G	G	G	G	G	G	G	A	G	G	G	A	G	G	G	G	G	G	G	G	A	G	A
CAP12_c449_277	A/G	2B	808128962	A	G	G	A	G	G	G	A	A	A	G	G	G	A	G	G	G	A	A	A	A	A	A	A	A	A	A	A	A	A	G	A	A	A	G	A	A	A	A	A	A	A	A	G	A	G
BobWhite_c1105_745	G/A	2B	808129987	G	A	A	G	A	A	A	G	G	G	A	A	A	G	A	A	A	G	G	G	G	G	G	G	G	G	G	G	G	G	A	G	G	G	A	G	G	G	G	G	G	G	G	A	G	A
Excalibur_c25043_1221	C/T	2B	808460439	C	T	T	C	T	T	T	C	C	C	T	T	T	C	T	T	T	N	C	C	C	C	C	C	C	C	C	C	C	C	T	C	C	C	T	C	C	C	C	C	C	C	C	T	C	T
Excalibur_c25043_357	G/A	2B	808464523	G	A	A	G	A	A	A	G	G	G	A	A	A	G	A	A	A	G	G	G	G	G	G	G	G	G	G	G	G	G	A	G	G	G	A	G	G	G	G	G	G	G	G	A	G	A
Excalibur_rep_c105614_172	G/A	2B	809151709	A	A	A	G	A	A	A	G	G	G	A	A	A	G	A	A	A	G	G	A	G	G	G	G	G	G	G	G	G	G	A	G	G	G	A	G	G	G	G	G	G	G	G	A	G	A
Kukri_c900_1334	C/T	2B	809152229	T	T	T	C	T	T	T	C	C	C	T	T	T	C	T	T	T	C	C	T	C	C	C	C	C	C	C	C	C	C	T	C	C	C	T	C	C	C	C	C	C	C	C	T	C	T
Kukri_c900_1376	A/G	2B	809152919	A	G	G	A	G	G	G	A	A	A	G	G	G	A	G	G	G	N	A	A	A	A	A	A	A	A	A	A	A	A	G	A	A	A	G	A	A	A	A	A	A	A	A	G	A	G
RAC875_c19042_2102	C/T	2B	809156439	T	T	T	C	T	T	T	C	C	C	T	T	T	C	T	T	T	C	C	T	C	C	C	C	C	C	C	C	C	C	T	C	C	C	T	C	C	C	C	C	C	C	C	T	C	T
BS00110814_51	C/T	2B	809157777	T	C	C	C	C	C	C	C	C	C	C	C	C	C	C	C	C	C	C	T	C	C	C	C	C	C	C	C	C	C	C	C	C	C	C	C	C	C	C	C	C	C	C	C	C	C
Excalibur_c6937_1065	T/C	2B	809610047	T	C	C	T	C	C	C	T	T	T	C	C	C	T	C	C	C	T	T	T	T	T	T	T	T	T	T	T	T	T	C	T	T	T	C	T	T	T	T	T	T	T	T	C	T	C
tplb0035c15_1393	C/A	2B	811197376	A	C	C	C	C	A	C	C	C	C	C	C	C	C	C	C	C	C	C	C	C	C	A	C	A	A	A	A	C	C	C	C	C	C	C	C	C	C	C	A	C	C	C	C	C	C
RAC875_c56095_66	C/T	2B	811933305	C	C	C	C	C	C	C	C	C	C	C	C	C	T	C	C	C	C	C	C	T	C	T	C	T	C	T	C	T	C	C	C	C	C	C	C	C	C	T	C	C	T	C	C	C	C
IAAV8205	C/T	2D	682069	C	C	C	C	C	C	C	C	T	T	T	C	T	C	C	C	C	C	C	T	C	C	T	C	C	C	C	C	C	C	C	C	C	C	C	C	C	C	C	T	C	C	T	C	C	C
IACX11138	G/C	2D	3901811	C	C	C	G	G	C	G	C	G	G	G	G	G	C	G	G	G	G	C	G	C	C	C	C	G	C	G	C	G	C	G	C	C	C	G	C	C	C	G	G	C	C	G	G	C	G
Kukri_c6306_685	C/T	2D	3920561	T	T	T	C	C	T	C	T	C	C	C	C	C	T	C	C	C	C	T	C	T	T	T	T	C	T	C	T	C	T	C	T	T	T	C	T	T	T	C	C	T	T	C	C	T	C
RAC875_c34512_685	C/A	2D	5453141	A	A	A	C	C	A	C	A	C	C	C	A	C	A	C	C	C	C	A	C	A	A	A	A	C	A	C	A	C	A	C	A	A	A	A	A	A	A	C	C	A	A	A	C	A	C
Excalibur_c4705_660	A/C	2D	5540553	A	A	A	A	A	A	A	A	A	A	A	C	A	A	A	A	A	A	A	A	A	A	A	A	A	A	A	A	A	A	A	A	A	A	A	A	A	A	A	A	A	A	A	A	A	A
Kukri_c46542_414	A/G	2D	7367440	A	A	A	A	A	A	A	A	G	G	G	A	G	A	A	A	A	A	A	G	A	A	A	A	A	A	G	A	A	A	G	A	A	A	G	A	A	A	A	A	A	A	A	G	A	A
Excalibur_rep_c109101_94	G/A	2D	9789756	G	G	G	G	G	G	G	G	A	G	N	A	G	G	G	G	G	G	A	G	G	G	G	A	A	G	G	G	G	G	G	G	A	G	G	G	G	G	G	G	G	G	G	G	G	G
Excalibur_c52842_317	A/G	2D	10559796	A	A	A	G	G	A	G	A	A	A	A	A	A	A	G	G	G	G	A	A	A	A	G	A	A	A	A	A	A	A	A	A	A	A	A	A	A	A	A	A	A	A	A	A	A	A
Excalibur_c30167_243	A/G	2D	11631014	A	A	A	A	A	G	A	A	G	G	G	A	G	A	A	A	A	A	A	A	A	A	G	A	A	A	A	A	A	A	A	A	A	A	A	A	A	A	A	A	A	A	A	A	A	G
Excalibur_c19499_948	T/C	2D	11633095	T	T	T	T	T	T	T	T	T	T	T	T	T	T	T	T	T	T	T	T	T	T	T	T	T	T	T	T	T	T	T	T	T	T	T	T	T	T	T	T	T	C	T	T	T	T
Excalibur_c4748_360	C/T	2D	12082786	C	C	C	C	C	C	C	C	C	C	C	C	C	C	C	C	C	C	C	T	C	C	C	C	T	C	C	C	T	C	C	C	C	C	T	C	C	C	T	C	C	C	C	C	C	C
BobWhite_c3964_588	A/G	2D	12911706	A	A	A	G	G	A	G	G	G	G	G	A	G	A	G	G	G	G	A	A	A	A	A	A	A	A	A	A	A	A	A	A	A	A	G	A	A	A	A	A	A	A	A	A	A	A
Tdurum_contig77522_310	G/A	2D	12919562	G	G	G	G	G	G	G	G	A	G	G	G	G	G	G	G	G	G	G	G	G	A	G	G	A	G	G	G	G	G	G	G	G	G	G	G	G	G	G	G	G	G	G	G	G	G
BS00022957_51	C/T	2D	13008572	C	C	C	C	C	C	C	C	T	C	C	C	C	C	C	C	C	C	C	C	C	T	C	C	T	C	C	C	C	C	C	C	C	C	C	C	C	C	C	C	C	C	C	C	C	C
BS00049370_51	A/G	2D	13197369	A	A	A	A	A	A	A	A	G	A	A	A	A	A	A	A	A	A	A	A	A	G	A	A	G	A	A	A	A	A	A	A	A	A	A	A	A	A	A	A	A	A	A	A	A	A
BS00067698_51	T/C	2D	15066657	C	C	T	C	C	T	C	T	C	T	T	C	T	T	C	T	C	C	T	T	T	T	T	T	N	T	C	T	T	T	T	T	T	T	T	T	T	T	T	T	T	C	T	T	T	T
Kukri_c29358_277	A/G	2D	17635167	A	A	A	A	A	A	A	A	A	A	A	A	A	A	A	A	A	A	A	A	A	A	G	A	A	G	G	G	G	A	A	G	G	A	A	A	G	G	G	G	A	G	A	G	G	A
BS00022234_51	T/C	2D	18824669	T	T	T	T	T	T	T	T	T	T	T	T	T	T	T	T	T	T	T	T	T	T	C	T	T	C	T	C	C	T	T	C	C	T	T	T	C	C	C	C	T	T	T	C	C	T
JD_c63957_1176	C/T	2D	21705894	C	C	C	C	C	C	C	C	C	C	C	C	C	C	C	C	C	C	C	C	C	C	C	C	C	C	C	C	C	C	C	C	C	C	C	C	C	C	C	C	C	C	C	C	C	C
Ex_c14755_1362	G/T	2D	21706071	G	T	T	T	G	G	G	G	G	G	G	G	G	G	T	T	G	G	G	G	G	G	G	G	G	G	T	G	G	T	G	G	G	G	T	G	G	G	G	G	G	T	G	T	G	G
Tdurum_contig42153_1190	C/T	2D	27580721	N	T	T	T	T	T	T	T	T	T	T	T	T	C	T	C	T	T	T	T	C	T	C	T	T	C	C	C	C	T	T	C	C	T	T	T	C	C	C	T	T	C	T	C	T	T
Tdurum_contig42153_5214	G/T	2D	27604003	T	G	N	G	T	T	T	G	G	G	G	G	G	G	T	T	T	T	G	G	G	G	T	G	G	G	G	G	G	G	G	G	G	G	G	G	G	G	G	G	G	G	G	G	G	G
Tdurum_contig42153_5454	G/A	2D	27604243	N	G	R	G	A	A	A	G	G	G	G	G	G	G	A	A	A	A	G	G	G	G	A	G	G	G	G	G	G	G	G	G	G	G	G	G	G	G	G	G	G	G	G	G	G	G
Tdurum_contig42153_6232	G/A	2D	27610426	A	G	R	G	A	A	A	G	G	G	G	G	G	G	A	A	A	A	G	G	G	G	A	G	G	G	G	G	G	G	G	G	G	G	G	G	G	G	G	G	G	G	G	G	G	G
Tdurum_contig42153_6439	T/C	2D	27610633	C	T	C	T	C	C	C	T	T	T	T	T	T	T	C	C	C	C	T	T	T	T	C	T	T	T	T	T	T	T	T	T	T	T	T	T	T	T	T	T	T	T	T	T	T	T
Tdurum_contig42153_7329	C/T	2D	27611705	T	C	N	C	T	T	T	C	C	C	C	C	C	C	T	T	T	T	C	C	C	C	T	C	C	C	C	C	C	C	C	C	C	C	C	C	C	C	C	C	C	C	C	C	C	C
Tdurum_contig42510_1113	C/A	2D	28711342	A	C	C	C	C	A	C	C	C	C	C	C	C	C	C	C	C	C	C	C	C	C	C	C	C	C	C	C	C	C	C	C	C	C	C	C	C	C	C	C	C	C	C	C	C	C
Tdurum_contig11379_468	T/C	2D	30699948	C	T	T	T	T	T	T	T	T	T	T	C	T	C	T	T	T	T	T	C	C	C	T	C	C	T	T	T	T	C	T	T	T	T	C	C	T	T	T	C	T	C	T	C	T	T
Kukri_c33779_1069	G/A	2D	31129509	A	A	G	A	G	A	G	A	A	A	G	A	A	A	G	G	G	G	A	A	G	A	G	A	G	A	G	G	G	A	A	A	A	A	G	G	A	A	G	G	A	G	G	A	G	G
Kukri_c33779_1099	G/T	2D	31129539	T	T	G	T	G	T	G	T	T	T	G	T	T	T	G	G	G	G	T	T	G	T	G	T	G	T	G	G	G	T	T	T	T	T	G	G	T	T	G	G	T	G	G	T	G	G
Kukri_c27309_590	T/C	2D	33866521	C	C	T	T	T	T	T	T	T	T	T	T	T	T	T	C	T	T	T	T	C	T	T	T	T	T	T	T	T	T	T	T	T	T	T	T	T	T	T	T	T	T	T	T	T	T
RAC875_c7319_195	C/T	2D	36482638	T	T	C	C	C	C	C	C	T	T	C	C	C	T	C	C	C	C	C	C	T	C	T	C	C	C	C	C	C	C	C	C	C	C	C	C	C	C	C	C	C	C	C	C	C	C
D_GBUVHFX02FIKTK_284	T/C	2D	39254075	T	T	T	C	C	T	C	T	T	T	T	T	T	T	C	T	C	C	T	C	T	T	T	T	C	T	T	T	T	T	T	T	T	C	T	T	T	T	T	C	C	C	C	T	T	T
Excalibur_c39215_100	T/C	2D	57632185	T	T	T	T	T	T	T	T	T	C	T	T	T	C	T	T	T	T	T	C	C	T	C	T	C	N	T	C	T	T	T	C	C	C	T	T	T	C	T	T	C	C	C	C	T	C
Excalibur_c3574_607	T/C	2D	57859485	T	T	T	T	T	T	T	T	T	C	T	T	T	C	T	T	T	T	T	C	C	T	C	T	C	Y	T	C	T	T	T	C	C	C	T	T	T	C	T	T	C	C	C	C	T	C
RAC875_c6751_609	G/A	2D	58723468	A	A	A	A	A	A	A	A	G	G	G	A	G	G	A	A	A	A	A	G	G	G	G	G	G	G	G	G	G	G	G	G	G	A	G	G	G	G	G	G	A	G	A	G	A	G
D_GDRF1KQ01A0AOV_75	C/T	2D	59058561	C	C	C	C	C	C	C	C	C	T	C	C	C	T	C	C	C	C	C	T	T	T	T	C	T	Y	C	T	C	C	C	T	T	T	C	C	C	T	C	C	T	T	T	T	C	T
Kukri_c4710_991	C/A	2D	59060452	A	A	A	A	A	A	A	A	C	C	C	A	C	A	A	A	A	A	A	C	A	C	A	C	A	C	C	C	C	C	C	C	C	A	C	C	C	C	C	A	A	A	A	C	A	C
D_GBB4FNX01A1ZCW_138	A/G	2D	59282425	A	A	A	A	A	A	A	A	A	G	A	A	A	G	A	A	A	A	A	G	G	G	G	A	G	N	A	G	A	A	A	G	G	G	A	A	A	G	A	A	G	G	G	G	A	G
Excalibur_c59090_145	T/C	2D	61508614	T	T	T	T	T	T	T	T	T	C	T	C	T	C	T	T	T	T	T	C	C	C	C	T	C	N	T	C	T	T	T	C	C	C	T	T	T	C	T	T	C	C	C	C	T	C
RAC875_c57_1178	A/G	2D	63714745	A	A	A	A	A	A	A	A	A	G	A	G	A	G	A	A	A	A	A	G	G	G	G	A	G	R	A	G	A	A	A	G	G	G	A	A	A	G	A	A	G	G	G	G	A	G
Kukri_c16477_157	G/A	2D	64456420	G	G	G	G	G	G	G	G	G	A	G	A	G	A	G	G	G	G	G	A	A	A	A	G	A	R	G	A	G	G	G	A	A	A	G	G	G	A	G	G	A	A	A	A	G	A
BobWhite_c16439_1143	C/T	2D	64875735	C	C	T	T	T	T	T	T	C	C	C	C	C	C	T	T	T	T	T	C	C	C	C	T	C	Y	T	C	T	T	T	C	C	C	T	T	T	C	T	C	C	C	C	C	C	C
BobWhite_c16655_421	G/A	2D	65069469	G	G	G	G	G	G	G	G	G	G	G	G	G	G	G	G	G	G	G	G	G	G	G	G	G	G	G	G	G	G	G	G	G	G	G	G	G	G	G	G	G	G	G	G	G	G
Ra_c2033_337	T/G	2D	66043220	T	T	T	T	T	T	T	T	T	T	T	T	T	T	T	T	T	T	T	T	T	T	T	T	T	T	T	T	T	T	T	T	T	T	T	T	T	T	T	T	T	T	T	T	T	T
D_GDRF1KQ02JH49B_255	C/T	2D	66046813	C	C	C	C	C	C	C	C	C	C	C	C	C	C	C	C	C	C	C	C	C	C	C	C	C	C	C	C	C	C	C	C	C	C	C	C	C	C	C	C	C	C	C	C	C	C
tplb0045o20_1168	T/C	2D	66164627	C	C	C	C	C	C	C	C	T	T	T	C	T	C	C	C	C	C	C	C	C	T	C	T	C	N	T	T	T	T	T	T	T	C	T	T	T	T	T	C	C	C	C	T	C	T
Excalibur_c113208_303	A/G	2D	69678638	A	A	A	A	A	A	G	A	A	A	A	A	A	G	G	G	G	A	G	G	G	A	A	A	A	A	A	A	A	A	A	A	A	G	A	A	A	A	A	A	G	A	G	A	G	A
Tdurum_contig81323_527	G/A	2D	69681781	G	G	G	G	G	G	A	A	G	G	G	G	G	G	G	G	G	G	G	A	G	G	A	G	A	G	G	G	G	G	G	G	G	G	G	G	G	G	G	A	G	G	G	G	G	G
Ku_c57043_1232	C/A	2D	70410648	C	C	C	C	C	C	C	C	C	A	C	C	C	A	C	C	C	C	C	A	A	A	C	A	C	N	C	A	C	C	C	A	A	A	C	C	C	A	C	C	A	C	A	A	C	A
RAC875_rep_c69728_528	C/T	2D	71971878	C	C	C	C	C	C	C	C	C	T	C	C	C	T	C	C	C	C	C	T	T	T	C	T	C	T	C	T	C	C	C	T	T	T	C	C	C	T	C	C	T	C	T	T	C	T
RAC875_rep_c70402_527	G/A	2D	75982610	G	G	A	A	A	A	G	G	G	A	A	G	G	A	A	A	A	A	A	G	A	A	G	G	G	G	G	G	G	G	G	G	G	A	G	G	G	G	G	G	A	G	A	G	A	G
IAAV29	G/A	2D	77661676	G	G	A	A	A	A	G	G	G	A	A	G	G	A	A	A	A	A	A	G	A	A	G	G	G	G	G	G	G	G	G	G	G	A	G	G	G	G	G	G	A	G	A	G	A	G
BobWhite_c29572_73	G/A	2D	90180340	G	G	A	A	A	A	A	A	G	A	A	G	G	A	A	A	A	A	A	G	A	A	G	G	G	G	G	G	G	G	A	G	G	A	G	G	G	G	G	G	A	G	A	G	A	G
Kukri_c7139_6288	A/G	2D	90182595	A	A	G	G	G	G	G	G	A	G	G	A	A	G	G	G	G	G	G	A	G	G	A	A	A	A	A	A	A	A	G	A	A	G	A	A	A	A	A	A	G	A	G	A	G	A
BobWhite_c22301_230	A/G	2D	90659530	A	A	G	G	G	G	G	G	A	G	G	A	A	G	G	G	G	G	G	A	G	G	A	A	A	N	A	G	G	A	G	G	G	G	A	A	G	G	G	A	G	A	G	G	G	A
RAC875_c31252_138	C/T	2D	91213089	C	C	T	T	T	T	T	T	C	T	T	C	C	T	T	T	T	T	T	C	T	T	C	C	C	N	C	T	T	C	T	T	T	T	C	C	T	T	T	C	T	C	T	T	T	C
Excalibur_c5278_1075	A/C	2D	91529872	M	A	A	A	A	A	A	A	A	A	A	C	A	A	A	C	A	A	A	A	A	A	A	A	A	A	A	A	A	A	A	A	A	A	A	A	A	A	A	A	A	A	A	A	A	A
BS00021912_51	G/A	2D	93153888	G	G	G	G	G	G	G	G	G	G	G	G	G	G	G	G	G	G	G	A	G	G	A	A	A	G	A	G	A	G	G	G	G	A	G	G	G	G	A	G	A	N	A	G	G	G
RAC875_c3691_1428	A/G	2D	96794746	A	A	G	G	G	A	G	G	A	G	G	A	A	G	G	G	G	G	G	A	G	G	A	A	A	A	G	A	A	A	G	A	A	G	A	A	A	A	A	A	G	A	G	A	G	A
Excalibur_c83961_243	C/T	2D	97933653	T	C	C	C	C	C	C	C	C	C	C	T	C	C	C	T	C	C	C	C	C	C	C	C	C	C	C	C	C	C	C	C	C	C	C	C	C	C	C	C	C	C	C	C	C	C
IAAV7129	G/A	2D	100664186	A	A	G	G	G	G	G	G	A	G	G	A	A	G	G	G	G	G	G	A	G	G	A	A	A	G	G	G	G	A	G	G	G	G	A	A	G	G	G	A	G	G	G	G	G	G
IAAV8184	T/G	2D	105831681	T	T	T	T	T	T	T	T	G	G	G	T	G	G	T	T	T	T	T	G	G	T	T	T	T	G	T	T	T	T	T	T	T	G	T	T	T	T	T	G	G	K	G	T	T	G
Kukri_c22200_1171	G/A	2D	112016880	G	G	G	G	G	G	G	G	A	G	G	G	G	G	G	G	G	G	G	A	G	G	A	G	A	A	A	A	A	G	G	A	A	G	G	G	A	A	A	A	G	G	G	A	G	G
RFL_Contig3916_275	C/T	2D	113242345	T	C	C	C	T	C	C	C	C	C	C	C	C	C	T	C	T	T	C	C	C	C	C	C	C	C	C	C	C	C	C	C	C	C	C	C	C	C	C	C	C	C	C	C	C	C
Kukri_rep_c72254_186	A/G	2D	119580032	A	A	A	A	A	A	A	A	A	A	A	A	A	A	A	A	A	A	A	A	A	A	A	G	A	A	A	G	A	A	A	G	G	A	A	A	G	G	A	G	A	A	A	G	A	A
Kukri_c29484_637	C/T	2D	120183094	C	C	C	C	C	C	C	C	C	C	C	C	C	C	C	C	C	C	C	C	C	C	C	T	C	C	C	T	C	C	C	T	T	C	C	C	T	T	C	T	C	C	C	T	C	C
Kukri_rep_c113077_284	C/T	2D	123314387	C	C	C	C	C	C	C	C	C	C	C	C	C	C	C	C	C	C	C	C	C	C	C	C	C	T	C	T	T	C	C	T	T	C	C	C	T	T	T	C	C	C	C	C	C	C
BobWhite_c5820_169	G/A	2D	129277673	G	G	G	G	G	G	G	G	G	G	G	G	G	G	G	G	G	G	G	A	G	G	G	G	G	G	A	G	G	G	G	G	G	G	G	G	G	G	G	G	G	G	G	G	G	G
TA001322-0272	A/G	2D	130265710	A	A	A	A	A	A	A	A	A	A	A	A	A	A	A	A	A	A	A	G	A	A	A	A	A	A	A	A	A	A	A	A	A	A	A	A	A	A	A	A	A	A	A	A	A	A
Excalibur_rep_c102216_253	A/G	2D	135587465	G	G	A	A	A	A	A	A	G	A	A	G	A	A	A	A	A	A	A	A	A	A	G	A	G	A	G	A	A	A	A	A	A	A	A	A	A	A	A	G	A	A	A	A	G	A
Excalibur_c16646_1254	C/T	2D	136805587	T	T	C	C	C	C	C	C	T	C	C	T	T	C	C	C	C	C	C	T	C	C	T	T	T	C	C	C	C	T	C	C	C	C	T	T	C	C	C	T	C	T	C	T	C	T
BS00018028_51	G/A	2D	147810114	G	A	A	A	A	G	A	G	A	A	A	G	A	G	A	G	A	A	A	G	G	G	A	G	G	G	G	G	G	A	A	G	G	G	G	G	G	G	G	G	G	G	G	G	G	G
RAC875_c76019_179	G/A	2D	168535671	G	G	G	G	G	A	G	A	G	G	G	G	G	G	G	G	G	G	G	A	G	G	G	G	A	A	G	G	A	G	G	G	G	A	G	G	G	G	A	G	A	A	A	G	G	A
CAP7_c3814_303	T/C	2D	178443243	T	T	C	C	C	C	C	C	T	C	C	T	T	C	C	C	C	C	C	T	C	C	T	T	T	T	C	T	T	T	C	T	T	C	T	T	T	T	T	T	C	T	C	T	C	T
Kukri_c5711_112	G/A	2D	180137554	G	G	A	A	A	A	A	A	G	A	A	G	G	A	A	A	A	A	A	G	A	A	G	G	G	G	A	G	G	G	A	G	G	A	G	G	G	G	G	G	A	G	A	G	A	G
Excalibur_c25921_230	G/A	2D	183183877	G	G	A	A	A	A	A	A	A	A	A	G	G	A	A	A	A	A	A	G	A	A	G	G	G	G	A	G	G	G	A	G	G	A	G	G	G	G	G	G	A	G	A	G	A	G
JD_c62918_606	C/T	2D	208398259	C	C	C	C	C	C	C	C	T	C	C	C	T	C	C	C	C	C	C	C	C	C	C	C	C	C	C	C	C	T	C	C	C	C	T	T	C	C	C	C	C	C	C	C	C	C
Kukri_rep_c69087_153	C/T	2D	215061420	C	T	T	C	T	C	T	C	T	T	T	C	T	T	T	C	T	T	T	C	T	C	T	C	C	C	C	C	C	T	T	C	C	C	C	C	C	C	C	C	C	C	C	C	C	C
Kukri_c5579_466	G/A	2D	220485554	G	A	A	G	A	G	A	G	A	A	A	G	A	A	A	G	A	A	A	G	A	G	A	G	G	G	G	G	G	A	A	G	G	G	G	G	G	G	G	G	G	G	G	G	G	G
BobWhite_c1124_305	A/G	2D	222458404	G	G	A	A	G	A	A	A	A	A	A	A	A	G	G	A	G	G	A	A	G	G	G	A	G	G	G	G	G	A	A	G	G	G	A	A	G	G	G	G	G	G	G	G	G	A
Kukri_c41217_154	C/T	2D	231727312	C	C	C	C	T	C	C	C	C	C	C	C	C	C	T	C	T	T	C	C	C	C	C	C	C	C	C	C	C	C	C	C	C	C	C	C	C	C	C	C	C	C	C	C	C	C
Excalibur_c31302_230	C/T	2D	273177232	T	C	C	C	C	C	C	C	C	C	C	C	C	C	C	C	C	C	C	C	C	C	C	C	C	C	C	C	C	C	C	C	C	C	T	C	C	C	C	C	C	C	C	C	C	C
RAC875_c2054_191	G/A	2D	297088019	A	A	G	G	A	G	G	G	G	G	G	G	G	A	A	G	A	A	G	G	A	A	A	G	A	A	A	A	A	G	G	A	A	A	G	G	A	A	A	A	A	A	A	A	A	G
Ex_c12563_1279	C/T	2D	297090162	T	T	C	C	T	C	C	C	C	C	C	C	C	T	T	C	T	T	C	C	T	T	T	C	T	T	T	T	T	C	C	T	T	T	C	C	T	T	T	T	T	T	T	T	T	C
Kukri_rep_c105807_101	G/A	2D	297092035	A	A	G	G	A	G	G	G	G	G	G	G	G	A	A	G	A	A	G	G	A	A	A	G	A	A	A	A	A	G	G	A	A	A	G	G	A	A	A	A	A	A	A	A	A	G
CAP8_c621_57	T/C	2D	338155703	C	C	C	C	C	C	C	C	C	C	C	C	C	C	C	C	C	C	C	C	C	C	T	T	T	T	T	T	T	T	C	T	T	C	C	T	T	T	T	C	C	T	C	T	C	T
RAC875_rep_c111100_447	G/A	2D	338940381	A	A	A	A	A	A	A	A	A	A	A	A	A	A	A	A	A	A	A	A	A	A	G	G	G	G	G	G	G	G	A	G	G	A	A	G	G	G	G	A	A	G	A	G	A	G
BobWhite_rep_c49468_443	A/G	2D	339602519	G	G	G	G	G	G	G	G	G	G	G	G	G	G	G	G	G	G	G	G	G	G	A	A	A	A	A	A	A	A	G	A	A	G	G	A	A	A	A	G	G	A	G	A	G	A
BobWhite_rep_c54702_89	C/T	2D	339602606	T	T	T	T	T	T	T	T	T	T	T	T	T	T	T	T	T	T	T	T	T	T	C	C	C	C	C	C	C	C	T	C	C	T	T	C	C	C	C	T	T	C	T	C	T	C
Kukri_c8821_957	T/C	2D	346221920	C	C	C	C	C	T	C	C	T	C	C	C	T	C	C	C	C	C	C	C	C	C	T	T	T	T	T	T	T	T	C	T	T	C	C	T	T	T	T	T	C	T	C	T	C	T
Excalibur_c48957_395	A/G	2D	346840103	G	G	G	G	G	G	G	G	G	G	G	G	G	G	G	G	G	G	G	G	G	G	A	A	A	A	A	A	A	A	G	A	A	G	G	A	A	A	A	G	G	A	G	A	G	A
Excalibur_c16393_274	G/A	2D	351111574	A	A	G	G	A	G	G	G	G	G	G	G	G	A	A	G	A	A	G	G	A	A	A	G	A	A	A	A	A	G	G	A	A	A	G	G	A	A	A	A	A	A	A	A	A	G
BobWhite_c13066_776	A/G	2D	358469045	G	G	G	G	G	G	G	G	G	G	G	G	G	G	G	G	G	G	G	G	G	G	A	A	A	A	A	A	A	A	G	A	A	G	G	A	A	A	A	G	G	A	G	A	G	A
RAC875_c9122_395	C/T	2D	362947957	T	T	T	T	T	T	T	T	T	T	T	T	T	T	T	T	T	T	T	T	T	T	C	C	C	C	C	C	C	C	T	C	C	T	T	C	C	C	C	T	T	C	T	C	T	C
Kukri_c110148_53	G/A	2D	362949934	A	A	A	A	A	A	A	A	A	A	A	A	A	A	A	A	A	A	A	A	A	A	G	G	G	G	G	G	G	G	A	G	G	A	A	G	G	G	G	A	A	G	A	G	A	G
Kukri_c49219_76	C/T	2D	370428274	T	T	T	T	T	T	T	T	T	T	T	T	T	T	T	T	T	T	T	T	T	T	C	C	C	C	C	C	C	C	T	C	C	T	T	C	C	C	C	T	T	C	T	C	T	C
tplb0034a02_612	C/T	2D	374322520	C	C	C	C	T	C	C	C	C	C	C	C	C	T	T	C	T	T	C	C	T	C	C	C	C	Y	C	T	C	C	C	C	C	T	C	C	C	C	C	C	T	C	T	C	T	C
BobWhite_c12732_205	T/C	2D	375617370	C	C	C	C	C	C	C	C	C	C	C	C	C	C	C	C	C	C	C	C	C	C	T	T	T	T	T	T	T	T	C	T	T	C	C	T	T	T	T	C	C	T	C	T	C	T
Kukri_rep_c91092_204	T/C	2D	375618723	C	C	C	C	C	C	C	C	C	C	C	C	C	C	C	C	C	C	C	C	C	C	T	T	T	T	T	T	T	T	C	T	T	C	C	T	T	T	T	C	C	T	C	T	C	T
Kukri_c54059_654	A/G	2D	384450712	G	A	G	A	A	A	A	A	G	A	G	A	G	A	A	A	A	A	G	G	A	A	G	A	A	G	A	A	A	G	G	A	A	G	G	A	A	A	A	A	G	N	G	A	G	G
Ex_c10478_746	C/A	2D	384457304	A	C	C	C	C	C	C	C	C	C	C	C	C	C	C	C	C	C	C	C	C	C	A	A	A	A	C	A	A	A	C	A	A	C	C	A	A	A	A	C	C	A	C	A	C	A
Kukri_c26676_225	C/T	2D	397058434	T	C	T	C	C	C	C	C	T	C	T	C	T	C	C	C	C	C	T	C	C	C	T	C	C	C	C	C	C	T	T	C	C	C	T	C	C	C	C	C	C	C	C	C	C	C
Excalibur_c2995_259	C/T	2D	397400902	T	T	C	C	C	C	C	C	C	C	C	C	C	C	C	C	C	C	C	C	C	C	T	C	T	Y	T	C	T	C	C	T	T	C	C	C	T	T	T	T	C	T	C	T	C	C
RAC875_c15213_1942	G/A	2D	406265726	G	G	G	G	A	G	G	G	G	G	A	G	G	A	A	G	A	A	G	G	A	G	G	G	G	R	G	G	G	G	G	G	A	A	G	G	A	A	G	G	A	G	A	G	A	G
BS00011109_51	G/A	2D	411863110	A	A	A	A	A	A	A	G	A	G	A	G	A	G	A	G	A	A	A	A	G	G	A	G	G	A	G	G	G	A	A	G	G	A	A	G	G	G	G	G	A	A	A	G	A	A
BS00067806_51	C/T	2D	426042665	C	C	C	C	C	C	C	C	C	C	C	C	C	C	C	C	C	C	C	C	C	T	T	C	T	Y	T	C	T	C	C	T	T	C	C	C	T	T	T	T	C	Y	C	T	C	C
IAAV4521	A/T	2D	432172575	A	A	A	A	A	A	A	A	A	A	A	A	A	A	A	A	A	A	A	A	A	T	T	A	T	N	T	A	T	A	A	T	T	A	A	A	T	T	T	T	A	N	A	T	A	A
Ex_c2115_3369	G/A	2D	437193561	G	G	G	A	G	A	G	G	G	A	G	G	G	G	G	G	G	G	G	G	G	G	G	G	G	G	G	G	G	G	G	G	G	G	G	G	G	G	G	G	G	G	G	G	G	G
RAC875_rep_c114294_55	T/C	2D	461038238	C	T	T	T	T	T	T	T	T	T	T	C	T	T	T	T	T	T	T	T	T	T	C	C	C	T	C	T	T	T	T	T	T	T	T	T	T	T	T	T	T	C	T	C	T	C
Excalibur_c34262_617	G/A	2D	462503987	G	G	G	G	G	G	G	G	G	G	G	G	G	A	G	G	G	G	G	G	A	G	G	G	G	G	G	G	G	G	G	G	G	A	G	G	G	G	G	G	A	G	A	G	A	G
Tdurum_contig44075_1141	T/C	2D	476742269	T	T	T	T	T	C	T	T	C	C	C	T	C	T	T	T	T	T	C	T	C	T	T	T	T	T	T	T	T	T	C	T	T	C	C	T	T	T	T	T	C	T	C	T	C	T
RAC875_rep_c70705_84	T/C	2D	476742369	T	T	T	T	T	C	T	T	C	C	C	T	C	T	T	T	T	T	C	T	C	T	T	T	T	T	T	T	T	T	C	T	T	C	C	T	T	T	T	T	C	T	C	T	C	T
JD_c2784_1169	T/C	2D	478573575	T	T	T	T	T	T	T	T	T	T	T	T	T	T	T	T	T	T	T	T	T	T	T	T	T	T	T	T	T	T	C	T	T	T	T	T	T	T	T	T	T	T	C	T	T	T
Jagger_rep_c10364_92	T/C	2D	494111650	T	T	T	T	T	T	T	T	T	T	T	T	T	C	T	C	T	T	T	T	T	T	T	T	T	T	T	T	C	T	T	T	T	T	T	T	T	T	C	T	T	T	T	T	T	T
Ku_c66850_510	T/C	2D	495174052	T	T	T	T	T	T	T	T	T	T	T	T	T	T	T	T	T	T	T	T	T	T	T	C	T	T	T	T	T	T	C	T	T	T	T	T	T	T	T	T	T	C	C	C	T	C
RAC875_c31162_706	C/T	2D	518530266	C	T	T	C	T	T	T	C	T	T	T	C	T	C	T	C	T	T	T	C	T	C	C	C	C	C	C	C	C	C	C	C	C	T	T	C	C	C	C	C	T	C	C	C	T	C
Excalibur_c6807_1155	A/G	2D	525304119	A	G	G	A	G	G	G	A	G	G	G	A	G	A	G	A	G	G	G	A	G	A	A	G	A	A	A	A	A	A	A	A	A	G	G	A	A	A	A	G	G	G	A	G	G	G
Tdurum_contig42095_3235	T/C	2D	525304527	T	C	C	T	C	C	C	T	C	C	C	T	C	T	C	T	C	C	C	T	C	T	T	C	T	T	T	T	T	T	T	T	T	C	C	T	T	T	T	C	C	C	T	C	C	C
Ex_c68194_1994	T/C	2D	525307396	T	C	C	T	C	C	C	T	C	C	C	T	C	T	C	T	C	C	C	T	C	T	T	C	T	T	T	T	T	T	T	T	T	C	C	T	T	T	T	C	C	C	T	C	C	C
Excalibur_c5064_284	A/G	2D	525314542	A	G	G	A	G	G	G	A	G	G	G	A	G	A	G	A	G	G	G	A	G	A	A	G	A	A	A	A	A	A	A	A	A	G	G	A	A	A	A	G	G	G	A	G	G	G
Kukri_c12442_454	G/A	2D	525316200	G	A	A	G	A	A	A	G	A	A	A	G	A	G	A	G	A	A	A	G	A	G	G	G	G	G	G	G	G	G	G	G	G	A	A	G	G	G	G	A	A	G	G	G	A	G
Kukri_c920_128	G/A	2D	525316302	G	A	A	G	A	A	A	G	A	A	A	G	A	G	A	G	A	A	A	G	A	G	G	A	G	G	G	G	G	G	G	G	G	A	A	G	G	G	G	A	A	A	G	A	A	A
Excalibur_c11798_363	A/G	2D	533459423	A	A	A	A	G	A	G	A	A	A	G	A	A	A	G	G	G	G	A	A	A	A	A	A	G	G	G	G	G	A	A	G	G	A	A	A	G	G	G	G	A	G	A	G	A	A
Kukri_c27100_823	C/T	2D	534285777	C	C	C	C	T	C	T	C	C	C	T	C	C	C	T	T	T	T	C	C	C	C	C	C	T	T	T	T	T	C	C	T	T	C	C	C	T	T	T	T	C	T	C	T	C	C
Excalibur_c37462_187	C/T	2D	537816896	C	C	T	T	C	T	C	C	T	T	T	C	T	C	C	C	C	C	T	C	C	C	C	C	C	C	C	C	C	C	C	C	C	C	T	C	C	C	C	T	C	C	C	C	C	C
Kukri_c12847_192	A/G	2D	538337114	A	A	G	A	A	G	A	A	G	G	G	A	G	A	A	A	A	A	G	A	A	A	A	A	A	A	A	A	A	A	A	A	A	A	G	A	A	A	A	G	A	A	A	A	A	A
BobWhite_c19554_544	A/G	2D	538734725	A	A	G	A	A	G	A	A	G	G	G	A	G	A	A	A	A	A	G	A	A	A	A	A	A	A	A	A	A	A	A	A	A	A	G	A	A	A	A	G	A	A	A	A	A	A
Tdurum_contig10380_278	C/T	2D	547425063	C	C	C	T	C	C	C	C	C	C	C	C	C	T	C	C	C	C	C	C	T	C	C	T	C	C	C	C	C	C	C	C	C	T	C	C	C	C	C	C	T	T	C	T	T	T
Kukri_c3024_1163	C/A	2D	555033581	C	A	A	C	A	A	A	C	A	A	A	C	A	C	A	C	A	A	A	C	C	A	C	C	C	C	C	C	C	C	C	C	C	C	A	C	C	C	C	C	C	C	C	C	C	C
BobWhite_c23054_1464	T/C	2D	555076975	T	C	C	T	C	C	C	T	C	C	C	T	C	T	C	T	C	C	C	T	T	C	T	T	T	T	T	T	T	T	T	T	T	T	C	T	T	T	T	T	T	T	T	T	T	T
BobWhite_c23054_1192	G/A	2D	555077246	G	A	A	G	A	A	A	G	A	A	A	G	A	G	A	G	A	A	A	G	G	A	G	G	G	G	G	G	G	G	G	G	G	G	A	G	G	G	G	G	G	G	G	G	G	G
Kukri_c7666_746	A/G	2D	555077376	A	G	G	A	G	G	G	A	G	G	G	A	G	A	G	A	G	G	G	A	A	G	A	A	A	A	A	A	A	A	A	A	A	A	G	A	A	A	A	A	A	A	A	A	A	A
Kukri_c7666_1389	A/G	2D	555078478	A	G	G	A	G	G	G	A	G	G	G	A	G	A	G	A	G	G	G	A	A	G	A	A	A	A	A	A	A	A	A	A	A	A	G	A	A	A	A	A	A	A	A	A	A	A
Kukri_c1782_1678	C/T	2D	557012457	C	T	T	C	T	T	T	C	T	T	T	C	T	C	T	C	T	T	T	C	C	T	C	C	C	C	C	C	C	C	C	C	C	C	T	C	C	C	C	C	C	C	C	C	C	C
Kukri_c75902_132	A/G	2D	558981315	G	G	A	A	G	A	G	A	A	A	A	A	A	A	G	A	G	G	A	A	G	A	G	G	G	A	G	A	A	A	A	A	A	G	A	A	A	A	A	A	G	A	A	G	G	A
RFL_Contig5073_1003	C/A	2D	561252662	C	C	A	C	C	A	C	C	A	C	C	C	A	C	C	C	C	C	A	C	C	A	C	C	C	C	C	C	C	C	C	C	C	C	A	C	C	C	C	C	C	C	C	C	C	C
BS00098423_51	C/A	2D	564888491	C	A	C	C	A	C	C	C	C	C	C	C	C	A	A	C	A	A	C	C	A	C	C	C	A	A	C	A	A	C	C	A	A	A	C	C	A	A	A	A	A	C	A	A	C	C
BS00022717_51	G/A	2D	571067859	G	G	G	G	G	G	G	G	G	G	G	G	G	G	G	A	G	G	G	G	G	G	G	A	G	G	G	G	A	G	A	G	G	G	G	G	G	G	A	G	G	G	A	G	G	G
BobWhite_c10627_354	C/T	2D	572929646	C	C	C	T	C	C	C	C	T	C	C	T	T	T	C	T	C	C	C	T	T	C	C	C	T	C	T	C	T	C	C	C	C	T	C	C	C	C	T	C	T	T	T	T	T	C
RAC875_c64377_732	A/G	2D	573933721	A	A	A	A	A	A	A	N	G	A	A	A	A	A	A	G	A	A	A	A	G	A	G	A	G	A	G	G	G	A	A	A	A	A	A	A	A	A	G	A	A	G	A	G	A	A
RAC875_c64377_72	G/A	2D	573935416	A	G	A	G	A	G	G	G	G	G	A	G	G	G	A	G	A	A	G	G	G	A	G	A	G	G	G	G	G	G	G	G	G	G	G	G	G	G	G	G	G	G	G	G	G	A
BobWhite_c22728_78	C/T	2D	574050034	C	C	C	C	C	C	C	C	C	C	C	C	C	C	C	T	C	C	C	C	C	C	C	T	C	T	C	T	T	C	T	T	T	C	C	C	T	T	T	T	C	C	T	C	C	C
Excalibur_c14317_401	T/C	2D	574052080	C	T	C	T	C	T	T	T	T	T	C	T	T	T	C	T	C	C	T	T	T	C	T	C	T	T	T	T	T	T	T	T	T	T	T	T	T	T	T	T	T	T	T	T	T	C
JD_c2156_2040	A/G	2D	574057294	A	A	A	G	A	A	A	A	A	A	A	A	A	A	A	A	A	A	A	A	A	A	G	A	A	A	A	A	A	A	A	A	A	A	A	A	A	A	A	A	A	A	A	A	A	A
BobWhite_c3871_1596	A/G	2D	575054832	A	A	A	G	A	A	A	A	A	A	A	A	A	A	A	A	A	A	A	A	A	A	G	G	A	G	A	G	A	A	A	G	G	A	A	A	G	G	A	G	A	A	A	A	A	A
BobWhite_c2058_367	T/C	2D	575226930	C	T	C	T	C	T	T	T	T	T	C	T	T	T	C	T	C	C	T	T	T	C	T	C	T	T	T	T	T	T	T	T	T	T	T	T	T	T	T	T	T	T	T	T	T	C
Excalibur_c907_1643	C/T	2D	576931263	T	C	T	C	T	C	C	C	C	C	T	C	C	C	T	C	T	T	C	C	C	T	C	T	C	C	C	C	C	C	C	C	C	C	C	C	C	C	C	C	C	C	C	C	C	T
BobWhite_c9505_515	A/G	2D	577341930	A	G	A	G	A	G	A	G	G	G	A	G	G	A	A	A	A	A	G	G	A	A	G	A	A	G	A	G	A	G	G	G	G	A	G	G	G	G	A	A	A	A	A	G	G	A
Kukri_rep_c113597_88	A/G	2D	582203293	A	A	G	A	A	A	A	A	A	A	A	A	A	A	A	A	A	A	A	A	A	A	A	G	A	A	A	A	A	A	A	A	A	A	A	A	A	A	A	A	A	A	A	A	A	A
TA003012-1666	A/G	2D	582767292	A	A	A	G	A	A	A	A	A	A	A	A	A	A	A	A	A	A	A	A	G	A	A	G	A	A	A	A	A	A	A	A	A	A	A	A	A	A	A	A	A	A	A	A	A	A
RAC875_c20093_318	C/A	2D	583201940	C	C	A	A	C	A	C	A	A	A	A	C	A	C	C	C	C	C	C	C	C	A	A	C	A	C	A	C	A	C	C	C	C	A	C	C	C	C	A	C	A	A	C	A	C	A
RAC875_rep_c69388_134	A/G	2D	583395129	A	A	A	A	A	A	A	A	A	A	A	A	A	A	A	A	A	A	A	A	G	A	A	G	A	A	A	A	A	A	A	A	A	A	A	A	A	A	A	A	A	A	A	A	A	A
BS00065717_51	T/C	2D	585486580	T	T	T	T	T	T	T	T	T	T	T	T	T	T	T	T	T	T	T	T	C	T	T	C	T	T	T	T	T	T	T	T	T	T	T	T	T	T	T	T	T	T	T	T	T	T
BS00065515_51	T/C	2D	585486602	T	T	T	T	T	T	T	T	T	T	T	T	T	T	T	T	T	T	T	T	C	T	T	C	T	T	T	T	T	T	T	T	T	T	T	T	T	T	T	T	T	T	T	T	T	T
BS00092666_51	T/C	2D	586224236	T	T	T	T	T	T	T	T	T	T	T	T	T	T	T	T	T	T	T	T	C	T	T	C	T	T	T	T	T	T	T	T	T	T	T	T	T	T	T	T	T	T	T	T	T	T
RAC875_c14797_658	A/G	2D	587594542	A	A	A	A	A	A	A	A	A	A	A	A	A	A	A	A	A	A	A	A	G	A	A	G	A	A	A	A	A	A	A	A	A	A	A	A	A	A	A	A	A	A	A	A	A	A
Kukri_c15498_657	G/T	2D	593204646	G	G	G	G	G	T	G	T	T	T	T	G	T	G	G	G	G	G	G	G	G	G	G	G	G	G	G	G	G	G	G	G	G	G	G	G	G	G	G	G	T	G	G	T	G	T
Excalibur_c1027_927	G/A	2D	593637920	G	G	G	G	G	G	G	G	G	G	G	G	G	G	G	G	G	G	G	G	A	G	G	A	G	G	G	G	G	G	G	G	G	G	G	G	G	G	G	G	G	G	G	G	G	G
BobWhite_c7149_371	G/A	2D	595575982	G	G	G	G	G	G	G	G	G	G	G	G	G	G	G	G	G	G	G	G	A	G	G	A	G	G	G	G	G	G	G	G	G	G	G	G	G	G	G	G	G	G	G	G	G	G
BobWhite_c8899_200	T/C	2D	596675622	T	T	T	T	T	T	T	T	T	T	T	T	T	T	T	T	T	T	T	T	C	T	T	C	T	T	T	T	T	T	T	T	T	T	T	T	T	T	T	T	T	T	T	T	N	T
RAC875_c5342_1312	C/T	2D	597126936	C	C	C	C	C	C	C	C	C	C	C	C	C	C	C	C	C	C	C	C	T	C	C	T	C	C	C	C	C	C	C	C	C	C	C	C	C	C	C	C	C	C	C	C	C	C
Kukri_c26015_510	T/C	2D	597481393	T	T	T	T	T	T	T	T	T	T	T	T	T	T	T	T	T	T	T	T	C	T	T	C	T	T	T	T	T	T	T	T	T	T	T	T	T	T	T	T	T	T	T	T	T	T
BobWhite_c38419_677	T/C	2D	598124934	T	T	T	T	T	T	T	T	T	T	T	T	T	T	T	T	T	T	T	T	C	T	T	C	T	T	T	T	T	T	T	T	T	T	T	T	T	T	T	T	T	T	T	T	T	T
tplb0021c10_951	C/T	2D	603067694	C	C	C	C	C	C	C	C	T	C	T	T	T	T	C	C	C	C	C	C	C	T	C	C	C	C	C	C	C	C	C	C	C	C	C	C	C	C	C	C	C	C	C	C	C	C
Excalibur_rep_c102310_1429	A/G	2D	603231251	A	A	A	A	A	A	G	A	G	A	A	A	G	G	A	A	A	A	A	G	G	A	A	A	A	A	A	A	A	A	A	A	A	G	A	A	A	A	A	A	G	A	A	A	A	A
Tdurum_contig28113_390	A/G	2D	603232432	A	A	A	A	A	A	A	A	A	A	A	A	A	A	A	A	A	A	A	A	A	A	A	A	A	A	G	A	G	A	G	A	A	A	A	A	A	A	G	A	A	G	A	A	A	A
RAC875_c78404_242	C/A	2D	604157377	C	C	C	C	C	C	C	C	A	C	A	A	A	C	C	C	C	C	C	C	C	C	C	C	C	C	C	C	C	C	C	C	C	C	C	C	C	C	C	C	C	C	C	C	C	C
Excalibur_c23239_961	A/G	2D	605449728	A	A	A	A	A	A	A	A	A	A	A	G	A	A	A	A	A	A	A	A	A	A	A	A	A	A	A	A	A	A	A	A	A	A	A	A	A	A	A	A	A	A	A	A	A	A
Excalibur_c23239_783	G/A	2D	605450201	G	G	G	G	G	G	G	G	G	G	G	A	G	G	G	G	G	G	G	G	G	G	G	G	G	G	G	G	G	G	G	G	G	G	G	G	G	G	G	G	G	G	G	G	G	G
RAC875_c33037_578	G/A	2D	612372929	G	G	G	G	G	G	G	G	G	G	G	G	G	G	G	G	G	G	G	G	G	G	G	G	G	G	G	G	G	G	G	G	G	G	G	G	G	G	G	G	G	G	G	G	G	G
Kukri_c29052_75	T/C	2D	616243915	T	T	T	T	T	T	T	T	T	T	T	T	T	T	T	T	T	T	T	C	T	T	C	T	T	T	T	T	T	T	T	T	T	T	T	T	T	T	T	T	C	T	T	T	T	T
Excalibur_c91034_141	G/A	2D	616252555	A	A	A	G	G	A	G	A	A	A	A	G	A	G	G	A	G	G	G	G	G	A	G	G	A	G	G	G	G	G	A	G	G	G	G	A	G	G	G	G	G	G	G	A	G	A
Excalibur_c39207_880	A/G	2D	616357457	A	A	A	A	A	A	A	A	A	A	A	G	A	A	A	A	A	A	A	G	A	A	G	G	A	A	A	A	A	A	A	A	A	G	G	A	A	A	A	A	G	A	G	A	N	A
RAC875_c15906_203	G/A	2D	623508675	G	G	G	G	G	G	G	G	G	G	G	G	G	G	G	A	G	G	A	G	G	G	G	G	G	G	G	G	G	G	G	G	G	G	G	G	G	G	G	G	G	G	G	G	G	G
Kukri_c74469_351	A/G	2D	623537093	A	A	G	G	A	G	A	G	G	G	G	A	G	A	A	G	A	A	G	G	A	G	A	A	G	A	A	A	A	A	A	A	A	A	G	G	A	A	A	A	A	A	A	G	N	A
IACX4345	C/T	2D	624054803	C	T	C	C	T	T	T	C	C	C	C	C	C	C	T	T	T	N	C	C	C	C	C	C	C	C	C	C	C	C	C	C	C	C	C	C	C	C	C	C	C	C	C	C	C	C
RAC875_c66820_684	C/T	2D	625891359	T	T	C	C	T	T	T	C	T	T	C	T	C	T	T	C	T	T	C	C	T	T	T	C	T	T	T	T	C	C	C	T	T	C	T	C	T	T	C	T	C	C	C	C	C	C
BobWhite_c32319_313	G/A	2D	625895231	G	G	A	G	G	A	G	A	G	A	A	G	A	G	G	G	G	A	G	G	G	G	A	G	A	G	A	G	A	G	G	G	G	A	A	G	G	G	A	G	A	A	A	G	G	G
TA002948-0488	G/A	2D	625897148	G	G	A	G	G	A	G	A	G	A	A	G	A	G	G	G	G	G	G	G	G	G	G	G	A	G	G	G	G	G	G	G	G	G	A	G	G	G	G	G	G	G	G	G	G	G
tplb0043a20_542	A/G	2D	628102429	G	A	A	A	A	A	A	A	A	A	A	A	A	A	A	A	A	A	A	A	A	A	A	A	A	A	A	A	A	A	A	A	A	A	G	A	A	A	A	A	A	A	A	A	A	A
RAC875_c1043_258	C/T	2D	630858548	C	C	C	C	C	C	C	C	C	C	C	C	C	C	C	C	C	C	C	C	C	C	C	C	C	C	T	C	C	C	C	C	C	C	C	C	C	C	C	C	C	T	C	T	C	C
IACX8828	C/T	2D	630861541	C	C	C	C	C	C	C	C	C	C	C	C	C	C	C	C	C	C	C	C	C	C	T	C	C	C	T	C	T	C	C	C	C	T	C	C	C	C	T	C	T	T	T	C	C	C
BS00010264_51	C/T	2D	630861579	C	C	C	C	C	C	C	C	C	C	C	C	C	C	C	C	C	C	C	C	C	C	T	C	C	C	T	C	T	C	C	C	C	T	C	C	C	C	T	C	T	T	T	C	C	C
Tdurum_contig56321_232	T/C	2D	630918871	C	C	T	T	C	T	C	T	C	T	T	T	T	C	C	C	C	C	T	T	C	C	C	C	T	C	T	C	C	T	T	C	C	C	T	T	C	C	C	C	C	T	T	T	T	T
BS00010477_51	G/A	2D	632188519	A	G	G	G	G	G	G	G	G	G	G	G	G	G	G	G	G	G	G	G	G	A	A	A	G	G	A	A	G	G	G	G	G	G	G	G	G	G	G	G	G	A	G	A	G	G
Tdurum_contig42282_11463	A/G	2D	633642472	G	A	A	A	A	A	A	A	A	A	A	A	A	A	A	A	A	A	A	A	A	G	G	G	A	A	G	G	A	A	A	A	A	A	A	A	A	A	A	A	A	G	A	G	A	A
Kukri_c25632_86	T/C	2D	635258414	C	T	T	T	T	T	T	T	T	T	T	T	T	T	T	T	T	T	T	T	T	C	C	C	T	T	C	C	T	T	T	T	T	T	T	T	T	T	T	T	T	C	T	C	T	T
Kukri_c21008_657	T/C	2D	637164122	C	T	T	T	T	T	T	T	T	T	T	T	T	T	T	T	T	T	T	T	T	C	C	C	T	T	C	C	T	T	T	T	T	T	T	T	T	T	T	T	T	C	T	C	T	T
tplb0030k01_447	A/G	2D	637257458	A	G	A	A	G	A	G	A	A	A	A	A	A	A	G	G	G	G	A	A	A	A	A	A	A	A	A	A	A	A	A	A	A	A	A	A	A	A	A	A	A	A	A	A	A	A
Excalibur_c16329_493	C/T	2D	637702049	T	C	C	C	C	C	C	C	C	C	C	C	C	C	C	C	C	C	C	C	C	T	T	T	C	C	T	C	C	C	C	C	C	C	C	C	C	C	C	C	C	T	C	T	C	C
Ra_c12604_447	G/A	2D	639220197	G	G	A	G	G	G	G	G	G	G	G	G	G	G	G	G	G	G	G	G	G	G	G	G	G	G	G	G	G	G	G	G	G	G	A	G	G	G	G	G	G	G	G	G	G	G
Kukri_rep_c104451_213	A/G	2D	640002397	G	A	A	G	A	A	A	A	A	A	A	A	A	G	A	A	A	A	G	A	G	G	A	A	A	A	G	A	G	A	A	A	A	G	A	A	A	A	G	G	G	G	A	G	A	A
RAC875_c25513_403	C/T	2D	640002456	T	T	C	C	T	T	T	C	C	C	T	T	T	C	T	T	T	C	C	C	C	C	C	C	T	C	C	C	C	C	T	C	C	T	C	C	C	C	C	C	T	C	T	T	T	T
IACX8602	T/C	2D	640004717	C	C	C	T	C	C	C	T	T	T	C	C	C	T	C	C	C	C	T	T	T	T	T	T	C	T	T	T	T	T	C	T	T	C	C	T	T	T	T	T	C	T	C	C	C	C
RAC875_c16993_631	G/A	2D	642420595	G	A	A	G	A	A	A	G	G	G	A	A	A	G	A	A	A	G	G	G	G	G	G	G	G	G	G	G	G	G	A	G	G	G	A	G	G	G	G	G	G	G	G	A	G	A
BS00015680_51	C/T	2D	642663129	T	C	C	C	C	T	C	C	T	C	C	C	C	C	C	C	C	C	C	C	C	C	T	C	C	C	T	C	C	C	C	C	C	C	C	C	C	C	C	C	C	C	C	C	C	C
Excalibur_rep_c67599_2154	A/C	2D	642665507	C	A	A	A	A	C	A	A	C	A	A	A	A	A	A	A	A	A	A	A	A	A	C	A	A	A	C	A	A	A	A	A	A	A	A	A	A	A	A	A	A	A	A	A	A	A
Excalibur_rep_c67599_242	T/C	2D	642667419	C	T	T	T	T	C	T	T	C	T	T	T	T	T	T	T	T	T	T	T	T	T	C	T	T	T	C	T	T	T	T	T	T	T	T	T	T	T	T	T	T	T	T	T	T	T
tplb0042o21_419	C/T	2D	648160315	T	C	C	T	C	C	C	T	C	T	C	C	C	C	C	C	C	C	T	T	C	C	C	T	C	T	C	T	C	T	C	T	T	C	C	T	T	T	C	T	C	C	C	C	T	C
Kukri_c9898_1766	A/G	2D	648278824	A	G	G	A	G	G	G	A	G	A	G	G	G	A	G	G	G	A	A	A	A	G	A	A	A	A	A	A	A	A	G	A	A	G	G	A	A	A	A	A	G	A	G	G	A	G
Kukri_c49784_56	T/C	2D	649540982	T	C	C	T	C	C	C	T	T	C	C	C	C	T	C	C	C	T	T	C	T	T	T	T	T	T	T	T	T	T	C	T	T	T	C	T	T	T	T	T	T	T	T	C	T	C
RAC875_c50347_258	A/G	2D	652953977	G	G	G	A	G	G	G	A	A	A	G	G	G	A	G	G	G	A	A	A	A	A	G	A	G	G	G	G	A	A	G	A	A	A	G	A	A	A	A	G	A	A	A	G	A	G
BS00009458_51	C/T	2D	654335472	T	C	C	C	C	T	C	C	T	C	C	C	C	C	C	C	C	C	C	C	C	C	T	C	T	T	T	T	C	C	C	C	C	C	C	C	C	C	C	T	C	C	C	C	C	C
BS00010685_51	A/C	2D	656027849	C	A	A	A	A	C	A	A	C	A	A	A	A	A	A	A	A	A	A	N	A	A	C	A	A	A	A	C	A	A	A	A	A	A	A	A	A	A	A	A	A	A	A	A	A	A
BS00086534_51	G/A	2D	656028040	A	G	G	G	G	A	G	G	G	G	G	G	G	G	G	G	G	G	G	G	G	G	A	G	G	G	G	A	G	G	G	G	G	G	G	G	G	G	G	G	G	G	G	G	G	G
Excalibur_c42413_442	A/G	2D	656028251	G	A	A	A	A	G	A	A	G	A	A	A	A	A	A	A	A	A	A	A	A	A	G	A	A	A	A	G	A	A	A	A	A	A	A	A	A	A	A	A	A	A	A	A	A	A
Excalibur_c10461_394	T/C	2D	656384921	C	T	T	T	T	C	T	T	C	T	T	T	T	T	T	T	T	T	T	T	T	C	C	T	T	T	T	C	T	T	T	T	T	T	T	T	T	T	T	T	T	T	T	T	T	T
RAC875_c17453_896	T/C	3A	1482802	T	T	T	T	T	C	T	T	T	T	Y	T	C	T	T	C	T	T	T	T	T	T	C	T	T	T	T	T	T	T	T	T	T	T	T	T	T	T	T	T	T	T	T	T	T	T
Excalibur_c34889_526	C/T	3A	2012115	C	C	C	C	C	T	C	C	C	C	T	C	T	C	C	T	C	C	C	C	C	C	T	C	C	C	C	C	C	C	C	C	C	C	C	C	C	C	C	C	C	C	C	C	C	C
BobWhite_rep_c64888_511	C/A	3A	7543579	A	C	C	C	C	C	C	C	C	C	C	C	C	C	C	C	C	C	A	C	C	C	C	C	C	C	C	C	C	C	C	C	C	C	C	C	C	C	C	C	C	C	C	C	C	C
BS00037189_51	A/C	3A	7836689	A	A	A	A	A	A	A	A	A	A	C	A	C	A	A	A	A	A	A	A	A	A	A	A	A	A	A	A	A	A	A	A	A	A	A	A	A	A	A	A	A	A	A	A	A	A
tplb0050o09_968	C/T	3A	8264960	T	C	C	C	C	T	C	C	T	C	C	C	C	C	C	T	C	C	T	C	C	C	T	C	T	C	C	C	C	C	C	C	C	C	C	C	C	C	C	C	C	C	C	C	T	C
tplb0053a24_2232	A/G	3A	8673613	G	A	A	A	A	G	A	A	G	A	A	A	A	A	A	G	A	A	G	A	A	A	G	A	G	A	A	A	A	A	A	A	A	A	A	A	A	A	A	A	A	A	A	A	G	A
Kukri_rep_c89183_282	T/C	3A	8764540	C	T	T	T	T	C	C	C	C	T	C	T	C	T	T	C	T	T	C	T	T	T	C	T	C	T	T	T	T	T	T	T	T	T	T	T	T	T	T	T	T	T	T	T	C	T
Kukri_rep_c89183_306	T/C	3A	8764564	T	T	T	T	T	C	N	N	T	T	T	T	T	T	T	C	T	T	T	T	T	T	C	T	T	T	T	T	T	T	T	T	T	T	T	T	T	T	T	T	T	T	T	T	T	T
Excalibur_c1529_1369	T/C	3A	8764700	T	T	T	T	T	T	C	C	T	T	T	T	T	T	T	T	T	T	T	T	T	T	T	T	T	T	T	T	T	T	T	T	T	T	T	T	T	T	T	T	T	T	T	T	T	T
Excalibur_c1529_1644	G/A	3A	8764975	G	G	G	G	G	G	G	G	G	G	A	G	A	G	G	G	G	G	G	G	G	G	G	G	G	G	G	G	G	G	G	G	G	G	G	G	G	G	G	G	G	G	G	G	G	G
RAC875_c12071_413	C/A	3A	8765370	C	A	C	A	A	C	A	C	C	C	C	A	C	C	A	A	A	A	C	C	C	C	A	C	C	C	C	C	C	C	C	C	C	C	C	C	C	C	C	C	C	C	C	C	C	C
CAP12_c1860_280	G/T	3A	8765520	G	G	G	G	G	G	G	G	G	G	T	G	T	G	G	G	G	G	G	G	G	G	G	G	G	G	G	G	G	G	G	G	G	G	G	G	G	G	G	G	G	G	G	G	G	G
Excalibur_c9485_707	A/G	3A	8940276	A	A	A	A	A	A	A	A	A	A	G	A	G	A	A	A	A	A	A	A	A	A	A	A	A	A	A	A	A	A	A	A	A	A	A	A	A	A	A	A	A	A	A	A	A	A
RFL_Contig1488_671	G/A	3A	8942407	G	G	G	G	G	G	G	G	G	G	A	G	A	G	G	G	G	G	G	G	G	G	G	G	G	G	G	G	G	G	G	G	G	G	G	G	G	G	G	G	G	G	G	G	G	G
Ex_c17993_470	T/C	3A	9684823	C	T	T	T	C	T	T	T	T	T	T	T	T	T	C	T	T	C	C	T	T	T	T	C	T	C	C	C	C	T	T	C	C	T	T	T	C	C	C	C	T	T	T	C	T	T
RAC875_c36922_829	C/T	3A	9920770	C	C	C	C	C	C	C	C	C	C	T	C	T	C	C	C	C	C	C	C	C	C	C	C	C	C	C	C	C	C	C	C	C	C	C	C	C	C	C	C	C	C	C	C	C	C
Kukri_rep_c69028_139	G/A	3A	10383702	G	G	G	G	A	G	G	G	G	G	G	G	G	G	A	G	G	A	G	G	G	G	G	A	G	A	A	A	A	G	G	A	A	G	G	G	A	A	A	N	G	G	G	A	G	G
BS00022798_51	T/C	3A	12113216	T	C	T	T	T	C	T	T	T	T	C	T	C	T	T	T	C	T	T	T	C	C	T	T	T	T	T	T	T	T	T	T	T	T	T	T	T	T	T	T	T	C	T	T	C	T
BobWhite_c22778_271	A/G	3A	12113870	A	A	G	G	A	A	G	G	A	G	A	G	A	G	A	A	A	A	A	G	A	A	A	A	A	A	A	A	A	G	G	A	A	G	G	G	A	A	A	A	G	A	G	A	A	G
BS00068393_51	C/T	3A	12652046	C	C	T	C	C	T	C	C	C	C	C	C	C	C	C	C	C	C	T	C	C	C	C	C	C	C	C	C	C	C	C	C	C	C	C	C	C	C	C	C	C	C	C	C	C	C
CAP11_c570_73	C/T	3A	12989765	T	C	C	C	C	C	C	C	C	C	C	C	C	C	C	T	C	C	T	C	C	C	T	C	C	C	C	C	C	C	C	C	C	C	T	C	C	C	C	C	C	C	C	C	C	C
BS00084661_51	C/T	3A	12989787	T	C	C	C	C	C	C	C	C	C	C	C	C	C	C	T	C	C	T	C	C	C	T	C	C	C	C	C	C	C	C	C	C	C	T	C	C	C	C	C	C	C	C	C	C	C
BS00022279_51	T/C	3A	12991618	C	T	T	T	T	T	T	T	T	T	T	T	T	T	T	C	T	T	C	T	T	T	C	T	T	T	T	T	T	T	T	T	T	T	C	T	T	T	T	T	T	T	T	T	T	T
BS00110921_51	C/A	3A	12991738	A	C	C	C	C	C	C	C	C	C	C	C	C	C	C	A	C	C	A	C	C	C	A	C	C	C	C	C	C	C	C	C	C	C	A	C	C	C	C	C	C	C	C	C	C	C
BS00022347_51	C/T	3A	13016299	T	C	C	C	C	C	C	C	C	C	C	C	C	C	C	T	C	C	T	C	C	C	T	C	C	C	C	C	C	C	C	C	C	C	T	C	C	C	C	C	C	C	C	C	C	C
BS00079521_51	T/C	3A	13017473	C	T	T	T	T	T	T	T	T	T	T	T	T	T	T	C	T	T	C	T	T	T	C	T	T	T	T	T	T	T	T	T	T	T	C	T	T	T	T	T	T	T	T	T	T	T
RAC875_rep_c107888_617	T/C	3A	13152131	C	T	T	T	T	T	T	T	T	T	T	T	T	T	T	C	T	T	C	T	T	T	C	T	T	T	T	T	T	T	T	T	T	T	C	T	T	T	T	T	T	T	T	T	T	T
BS00073062_51	G/A	3A	13174386	A	G	G	G	G	G	G	G	G	A	G	G	G	A	G	A	G	G	A	A	G	G	A	G	G	G	G	G	G	G	G	G	G	A	A	G	G	G	G	G	A	G	A	G	A	G
BS00055211_51	T/C	3A	13175375	T	T	T	T	C	T	T	T	C	T	T	T	T	T	C	T	T	C	T	T	C	C	T	C	C	C	C	C	C	T	T	C	C	T	T	T	C	C	C	C	T	C	T	C	T	T
RAC875_c787_431	A/C	3A	13214111	A	C	A	A	C	A	A	A	C	A	A	A	A	A	C	A	C	C	A	A	C	C	A	C	C	C	C	C	C	A	A	C	C	A	A	A	C	C	C	C	A	C	A	C	A	A
RAC875_c787_395	T/C	3A	13214147	C	T	T	T	T	T	T	T	T	C	T	T	T	C	T	C	T	T	C	C	T	T	C	T	T	T	T	T	T	T	T	T	T	C	C	T	T	T	T	T	C	T	C	T	C	T
Kukri_c54593_543	C/T	3A	13530789	C	C	T	T	C	C	T	T	C	C	C	T	C	C	C	C	C	C	C	C	C	C	C	C	C	C	C	C	C	T	T	C	C	C	C	T	C	C	C	C	C	C	C	C	C	T
BobWhite_c23392_496	G/T	3A	13799555	T	G	G	G	G	G	G	G	G	T	G	G	G	T	G	T	G	G	T	T	G	G	T	G	G	G	G	G	G	G	G	G	G	T	T	G	G	G	G	G	T	G	T	G	T	G
Kukri_rep_c84820_251	T/C	3A	14042224	T	C	T	T	C	C	T	T	C	T	T	T	T	T	C	T	C	C	T	T	T	T	T	C	C	C	C	C	C	T	T	C	C	T	T	T	C	C	C	C	T	C	T	C	T	T
BS00101363_51	T/C	3A	14345904	C	T	T	T	T	T	T	T	T	C	T	T	T	C	T	C	T	T	C	C	T	T	C	T	T	T	T	T	T	T	T	T	T	C	C	T	T	T	T	T	C	T	C	T	C	T
IAAV1155	G/A	3A	15145001	A	G	G	G	G	G	G	G	G	A	G	G	G	A	G	A	G	G	A	A	G	G	A	G	G	G	G	G	G	G	G	G	G	A	A	G	G	G	G	G	A	G	A	G	A	G
CAP11_c6193_232	T/C	3A	15382759	C	T	T	T	T	T	T	T	T	C	T	T	T	C	T	C	T	T	C	C	T	T	C	T	T	T	T	T	T	T	T	T	T	C	C	T	T	T	T	T	C	T	C	T	C	T
Ra_c6118_350	C/T	3A	20136108	T	C	C	C	C	C	C	C	C	C	C	C	C	T	C	C	C	C	T	T	C	C	T	C	T	C	T	C	C	C	C	C	C	T	C	C	C	C	C	T	T	C	T	C	T	C
Kukri_c17099_871	T/C	3A	20680023	T	T	T	T	T	T	T	T	T	T	T	T	T	T	T	T	T	T	T	T	T	T	T	T	T	T	T	T	C	T	T	T	T	T	T	T	T	T	C	T	T	T	T	T	T	T
Kukri_c49280_230	T/C	3A	20776913	T	T	T	T	T	T	T	T	T	T	T	T	T	T	T	T	T	T	T	T	T	T	T	T	T	T	T	T	C	T	T	T	T	T	T	T	T	T	C	T	T	T	T	T	T	T
BS00057445_51	G/A	3A	26015963	G	G	G	G	G	G	G	G	G	A	G	G	G	A	G	G	G	G	G	A	A	A	G	G	A	G	A	G	A	G	G	G	G	A	G	G	G	G	A	A	A	A	A	G	A	A
Kukri_c3289_932	G/A	3A	27623483	G	G	G	G	G	G	G	G	G	A	G	G	G	A	G	G	G	G	G	A	G	G	G	G	G	G	G	G	G	G	G	G	G	A	G	G	G	G	G	G	A	G	A	G	G	G
Excalibur_c55759_282	G/T	3A	32814675	G	G	G	G	G	G	G	G	G	T	G	G	G	T	G	G	G	G	G	T	G	G	G	G	G	G	G	G	G	G	G	G	G	T	G	G	G	G	G	G	T	G	T	G	G	G
BS00025191_51	T/G	3A	37378995	T	T	T	T	G	T	T	T	G	T	T	T	T	T	G	T	G	G	T	T	T	T	T	T	T	T	T	T	G	T	T	T	T	T	T	T	T	T	G	T	T	T	T	T	G	G
Excalibur_c25239_283	C/T	3A	37822651	C	C	C	C	T	C	C	C	T	T	C	C	C	T	T	C	T	T	T	T	C	C	C	C	C	C	C	C	T	C	C	C	C	T	C	C	C	C	T	T	T	T	T	C	T	T
Kukri_c32377_557	C/T	3A	39276472	C	C	C	T	C	C	C	C	C	T	C	C	C	T	C	C	C	C	T	C	C	C	C	C	C	C	C	C	C	C	C	C	C	T	C	C	C	C	C	C	T	C	T	C	C	C
Tdurum_contig99640_243	T/C	3A	41240099	T	T	T	T	T	T	T	T	T	C	T	T	T	C	T	T	T	T	C	T	T	T	T	T	T	T	T	T	T	T	T	T	T	C	T	T	T	T	T	T	C	T	C	T	T	T
Kukri_c46948_558	G/A	3A	44891140	G	G	G	G	A	G	G	G	G	G	G	G	G	G	A	G	A	A	G	G	G	G	G	G	G	G	G	G	G	G	G	G	G	G	G	G	G	G	G	A	G	G	G	A	G	G
RAC875_c14060_1935	T/C	3A	47381809	T	T	T	T	T	T	T	T	T	C	T	T	T	C	T	T	T	T	C	T	T	C	T	T	T	T	T	T	T	T	T	T	T	C	T	T	T	T	T	T	C	T	C	T	T	T
BobWhite_c13210_115	G/A	3A	47471230	A	G	G	G	G	G	G	G	G	A	G	A	G	A	G	G	G	G	A	G	G	A	G	G	G	G	G	G	G	G	G	G	G	A	G	G	G	G	G	G	A	G	A	G	G	G
Excalibur_c16197_748	T/C	3A	47933326	C	T	T	T	T	T	T	T	T	C	T	C	T	C	T	T	T	T	C	T	T	C	T	T	T	T	T	T	T	T	T	T	T	C	T	T	T	T	T	T	C	T	C	T	T	T
Tdurum_contig12371_197	T/C	3A	48208040	C	T	T	T	T	T	T	T	T	C	T	C	T	C	T	T	T	T	C	T	T	C	T	T	T	T	T	T	T	T	T	T	T	C	T	T	T	T	T	T	C	T	C	T	T	T
Excalibur_c6264_249	T/C	3A	53478989	T	T	T	T	T	T	C	T	T	C	T	T	T	C	T	C	T	T	C	T	T	C	T	T	T	T	T	T	T	T	T	T	T	C	T	T	T	T	T	T	C	T	C	T	T	T
Excalibur_c6264_1054	T/C	3A	53479941	T	T	T	T	T	T	C	T	T	C	T	T	T	C	T	C	T	T	C	T	T	C	T	T	T	T	T	T	T	T	T	T	T	C	T	T	T	T	T	T	C	T	C	T	T	T
CAP8_rep_c3652_80	G/A	3A	53850199	G	G	G	G	G	G	A	G	G	A	G	G	G	A	G	A	G	G	A	G	G	A	G	G	G	G	G	G	G	G	G	G	G	A	G	G	G	G	G	G	A	G	A	G	G	G
Kukri_c3673_2442	T/C	3A	53865564	T	T	T	T	T	T	C	T	T	C	T	T	T	C	T	C	T	T	C	T	T	C	T	T	T	T	T	T	T	T	T	T	T	C	T	T	T	T	T	T	C	T	C	T	T	T
Kukri_c62467_362	A/G	3A	53868707	A	A	A	A	A	A	G	A	A	G	A	A	A	G	A	G	A	A	G	A	A	G	A	A	A	A	A	A	A	A	A	A	A	G	A	A	A	A	A	A	G	A	G	A	A	A
BobWhite_c9704_273	C/T	3A	55172167	C	C	C	C	C	C	T	C	C	T	C	C	C	T	C	T	C	C	T	C	C	T	C	C	C	C	C	C	C	C	C	C	C	T	C	C	C	C	C	C	T	C	T	C	C	C
Excalibur_c1905_1117	C/A	3A	55233172	C	C	C	C	C	C	A	C	C	A	C	C	C	A	C	A	C	C	A	C	C	A	C	C	C	C	C	C	C	C	C	C	C	A	C	C	C	C	C	C	A	C	A	C	C	C
JG_c3077_225	C/T	3A	55379192	C	C	C	C	C	C	T	C	C	T	C	C	C	T	C	T	C	C	T	C	C	T	C	C	C	C	C	C	C	C	C	C	C	T	C	C	C	C	C	C	T	C	T	C	C	C
BS00007502_51	G/A	3A	56820277	G	G	G	G	G	G	A	G	G	G	G	G	G	G	G	A	G	G	G	G	A	G	A	G	G	G	G	A	A	G	G	G	G	G	G	G	G	G	A	G	G	G	G	A	G	G
RAC875_rep_c77148_311	C/T	3A	56820501	C	C	C	C	C	C	T	C	C	C	C	C	C	C	C	T	C	C	C	C	T	C	T	C	C	C	C	T	T	C	C	C	C	C	C	C	C	C	T	C	C	C	C	T	C	C
Excalibur_c10079_1585	C/T	3A	57088594	C	C	C	C	C	C	T	C	C	T	C	C	C	T	C	T	C	C	T	C	T	T	T	C	C	C	C	T	T	C	C	C	C	T	C	C	C	C	T	C	T	C	T	T	C	C
Tdurum_contig86206_149	C/A	3A	57420731	C	C	C	C	C	C	A	C	C	C	C	C	C	C	C	A	C	C	C	C	A	C	A	C	C	C	C	A	A	C	C	C	C	C	C	C	C	C	A	C	C	C	C	A	C	C
Excalibur_c61806_213	C/T	3A	57974430	C	T	C	C	C	C	C	C	C	C	C	C	C	C	C	C	C	C	C	C	C	C	T	C	T	C	C	T	T	C	C	C	C	C	C	C	C	C	T	C	C	T	C	C	C	C
BS00065932_51	C/A	3A	58447220	C	C	C	A	A	C	C	C	C	C	C	A	C	C	A	C	A	A	C	C	C	C	C	C	C	C	A	C	C	C	C	C	C	C	C	C	C	C	C	C	C	C	C	C	A	A
RAC875_c50864_1921	G/A	3A	59902131	G	G	G	A	A	G	G	G	G	G	G	A	G	G	A	G	A	A	G	G	G	G	G	G	G	G	A	G	G	G	G	G	G	G	G	G	G	G	G	G	G	G	G	G	A	A
RAC875_c55313_89	T/C	3A	60385457	T	T	T	C	C	T	T	T	T	T	T	C	T	T	C	T	C	C	T	T	T	T	T	T	T	T	C	T	T	T	T	T	T	T	T	T	T	T	T	T	T	T	T	T	C	C
Kukri_c28165_906	C/T	3A	67791430	C	C	C	C	C	C	C	C	C	T	T	C	C	C	C	C	C	C	C	C	C	C	C	T	C	C	T	T	C	C	C	T	T	C	T	C	T	T	C	T	C	T	C	T	C	C
Excalibur_c2578_1966	G/A	3A	69997253	G	G	G	A	A	G	G	G	G	G	G	A	G	G	A	G	A	A	G	G	A	G	G	G	G	G	A	G	G	G	G	G	G	G	G	G	G	G	G	G	G	G	G	G	A	G
BS00022624_51	C/T	3A	81869285	C	C	C	C	C	C	C	C	C	C	C	C	C	C	C	C	C	C	C	C	C	C	C	C	C	C	C	C	C	C	C	C	C	C	C	C	C	C	C	C	C	C	C	C	T	C
BobWhite_c35303_192	T/C	3A	145766075	T	T	T	T	T	T	T	T	T	T	T	T	T	T	T	T	T	T	T	T	T	T	T	T	T	T	T	T	T	T	T	T	T	T	T	T	T	T	T	T	T	T	T	T	C	T
RAC875_c16846_1247	C/T	3A	147502947	C	C	C	C	C	C	C	C	C	C	C	C	C	C	C	C	C	C	C	C	C	C	C	C	C	C	C	C	C	C	C	C	C	C	C	C	C	C	C	C	C	C	C	C	T	C
Excalibur_c9811_131	T/C	3A	148080682	T	T	T	T	T	T	T	T	T	T	T	T	T	T	T	T	T	T	T	T	T	T	T	T	T	T	T	T	T	T	T	T	T	T	T	T	T	T	T	T	T	T	T	T	C	T
BS00098840_51	C/T	3A	151537496	C	C	C	C	C	C	C	C	C	C	C	C	C	C	C	C	C	C	C	C	C	C	C	C	C	C	C	C	C	C	C	C	C	C	C	C	C	C	C	C	C	C	C	C	T	C
TA005199-0585	C/T	3A	151537502	C	C	C	C	C	C	C	C	C	C	C	C	C	C	C	C	C	C	C	C	C	C	C	C	C	C	C	C	C	C	C	C	C	C	C	C	C	C	C	C	C	C	C	C	T	C
Kukri_rep_c71128_1811	T/C	3A	156721824	T	T	T	T	T	T	T	T	T	T	T	T	T	T	T	T	T	T	T	T	T	T	T	T	T	T	T	T	T	T	T	T	T	T	T	T	T	T	T	T	T	T	T	T	C	T
RAC875_c61685_113	G/A	3A	164484595	G	G	G	G	G	G	G	G	G	G	G	G	G	G	G	G	G	G	G	G	G	G	G	G	G	G	G	G	G	G	G	G	G	G	G	G	G	G	G	G	G	G	G	G	A	G
RAC875_c102362_59	A/G	3A	165056048	A	A	A	A	A	A	A	A	A	A	A	A	A	A	A	A	A	A	A	A	A	A	A	A	A	A	A	A	A	A	A	A	A	A	A	A	A	A	A	A	A	A	A	A	G	A
RAC875_c2782_580	T/C	3A	166456876	T	T	T	T	T	T	T	T	T	T	T	T	T	T	T	T	T	T	T	T	T	T	T	T	T	T	T	T	T	T	T	T	T	T	T	T	T	T	T	T	T	T	T	T	C	T
RAC875_c41729_1539	A/G	3A	167216983	A	A	A	A	A	A	A	A	A	A	A	A	A	A	A	A	A	A	A	A	A	A	A	A	A	A	A	A	A	A	A	A	A	A	A	A	A	A	A	A	A	A	A	A	G	A
Excalibur_c5352_1854	C/T	3A	169844671	C	C	C	T	T	C	C	C	T	C	C	T	T	T	T	C	T	T	T	T	C	T	C	C	C	C	C	C	C	C	C	C	C	T	C	C	C	C	C	C	T	C	T	C	C	C
BobWhite_c36584_867	C/T	3A	172828606	C	C	C	C	C	C	C	C	C	C	C	C	C	C	C	C	C	C	C	C	C	C	C	C	C	C	C	C	C	C	C	C	C	C	C	C	C	C	C	C	C	C	C	C	T	C
BobWhite_c9317_397	A/C	3A	175145562	A	A	A	A	A	A	A	A	A	A	A	A	A	A	A	A	A	A	A	A	A	A	A	A	A	A	A	A	A	A	A	A	A	A	A	A	A	A	A	A	A	A	A	A	C	A
Kukri_c691_2811	T/C	3A	179753814	T	T	T	T	T	T	T	T	T	T	T	T	T	T	T	T	T	T	T	T	T	T	T	T	T	T	T	T	T	T	T	T	T	T	T	T	T	T	T	T	T	T	T	T	C	T
Excalibur_rep_c70763_139	G/A	3A	180365311	G	G	G	G	G	G	G	G	G	G	G	G	G	G	G	G	G	G	G	G	G	G	G	G	G	G	G	G	G	G	G	G	G	G	G	G	G	G	G	G	G	G	G	G	A	G
BobWhite_c38308_80	T/C	3A	182075350	T	T	T	T	T	T	T	T	T	T	T	T	T	T	T	T	T	T	T	T	T	T	T	T	T	T	T	T	T	T	T	T	T	T	T	T	T	T	T	T	T	T	T	T	C	T
RAC875_c61343_250	A/C	3A	188575182	A	A	A	A	A	A	A	A	A	A	A	A	A	A	A	A	A	A	A	A	A	A	A	A	A	A	A	A	A	A	A	A	A	A	A	A	A	A	A	A	A	A	A	A	C	A
RFL_Contig1911_115	G/A	3A	197688001	G	G	G	G	G	G	G	G	G	G	G	G	G	G	G	G	G	G	G	G	G	G	G	G	G	G	G	G	G	G	G	G	G	G	G	G	G	G	G	G	G	G	G	G	A	G
BobWhite_c191_1228	C/T	3A	198386964	C	C	C	C	C	C	C	C	C	C	C	C	C	C	C	C	C	C	C	C	C	C	C	C	C	C	C	C	C	C	C	C	C	C	C	C	C	C	C	C	C	C	C	C	T	C
BobWhite_c44640_110	A/G	3A	206922116	A	A	A	A	A	A	A	A	A	A	A	A	A	A	A	A	A	A	A	A	A	A	A	A	A	A	A	A	A	A	A	A	A	A	A	A	A	A	A	A	A	A	A	A	G	A
BS00110129_51	G/A	3A	278367761	G	G	G	A	A	G	G	G	A	G	G	A	A	A	A	G	A	A	A	A	G	A	G	G	G	G	G	G	G	G	G	G	G	A	G	G	G	G	G	G	A	G	A	G	G	G
BobWhite_c11225_941	T/C	3A	379691939	T	T	T	T	T	T	C	C	T	T	T	C	C	C	T	C	T	T	C	C	C	C	T	T	T	T	C	T	C	T	T	T	T	C	T	T	T	T	C	T	C	T	C	T	C	T
BS00078430_51	A/G	3A	386006195	G	G	G	A	A	G	A	A	A	A	A	A	A	A	A	A	A	A	A	A	A	A	A	A	G	G	A	A	A	G	G	A	A	A	A	G	A	A	A	A	A	A	A	A	A	A
BS00010213_51	A/G	3A	433658729	A	A	A	A	A	G	A	A	A	A	A	G	A	A	A	A	A	A	G	A	A	A	A	A	A	A	A	A	A	A	A	A	A	A	A	A	A	A	A	A	A	A	A	A	A	A
Kukri_c40909_784	C/T	3A	440223203	C	C	T	C	C	C	C	Y	C	T	C	C	C	C	C	C	C	C	C	T	C	C	T	T	T	T	T	C	T	T	C	T	T	C	C	T	T	T	T	T	C	T	C	T	T	T
BS00066585_51	C/T	3A	441867593	T	T	T	C	C	T	C	C	C	C	C	C	C	C	C	C	C	C	C	C	C	C	C	C	T	T	C	C	C	T	T	C	C	C	C	T	C	C	C	C	C	C	C	C	C	C
Excalibur_c15098_591	T/C	3A	461002926	T	T	T	T	T	T	T	T	C	T	T	T	T	T	T	T	T	T	T	T	T	T	T	T	C	T	T	T	C	T	T	T	T	C	T	T	T	T	C	T	C	T	C	T	C	T
BS00022016_51	T/G	3A	482821206	T	T	T	G	G	T	G	G	G	T	T	G	G	G	G	G	G	G	G	G	T	G	T	T	T	T	T	T	T	T	T	T	T	G	T	T	T	T	T	T	G	T	G	T	G	T
Kukri_c54729_181	T/C	3A	489277453	T	T	T	C	C	T	C	C	C	T	T	C	C	C	C	C	C	C	C	C	T	C	T	T	T	T	C	T	C	T	T	T	T	C	T	T	T	T	C	T	C	T	C	T	C	T
RAC875_c39728_187	A/G	3A	489277933	A	A	A	G	G	A	G	G	G	A	A	G	G	G	G	G	G	G	G	G	A	G	A	A	A	A	G	A	G	A	A	A	A	G	A	A	A	A	G	A	G	A	G	A	G	A
BS00022029_51	G/A	3A	490389942	G	G	G	G	G	G	G	G	G	G	G	G	G	G	G	G	G	G	G	G	A	G	G	G	G	G	G	G	G	G	G	G	G	G	G	G	G	G	G	G	G	G	G	G	G	G
BS00041121_51	G/T	3A	491905910	G	G	G	G	G	G	G	G	G	G	G	G	G	G	G	G	G	G	G	G	G	G	G	G	G	G	G	G	G	G	G	G	G	G	G	G	G	G	G	G	G	G	G	G	G	G
BS00010531_51	A/G	3A	491909471	A	A	A	A	A	A	A	A	A	A	A	A	A	A	A	A	A	A	A	A	A	A	A	A	A	A	A	A	A	A	A	A	A	A	A	A	A	A	A	A	A	A	A	A	A	A
RAC875_c27323_867	T/C	3A	491910491	T	T	T	T	T	T	T	T	T	T	T	T	T	T	T	T	T	T	T	T	T	T	T	T	T	T	T	T	T	T	T	T	T	T	T	T	T	T	T	T	T	T	T	T	T	T
IAAV488	A/G	3A	493871663	A	A	A	A	A	A	A	A	A	A	A	A	A	A	A	A	A	A	A	A	G	A	A	A	A	A	A	A	A	A	A	A	A	A	A	A	A	A	A	A	A	A	A	A	A	A
RAC875_c19570_671	T/C	3A	495376628	T	T	T	T	T	T	T	T	T	T	T	T	T	T	T	T	T	T	T	T	C	T	T	T	C	T	T	T	T	T	T	T	T	T	T	T	T	T	T	T	T	T	T	T	T	T
BS00045327_51	A/G	3A	496466790	A	A	A	A	A	A	A	A	A	A	A	A	A	A	A	A	A	A	A	A	A	A	A	A	A	A	A	A	A	A	A	A	A	A	A	A	A	A	A	A	A	A	A	A	A	A
BS00093377_51	T/C	3A	496977738	T	T	T	T	T	T	T	T	T	T	T	T	T	T	T	T	T	T	T	T	T	T	T	T	T	T	T	T	T	T	T	T	T	T	T	T	T	T	T	T	T	T	T	T	T	T
Excalibur_c6040_762	C/T	3A	499756396	C	C	C	T	T	C	C	C	T	C	C	T	T	T	T	C	T	T	T	T	T	T	C	C	C	C	T	C	T	C	C	C	C	T	C	C	C	C	T	C	T	C	T	C	T	C
Tdurum_contig42234_6222	A/G	3A	502366988	G	G	A	G	G	G	G	R	G	G	G	G	G	A	G	G	G	G	G	G	A	G	A	A	A	A	A	G	A	A	G	A	A	A	G	A	A	A	A	A	A	A	A	A	A	A
RAC875_c19030_112	C/T	3A	515990145	T	T	C	T	T	T	T	N	T	T	T	T	T	C	T	T	T	T	T	T	C	T	C	C	C	C	C	T	T	C	T	C	C	C	T	C	C	C	T	C	C	C	C	C	C	C
Kukri_c7218_1145	T/C	3A	516168342	T	T	T	T	T	T	C	C	T	T	T	T	T	T	T	C	T	T	T	T	T	T	T	T	T	T	T	T	T	T	T	T	T	T	T	T	T	T	T	T	T	T	T	T	T	T
BS00028660_51	G/A	3A	518824550	G	G	G	A	A	G	A	A	A	G	G	A	A	A	A	A	A	A	A	A	G	A	G	G	G	G	A	G	A	G	G	G	G	A	G	G	G	G	G	G	A	A	A	G	A	A
Kukri_c5459_334	T/C	3A	518826627	T	T	T	C	C	T	C	C	C	T	T	C	C	C	C	C	C	C	C	C	T	C	T	T	T	T	C	T	C	T	T	T	T	C	T	T	T	T	T	T	C	C	C	T	C	C
TA005795-0543	C/T	3A	522159350	C	C	C	T	T	C	C	C	T	C	C	T	T	T	T	C	T	T	T	T	T	T	C	C	C	C	T	C	T	C	C	C	C	T	C	C	C	C	C	C	T	C	T	C	T	C
BS00071823_51	A/G	3A	523075822	G	A	A	G	G	A	A	A	G	A	A	G	G	G	G	A	G	G	G	G	G	G	A	A	A	A	G	A	G	A	A	A	A	G	A	A	A	A	A	A	G	G	G	A	G	G
IAAV4286	C/A	3A	525798334	C	C	C	C	C	C	A	A	C	C	C	A	A	A	C	A	C	C	A	A	A	A	C	C	C	C	A	C	A	C	C	C	C	A	C	C	C	C	A	C	A	C	A	C	A	C
Tdurum_contig59782_86	C/T	3A	528424373	C	C	C	C	C	C	T	T	C	C	C	T	T	T	C	T	C	C	T	T	T	T	C	C	C	C	T	C	T	C	C	C	C	T	C	C	C	C	T	C	T	C	T	C	T	C
BobWhite_c9468_453	C/T	3A	528424486	C	C	C	C	C	C	T	T	C	C	C	T	T	T	C	T	C	C	T	T	T	T	C	C	C	C	T	C	T	C	C	C	C	T	C	C	C	C	T	C	T	C	T	C	T	C
BobWhite_c9468_478	C/A	3A	528424511	C	C	C	C	C	C	A	A	C	C	C	A	A	A	C	A	C	C	A	A	A	A	C	C	C	C	A	C	A	C	C	C	C	A	C	C	C	C	A	C	A	C	A	C	A	C
CAP7_c3367_68	C/T	3A	529001175	C	C	C	C	C	C	T	T	C	C	C	T	T	T	C	T	C	C	T	T	T	T	C	C	C	C	T	C	T	C	C	C	C	T	C	C	C	C	T	C	T	C	T	C	T	C
RAC875_c37118_595	T/C	3A	530408537	T	T	T	T	T	T	C	C	T	T	T	C	C	C	T	C	T	T	C	C	C	C	T	T	T	T	C	T	C	T	T	T	T	C	T	T	T	T	C	T	C	T	C	T	C	T
Ex_c5858_1681	G/A	3A	530543149	G	G	G	G	G	G	A	A	G	G	G	A	A	A	G	A	G	G	A	A	A	A	G	G	G	G	A	G	A	G	G	G	G	A	G	G	G	G	A	G	A	G	A	G	A	G
Ku_c56370_1155	C/T	3A	533031057	T	T	C	T	T	C	T	T	T	C	C	C	C	C	T	T	T	T	C	C	C	C	T	C	C	C	C	C	C	C	C	C	C	C	C	C	C	C	C	C	C	T	C	C	C	T
IAAV5821	C/T	3A	533371353	C	C	C	C	C	C	C	C	C	C	C	T	T	T	C	C	C	C	T	T	T	T	C	C	C	C	T	C	T	C	C	C	C	T	C	C	C	C	T	C	T	C	T	C	T	C
Ku_c41007_116	C/T	3A	533497621	T	T	C	T	T	C	T	T	T	C	C	C	C	C	T	T	T	T	C	C	C	C	T	C	C	C	C	C	C	C	C	C	C	C	C	C	C	C	C	C	C	T	C	C	C	T
Ex_c18484_2048	G/T	3A	536496978	G	G	T	G	G	T	G	G	G	T	T	G	G	G	G	G	G	G	G	G	G	G	G	T	T	T	G	T	G	T	T	T	T	G	T	T	T	T	G	T	G	G	G	T	G	G
BobWhite_c1740_97	A/G	3A	536499786	G	G	A	G	G	A	G	G	G	A	A	A	A	A	G	G	G	G	A	A	A	A	G	A	A	A	A	A	A	A	A	A	A	A	A	A	A	A	A	A	A	G	A	A	A	G
Kukri_c44263_246	A/G	3A	539878957	A	A	A	A	A	A	G	G	A	A	A	A	A	A	A	G	A	A	A	A	A	A	A	A	A	A	A	A	A	A	A	A	A	A	A	A	A	A	A	A	A	A	A	A	A	A
Excalibur_c31571_136	T/C	3A	541445085	T	T	T	T	T	T	C	C	T	T	T	C	C	C	T	C	T	T	C	C	C	C	T	T	T	T	C	T	C	T	T	T	T	C	T	T	T	T	C	T	C	T	C	T	C	T
BS00067190_51	T/C	3A	541447784	T	T	T	T	T	T	C	C	T	T	T	C	C	C	T	C	T	T	C	C	C	C	T	T	T	T	C	T	C	T	T	T	T	C	T	T	T	T	C	T	C	T	C	T	C	T
Tdurum_contig59531_914	C/T	3A	541976458	T	T	C	T	T	C	C	C	T	C	C	C	C	C	T	C	T	T	C	C	C	C	T	C	C	C	C	C	C	C	C	C	C	C	C	C	C	C	C	C	C	T	C	C	C	T
BS00032525_51	G/A	3A	543943127	A	A	G	A	A	G	G	G	G	G	G	G	G	G	A	G	A	A	G	G	G	G	A	G	G	G	G	G	G	G	G	G	G	G	G	G	G	G	G	G	G	A	G	G	G	A
BS00021871_51	G/T	3A	544481639	T	T	G	T	T	G	G	G	G	G	G	G	G	G	T	G	T	T	G	G	G	G	T	G	G	G	G	G	G	G	G	G	G	G	G	G	G	G	G	G	G	T	G	G	G	T
Kukri_c80104_809	C/T	3A	545943818	T	T	C	T	T	C	C	C	C	C	C	C	C	C	T	C	T	T	C	C	C	C	T	C	C	C	C	C	C	C	C	C	C	C	C	C	C	C	C	C	C	C	C	C	C	C
BS00067997_51	A/G	3A	547127521	A	A	A	A	A	A	A	A	A	A	A	A	A	A	A	A	A	A	A	A	A	A	A	A	A	A	A	A	A	A	A	A	A	A	A	A	A	A	A	A	A	G	A	A	A	G
BS00039357_51	G/A	3A	548487608	G	G	G	G	G	G	G	G	G	G	G	G	G	G	G	G	G	G	G	G	G	G	G	G	G	G	G	G	G	G	G	G	G	G	G	G	G	G	G	G	G	A	G	G	G	A
BS00092735_51	A/C	3A	548491004	A	A	A	A	A	A	A	A	A	A	A	A	A	A	A	A	A	A	A	A	A	A	A	A	A	A	A	A	A	A	A	A	A	A	A	A	A	A	A	A	A	C	A	A	A	C
Kukri_c34195_357	A/G	3A	548498535	G	G	A	G	G	A	A	A	A	A	A	A	A	A	G	A	G	G	A	A	A	A	G	A	A	A	A	A	A	A	A	A	A	A	A	A	A	A	A	A	A	A	A	A	A	A
BobWhite_rep_c49102_169	G/A	3A	549795246	A	A	G	A	A	G	G	G	G	G	G	G	G	G	A	G	A	A	G	G	G	G	A	G	G	G	G	G	G	G	G	G	G	G	G	G	G	G	G	G	G	G	G	G	G	G
BobWhite_c30232_154	C/T	3A	549798393	C	C	C	C	C	C	C	C	C	C	C	C	C	C	C	C	C	C	C	C	C	C	C	C	C	C	C	C	C	C	C	C	C	C	C	C	C	C	C	C	C	T	C	C	C	T
BS00022882_51	T/C	3A	549896463	T	T	T	T	T	T	T	T	T	T	T	T	T	T	T	T	T	T	T	T	T	T	T	T	T	T	T	T	T	T	T	T	T	T	T	T	T	T	T	T	T	C	T	T	T	C
IACX11287	C/T	3A	550933788	T	C	C	T	T	T	T	T	T	C	T	T	T	C	T	T	T	T	T	C	C	C	C	C	C	C	C	C	C	C	T	C	C	C	T	C	C	C	C	C	C	C	C	C	C	C
BobWhite_c8340_511	C/A	3A	551488296	A	A	C	A	A	C	C	C	C	C	C	C	C	C	A	C	A	A	C	C	C	C	C	C	C	C	C	C	C	C	C	C	C	C	C	C	C	C	C	C	C	C	C	C	C	C
RAC875_c842_1476	C/A	3A	552298941	A	A	C	A	A	C	A	A	C	C	C	C	C	C	A	A	A	A	C	C	C	C	C	C	C	C	C	C	C	C	C	C	C	C	C	C	C	C	C	C	C	C	C	C	C	C
Tdurum_contig51995_474	A/G	3A	552588048	A	A	A	A	A	A	A	A	G	A	A	A	A	A	A	A	A	A	A	A	A	A	A	A	A	A	A	A	A	A	A	A	A	A	A	A	A	A	A	A	A	A	A	A	A	A
RAC875_c67309_634	A/G	3A	558886338	G	G	A	G	G	A	G	G	G	A	A	G	G	G	G	G	G	G	G	G	G	G	A	A	A	A	G	A	G	A	A	A	A	G	A	A	A	A	G	A	G	A	G	A	G	A
Ku_c53625_627	A/G	3A	563520948	G	G	G	G	G	G	G	G	A	A	A	A	A	A	G	G	G	G	A	A	A	A	G	G	A	G	A	G	A	G	G	G	G	A	A	G	G	G	A	A	A	G	A	G	A	G
IAAV5030	T/C	3A	563953316	T	T	C	T	T	C	T	T	T	T	T	T	T	T	T	T	T	T	T	T	T	T	C	C	T	C	T	C	T	C	C	C	C	T	T	C	C	C	T	T	T	C	T	C	T	C
BS00070511_51	T/C	3A	563953416	T	T	C	T	T	C	T	T	T	T	T	T	T	T	T	T	T	T	T	T	T	T	C	C	T	C	T	C	T	C	C	C	C	T	T	C	C	C	T	T	T	C	T	C	T	C
IAAV1334	T/G	3A	563954916	T	T	G	T	T	G	T	T	T	T	T	T	T	T	T	T	T	T	T	T	T	T	G	G	T	G	T	G	T	G	G	G	G	T	T	G	G	G	T	T	T	G	T	G	T	G
Ku_c70534_1215	A/G	3A	569860764	G	G	A	G	G	A	A	A	G	A	A	A	A	A	G	A	G	G	A	A	A	A	A	A	A	A	A	A	A	A	A	A	A	A	A	A	A	A	A	A	A	A	A	A	A	A
RAC875_c58159_521	T/C	3A	569862474	C	C	T	C	C	T	T	T	C	T	T	T	T	T	C	T	C	C	T	T	T	T	T	T	T	T	T	T	T	T	T	T	T	T	T	T	T	T	T	T	T	T	T	T	T	T
IACX6277	G/C	3A	571833813	C	C	G	C	C	G	G	G	C	G	G	G	G	G	C	G	C	C	G	G	G	G	G	G	G	G	G	G	G	G	G	G	G	G	G	G	G	G	G	G	G	G	G	G	G	G
BobWhite_c6300_169	A/G	3A	576614398	A	A	A	G	G	A	A	A	A	A	A	A	A	A	G	A	G	G	A	A	A	A	A	A	A	A	A	A	A	A	A	A	A	A	A	A	A	A	A	A	A	A	A	A	A	A
RAC875_c4024_112	A/G	3A	578006390	G	A	A	G	A	G	G	G	G	A	A	G	G	A	A	G	A	A	G	A	A	A	A	A	A	A	A	A	A	A	G	A	A	A	G	A	A	A	A	A	A	A	A	A	A	A
RAC875_c2140_103	G/A	3A	581671109	G	G	G	A	A	G	G	G	G	G	G	G	G	G	A	G	A	A	G	G	G	G	G	G	G	G	G	G	G	G	G	G	G	G	G	G	G	G	G	G	G	G	G	G	G	G
Kukri_c4724_923	T/C	3A	585133095	T	T	T	C	C	T	T	T	T	T	T	T	T	T	C	T	C	C	T	T	T	T	T	T	T	T	T	T	T	T	T	T	T	T	T	T	T	T	T	T	T	T	T	T	T	T
BS00067639_51	G/A	3A	595201086	A	G	G	G	G	G	G	G	G	A	G	G	G	A	G	G	G	G	G	G	A	G	G	G	A	G	G	G	G	G	G	G	G	G	G	G	G	G	G	G	G	G	G	G	G	G
IACX1932	C/T	3A	604200738	C	T	C	C	C	C	C	C	C	C	T	C	C	C	C	C	C	C	C	C	C	C	C	C	C	T	C	C	C	C	C	T	T	C	C	C	T	T	C	C	C	C	C	T	C	C
Tdurum_contig64606_1104	G/A	3A	612289955	G	G	G	G	G	G	G	G	G	G	G	G	G	G	G	G	G	G	G	G	G	G	G	G	G	G	G	G	G	G	G	G	G	G	G	G	A	G	G	G	G	G	G	G	G	G
Tdurum_contig64606_1106	A/G	3A	612289957	A	A	A	A	A	A	A	A	A	A	A	A	A	A	A	A	A	A	A	A	A	A	A	A	A	A	A	A	A	A	A	A	A	A	A	A	G	A	A	A	A	A	A	A	A	A
Tdurum_contig64606_1309	A/G	3A	612290160	A	A	A	A	A	A	A	A	A	A	A	A	A	A	A	A	A	A	A	A	A	A	A	A	A	A	A	A	A	A	A	A	A	A	A	A	G	A	A	A	A	A	A	A	A	A
BS00066319_51	T/G	3A	623336840	T	T	T	T	T	T	T	T	T	T	T	T	T	T	T	T	T	T	T	T	T	T	T	T	T	T	T	G	T	T	G	T	T	T	T	T	G	T	T	T	T	T	T	T	T	T
Kukri_c33640_640	G/A	3A	639237964	A	A	G	A	A	G	A	G	G	G	G	G	G	G	A	A	A	A	G	G	G	G	G	G	A	G	G	G	G	G	G	G	G	G	G	G	A	G	G	A	G	A	G	G	G	A
Ex_c35861_1382	T/C	3A	645333972	T	T	T	T	T	T	T	T	T	T	T	T	T	T	T	T	T	T	T	T	T	T	T	T	T	T	T	C	T	T	T	T	T	T	T	T	C	T	T	T	T	T	T	T	T	T
Tdurum_contig55560_972	A/G	3A	645780637	A	A	A	A	A	A	A	A	A	A	A	A	A	A	A	A	A	A	A	A	A	A	A	A	A	A	A	G	A	A	A	A	A	A	A	A	G	A	A	A	A	A	A	A	A	A
IAAV969	C/T	3A	645794881	C	C	C	C	C	C	C	C	C	C	C	C	C	C	C	C	C	C	C	C	C	C	C	C	C	C	C	T	C	C	C	C	C	C	C	C	T	C	C	C	C	C	C	C	C	C
Tdurum_contig61190_271	C/T	3A	645794911	C	C	C	C	C	C	C	C	C	C	C	C	C	C	C	C	C	C	C	C	C	C	C	C	C	C	C	T	C	C	C	C	C	C	C	C	T	C	C	C	C	C	C	C	C	C
Tdurum_contig42150_2422	G/A	3A	646232745	G	G	G	G	G	G	G	G	G	G	G	G	G	G	G	G	G	G	G	G	G	G	G	G	G	G	G	A	G	G	G	G	G	G	G	G	A	G	G	G	G	G	G	G	G	G
Tdurum_contig49022_293	C/T	3A	646968315	C	C	C	C	C	C	C	C	C	C	C	C	C	C	C	C	C	C	C	C	C	C	C	C	C	C	C	T	C	C	C	C	C	C	C	C	T	C	C	C	C	C	C	C	C	C
Tdurum_contig48522_227	G/T	3A	647079558	G	G	G	G	G	G	G	G	G	G	G	G	G	G	G	G	G	G	G	G	G	G	G	G	G	G	G	T	G	G	G	G	G	G	G	G	T	G	G	G	G	G	G	G	G	G
Excalibur_c46600_160	C/T	3A	648249836	C	C	C	C	C	C	C	C	C	C	C	C	C	C	C	C	C	C	C	C	T	C	C	C	C	C	C	C	C	C	C	C	C	C	C	C	C	C	C	C	C	C	C	C	C	C
IACX6054	G/A	3A	649071743	G	G	A	G	G	A	A	A	G	G	G	G	A	G	G	G	G	G	G	A	A	G	A	A	G	A	G	G	G	A	G	A	A	G	G	A	G	A	G	G	G	A	G	G	G	A
Kukri_c1308_2782	G/A	3A	650245663	G	G	G	G	G	G	G	G	G	G	A	A	G	G	G	G	G	G	G	G	G	G	G	G	G	G	G	G	G	G	G	G	G	G	A	G	A	G	G	G	G	G	G	G	G	G
Excalibur_c41857_814	G/A	3A	650625847	G	G	G	G	G	G	G	G	G	G	A	A	G	G	G	G	G	G	G	G	G	G	G	G	G	G	G	G	G	G	G	G	G	G	A	G	A	G	G	G	G	G	G	G	G	G
Excalibur_c56240_200	G/A	3A	651822805	G	G	G	G	G	G	G	G	G	G	A	A	G	G	G	G	G	G	G	G	G	G	G	G	G	G	G	G	G	G	G	G	G	G	A	G	A	G	G	G	G	G	G	G	G	G
CAP12_c5387_372	T/G	3A	652217760	T	T	T	T	T	T	T	T	T	T	G	G	T	T	T	T	T	T	T	T	T	T	T	T	T	T	T	T	T	T	T	T	T	T	G	T	G	T	T	T	T	T	T	T	T	T
BobWhite_c17879_519	G/A	3A	659124233	G	G	G	G	G	G	G	G	G	G	G	G	G	G	G	G	G	G	G	G	A	G	G	G	G	G	G	G	G	G	G	G	G	G	G	G	G	G	G	G	G	G	G	G	G	G
CAP11_c3472_60	G/A	3A	659257805	G	G	G	G	G	G	G	G	G	G	G	G	G	G	G	G	G	G	G	G	A	G	G	G	G	G	G	G	G	G	G	G	G	G	G	G	G	G	G	G	G	G	G	G	G	G
Ku_c19456_645	T/C	3A	659608408	T	T	T	T	T	T	T	T	T	T	T	T	T	T	T	T	T	T	T	T	C	T	T	T	T	T	T	T	T	T	T	T	T	T	T	T	T	T	T	T	T	T	T	T	T	T
RAC875_rep_c81701_424	C/T	3A	659610236	C	C	C	C	C	C	C	C	C	C	C	C	C	C	C	C	C	C	C	C	T	C	C	C	C	C	C	C	C	C	C	C	C	C	C	C	C	C	C	C	C	C	C	C	C	C
IACX5899	T/C	3A	659742185	T	T	T	T	T	T	T	T	T	T	T	T	T	T	T	T	T	T	T	T	C	T	T	T	T	T	T	T	T	T	T	T	T	T	T	T	T	T	T	T	T	T	T	T	T	T
Kukri_c1526_616	G/A	3A	663372999	A	G	G	G	G	A	G	G	A	G	G	G	G	G	G	G	G	G	G	G	G	G	A	G	G	G	G	A	G	G	G	G	G	G	G	G	G	G	G	G	G	G	G	G	G	G
BS00084158_51	T/C	3A	671314435	T	T	T	C	T	T	T	T	T	C	T	T	T	C	T	C	T	T	T	T	T	T	T	T	C	T	T	T	T	T	T	T	T	C	T	T	T	T	T	C	C	T	C	T	C	T
BS00084159_51	T/C	3A	671314477	T	T	T	C	T	T	T	T	T	C	T	T	T	C	T	C	T	T	T	T	T	T	T	T	C	T	T	T	T	T	T	T	T	C	T	T	T	T	T	C	C	T	C	T	C	T
Kukri_c41397_86	C/A	3A	683398195	C	C	C	C	C	C	C	C	C	C	C	C	C	A	C	C	C	C	C	C	A	C	C	C	C	C	A	C	C	C	C	C	C	A	C	C	C	C	C	C	A	C	A	A	C	C
Kukri_c17966_561	A/G	3A	683587470	A	A	A	A	A	A	A	A	A	G	A	G	A	G	A	A	A	A	A	A	A	G	A	G	G	A	G	A	G	A	G	A	A	G	A	A	A	A	G	G	G	A	G	G	G	A
RAC875_c15003_377	C/T	3A	683587999	C	C	C	C	C	C	C	C	C	T	C	T	C	T	C	C	C	C	C	C	C	T	C	T	T	C	T	C	T	C	T	C	C	T	C	C	C	C	T	T	T	C	T	T	T	C
BS00063696_51	A/G	3A	683669129	A	A	A	A	A	A	A	A	A	G	A	G	A	G	A	A	A	A	A	A	A	G	A	G	G	A	G	A	G	A	G	A	A	G	A	A	A	A	G	G	G	A	G	G	G	A
Kukri_c8465_54	G/A	3A	684187546	G	G	G	G	G	G	G	G	G	A	G	A	G	A	G	G	G	G	G	G	G	A	G	A	A	G	A	G	A	G	A	G	G	A	G	G	G	G	A	A	A	G	A	A	A	G
BS00039498_51	C/T	3A	684438276	C	C	C	C	C	C	C	C	C	T	C	T	C	T	C	C	C	C	C	C	C	T	C	T	T	C	T	C	T	C	T	C	C	T	C	C	C	C	T	T	T	C	T	T	T	C
Ex_c66357_866	G/A	3A	685494161	G	G	G	G	G	G	G	G	G	A	G	A	G	A	G	G	G	G	G	G	A	A	G	A	A	G	A	G	A	G	A	G	G	A	G	G	G	G	A	A	A	G	A	A	A	G
BS00081610_51	A/G	3A	685914951	A	G	A	A	G	A	A	A	A	G	A	G	A	G	G	A	G	G	A	A	G	G	A	G	G	A	G	A	G	A	G	A	A	G	A	A	A	A	G	G	G	A	G	G	G	A
BobWhite_c38444_238	A/C	3A	686291983	A	C	A	A	C	A	A	A	A	A	A	A	A	A	C	A	C	C	A	A	A	A	A	A	A	A	A	A	A	A	A	A	A	A	A	A	A	A	A	A	A	A	A	A	A	A
RAC875_c4641_773	A/G	3A	686892175	A	A	A	A	A	A	A	A	A	A	A	A	A	G	A	A	A	A	A	A	G	A	A	A	A	A	G	A	A	A	A	A	A	G	A	A	A	A	A	A	G	A	G	G	A	A
BobWhite_c5337_225	T/C	3A	686913418	T	T	C	T	T	C	C	C	T	T	T	T	T	T	T	T	T	T	C	T	T	T	T	T	T	C	T	T	C	C	T	T	T	T	C	C	T	T	C	T	T	T	T	T	T	T
BS00110564_51	C/T	3A	691130180	C	C	C	C	C	C	C	C	C	C	C	C	C	C	C	C	C	C	C	C	C	C	C	C	C	C	C	C	C	C	C	C	C	C	C	C	C	C	C	C	C	C	C	C	C	C
BS00091887_51	T/G	3A	695799481	T	T	T	T	T	T	T	T	T	G	T	G	T	T	T	T	T	T	T	T	T	G	G	T	G	T	G	G	T	T	T	T	T	G	T	T	T	T	T	G	G	T	G	T	T	T
IACX6065	A/G	3A	695799506	A	A	A	A	A	A	A	A	A	G	A	G	A	A	A	A	A	A	A	A	A	G	G	A	G	A	G	G	A	A	A	A	A	G	A	A	A	A	A	G	G	A	G	A	A	A
BS00003935_51	A/G	3A	695799606	A	A	A	A	A	A	A	A	A	G	A	G	A	A	A	A	A	A	A	A	A	G	G	A	G	A	G	G	A	A	A	A	A	G	A	A	A	A	A	G	G	A	G	A	A	A
Kukri_c18749_968	C/T	3A	696436014	T	T	T	C	T	C	T	T	C	C	C	T	C	C	T	T	T	T	C	C	C	C	C	T	T	T	T	T	C	T	T	T	T	C	T	T	T	T	C	C	C	T	C	T	T	T
BS00022459_51	A/G	3A	697514947	A	G	A	G	G	A	A	A	A	A	A	A	A	A	G	A	G	G	A	A	A	A	A	A	A	A	A	A	A	A	A	A	A	A	A	A	A	A	A	A	A	A	A	A	A	A
BS00110550_51	T/C	3A	697517505	T	C	T	C	C	T	T	T	T	T	T	T	T	T	C	T	C	C	T	T	T	T	T	T	T	T	T	T	T	T	T	T	T	T	T	T	T	T	T	T	T	T	T	T	T	T
BS00063946_51	C/T	3A	701931241	T	C	C	C	T	C	T	T	C	C	C	C	C	C	T	C	T	C	C	C	C	C	C	C	C	C	C	C	C	C	C	C	C	C	C	C	C	C	C	C	C	C	C	C	C	C
BS00067163_51	A/G	3A	704835629	A	A	A	A	A	A	A	A	A	A	A	G	A	A	A	A	A	A	A	A	A	A	A	A	A	A	A	A	A	A	A	A	A	A	A	A	A	A	A	A	A	A	A	A	A	A
Excalibur_c24354_465	T/G	3A	705561649	T	T	T	T	T	T	T	T	G	T	T	T	T	T	T	T	T	T	T	T	T	T	T	T	T	N	G	T	T	T	T	T	T	T	T	T	T	T	T	T	T	G	T	T	T	G
BS00065734_51	T/C	3A	711678706	T	T	T	T	T	T	T	T	T	T	T	C	T	T	T	T	T	T	T	T	T	C	T	T	T	T	T	T	T	T	T	T	T	C	T	T	T	T	T	T	C	T	C	T	C	T
Kukri_c18258_440	T/C	3A	715126934	C	C	C	C	C	T	T	T	T	T	T	T	T	T	C	T	C	C	T	T	T	T	T	T	T	T	C	T	T	T	T	T	T	T	T	T	T	T	T	T	T	T	T	T	T	T
BS00023222_51	C/T	3A	715286494	C	C	C	C	C	T	C	C	C	C	C	T	C	C	C	C	C	C	C	C	C	C	C	C	C	C	C	C	C	T	T	C	C	C	T	C	C	C	C	C	C	C	C	C	C	C
BobWhite_c3356_442	C/T	3A	717468536	C	C	T	C	C	C	C	C	C	C	C	C	C	C	C	C	C	C	C	C	C	C	C	C	C	C	C	C	C	C	C	C	C	C	C	C	C	C	C	C	C	C	C	C	C	C
BS00076751_51	C/T	3A	718331001	C	T	N	T	T	C	C	C	T	C	T	C	C	C	T	C	T	T	C	C	C	C	T	C	C	C	T	C	C	C	T	C	C	C	C	C	C	C	C	T	C	C	C	C	C	C
BS00041742_51	G/A	3A	718576341	G	A	G	A	A	G	G	G	A	G	A	G	G	G	A	G	A	A	G	G	G	G	A	G	G	G	A	G	G	G	A	G	G	G	G	G	G	G	G	A	G	G	G	G	G	G
BobWhite_c12428_371	C/T	3A	718576414	C	T	C	T	T	C	C	C	T	C	T	C	C	C	T	C	T	T	C	C	C	C	T	C	C	C	T	C	C	C	T	C	C	C	C	C	C	C	C	T	C	C	C	C	C	C
Excalibur_c24829_189	C/T	3A	722113078	T	C	C	C	C	T	T	T	C	T	C	T	T	C	C	T	C	C	T	C	C	T	C	T	C	T	C	C	C	T	C	T	C	C	T	T	T	T	C	C	C	T	C	T	C	C
BS00065673_51	A/C	3A	722325220	A	N	A	C	N	A	A	A	C	A	C	A	A	C	C	A	C	C	A	A	C	A	C	A	A	A	A	A	A	A	C	A	A	A	A	A	A	A	A	A	A	A	A	A	A	A
CAP7_c3178_52	G/T	3A	724957711	G	T	G	T	T	G	T	G	T	G	G	G	G	G	T	T	T	T	T	T	G	G	T	G	G	G	T	G	G	G	G	G	G	T	G	G	G	G	G	G	T	G	T	G	T	T
Kukri_c12212_182	T/C	3A	730380419	T	C	T	C	C	T	T	T	C	T	T	C	T	T	C	T	C	C	T	T	T	T	T	T	T	T	T	T	T	T	T	T	T	T	T	T	T	T	T	C	T	C	T	T	T	T
BobWhite_c15582_253	T/C	3A	731274878	T	T	T	T	T	T	T	T	T	T	T	T	T	T	T	T	T	T	T	T	T	T	T	T	T	T	T	T	T	T	T	T	T	T	T	T	T	T	T	C	T	C	T	T	T	T
RAC875_c3084_415	T/C	3A	733781642	T	T	T	C	C	T	C	T	C	T	C	T	T	T	C	C	C	C	T	C	T	T	C	C	C	T	C	T	T	T	T	T	T	C	T	T	T	T	T	T	C	T	C	T	T	C
BS00029569_51	G/A	3A	733781670	G	G	G	A	A	G	G	G	G	G	A	G	G	G	A	G	A	A	G	A	G	G	A	A	G	G	A	G	G	G	G	G	G	A	G	G	G	G	G	G	A	G	A	G	G	A
BS00057524_51	A/G	3A	737303297	A	A	A	A	A	A	A	A	G	A	A	A	A	A	A	A	A	A	A	G	A	A	G	G	A	A	A	A	A	A	A	A	A	G	A	A	A	A	A	A	G	A	G	A	A	G
BS00057523_51	T/C	3A	737303382	T	T	T	T	T	T	T	T	C	T	T	T	T	T	T	T	T	T	T	C	T	T	C	C	T	T	T	T	T	T	T	T	T	C	T	T	T	T	T	T	C	T	C	T	T	C
Tdurum_contig18326_142	C/T	3A	739202112	C	C	C	C	C	C	C	C	C	C	C	C	C	C	C	C	C	C	C	T	C	C	C	T	C	C	T	C	C	C	C	C	C	T	C	C	C	C	C	C	T	C	T	C	C	T
Tdurum_contig13646_225	G/T	3A	739434242	T	T	G	G	G	T	T	T	G	T	T	G	T	G	G	T	G	G	T	G	G	G	G	G	G	G	T	G	G	T	T	G	T	G	T	G	G	G	G	T	G	T	G	G	T	G
Ku_c12191_1123	C/T	3A	739556800	T	T	C	C	C	T	T	T	C	T	T	C	T	C	C	T	C	C	T	C	C	C	C	C	C	C	T	C	C	T	T	C	T	C	T	C	C	C	C	T	C	T	C	C	T	C
Kukri_c217_2282	C/A	3A	739723370	C	C	C	C	C	C	C	C	C	C	C	C	C	C	C	C	C	C	C	C	C	C	C	C	C	C	C	C	C	C	A	C	C	C	C	C	C	C	C	C	C	A	C	C	C	C
Kukri_c51666_401	C/T	3A	741381062	C	T	T	C	C	T	T	T	T	T	T	C	T	C	C	T	C	C	T	C	C	C	C	C	C	T	C	C	T	T	C	C	C	C	T	C	C	C	T	C	C	C	C	C	T	C
Excalibur_c3821_1355	T/C	3A	745325537	T	C	C	T	C	T	C	C	C	C	C	T	C	C	C	T	C	C	C	T	T	T	C	C	T	T	C	T	T	C	C	T	C	C	C	T	T	T	T	T	C	C	C	T	C	T
Excalibur_c17654_166	T/G	3A	748375066	T	T	T	G	G	T	T	T	T	T	T	T	T	T	G	T	G	G	T	G	T	T	G	T	T	T	T	T	T	T	T	T	T	G	T	T	T	T	T	T	G	T	G	T	T	G
RAC875_c46236_214	T/C	3A	751229274	T	T	T	T	T	T	T	T	T	T	T	T	T	T	T	T	T	T	T	T	T	T	T	T	T	T	T	T	T	T	T	T	T	T	T	T	T	T	T	C	T	T	T	T	T	T
Tdurum_contig51914_500	C/T	3A	752987513	C	C	C	C	C	C	C	C	C	C	C	C	C	C	C	C	C	C	C	C	C	C	C	C	C	C	C	C	C	C	C	C	C	C	C	C	C	C	C	T	C	C	C	C	C	C
RFL_Contig2394_439	G/A	3A	752987668	G	G	G	G	G	G	G	G	G	G	G	G	G	G	G	G	G	G	G	G	G	G	G	G	G	G	G	G	G	G	G	G	G	G	G	G	G	G	G	A	G	G	G	G	G	G
CAP12_rep_c3868_270	G/T	3B	859487	G	G	G	T	T	G	G	G	T	G	G	G	T	G	T	G	T	T	G	G	G	T	T	T	T	N	G	T	G	G	G	G	G	G	G	G	G	G	G	G	G	T	G	G	G	G
RAC875_c5633_1748	A/C	3B	2646023	A	C	A	C	C	A	C	A	A	A	A	C	A	A	C	C	C	C	A	A	A	A	C	A	A	A	A	A	C	A	A	A	A	A	A	A	A	A	C	A	A	A	A	A	A	A
IACX4260	C/T	3B	3478872	C	T	C	C	C	C	C	C	T	C	C	C	T	C	C	C	C	C	C	C	C	C	C	C	C	C	C	C	C	C	C	C	C	C	C	C	C	C	C	C	C	C	C	C	C	C
Tdurum_contig84762_189	C/T	3B	4644519	C	T	C	C	C	C	C	C	C	C	C	C	C	C	C	C	T	C	C	C	C	C	C	C	C	C	C	C	C	C	C	C	C	C	C	C	C	C	C	C	C	C	C	C	C	C
BS00098161_51	C/T	3B	4702842	C	C	C	C	C	C	C	C	T	C	C	C	T	T	C	C	C	C	C	C	T	C	C	C	T	C	C	T	T	C	C	C	C	C	C	C	C	C	T	C	C	C	C	C	C	C
Excalibur_c9430_1166	G/A	3B	4703144	G	G	G	G	G	G	G	G	G	G	G	G	G	G	G	G	G	G	G	G	G	G	G	G	G	G	G	G	G	G	G	G	G	G	G	G	G	G	G	G	G	G	G	G	G	G
Excalibur_c20277_483	T/C	3B	5712032	C	C	C	T	T	C	C	C	C	C	C	C	C	T	T	C	T	T	C	C	T	C	C	C	T	C	C	T	T	C	C	T	C	C	C	C	T	T	T	T	C	C	C	T	C	C
Excalibur_c20277_436	A/G	3B	5712079	A	G	A	G	G	A	G	A	A	A	A	G	A	A	G	G	G	G	A	A	A	A	G	A	A	A	A	A	A	A	A	A	A	A	A	A	A	A	A	A	A	A	A	A	A	A
BS00058860_51	T/C	3B	5800798	T	T	T	T	T	T	T	T	T	T	T	T	T	T	T	T	T	T	T	T	T	C	C	C	T	C	T	T	T	T	T	T	T	T	T	T	T	T	T	T	T	C	T	T	T	T
Ex_c4578_544	G/A	3B	5801718	G	G	G	G	G	G	G	G	A	G	G	G	A	G	G	G	G	G	G	G	G	G	G	G	G	G	G	G	G	G	G	G	G	G	G	G	G	G	G	G	G	G	G	G	G	G
RAC875_c43163_189	G/A	3B	6077662	G	A	G	A	A	G	A	G	G	G	G	A	G	G	A	A	A	A	G	G	G	G	A	G	G	G	G	G	G	G	G	G	G	G	G	G	G	G	G	G	G	G	G	G	G	G
RAC875_c48906_281	G/A	3B	6302932	G	N	G	A	A	G	A	G	G	G	G	A	G	G	A	A	N	A	G	G	G	G	N	G	G	G	G	G	G	G	G	G	G	G	G	G	G	G	G	G	G	G	G	G	G	G
Tdurum_contig9514_807	C/T	3B	6375251	C	C	C	C	C	C	C	C	T	C	C	C	T	C	C	C	C	C	C	C	C	C	C	C	C	C	C	C	C	C	C	C	C	C	C	C	C	C	C	C	C	C	C	C	C	C
Excalibur_c63477_90	C/T	3B	6793278	C	T	T	T	C	C	T	T	C	T	T	T	T	T	C	C	T	C	C	T	T	T	C	C	C	C	C	C	C	T	T	C	C	T	T	T	C	C	C	C	T	T	T	C	C	T
Excalibur_c8314_405	C/T	3B	12490645	C	C	C	C	C	C	C	C	T	C	C	C	T	C	C	C	C	C	C	C	C	C	T	T	C	C	T	C	C	C	C	T	C	C	C	C	T	T	C	C	C	C	C	T	C	C
Tdurum_contig11988_459	T/C	3B	13907242	T	T	T	T	T	T	T	T	T	T	T	T	T	T	T	T	T	T	T	T	T	T	T	T	T	T	C	T	C	T	T	T	T	T	T	T	T	T	C	T	T	T	T	T	T	T
Kukri_c49752_254	C/T	3B	13919856	C	C	C	T	C	C	C	C	T	C	C	C	T	C	T	C	T	T	C	C	C	C	T	T	C	C	C	C	C	C	C	T	C	C	C	C	T	T	C	C	C	C	C	T	C	C
RFL_Contig5709_3005	G/A	3B	14901860	G	G	G	G	G	G	G	G	A	G	G	G	A	G	G	G	G	G	G	G	G	G	G	A	G	G	A	G	G	G	A	A	G	G	G	G	A	A	G	G	G	G	G	A	G	G
BobWhite_c9711_71	C/T	3B	14901918	C	C	C	T	T	C	C	C	T	C	C	C	T	C	T	C	T	T	C	C	C	C	C	T	C	C	T	C	C	C	T	T	C	C	C	C	T	T	C	C	C	C	C	T	C	C
RFL_Contig5709_3312	C/T	3B	14902167	C	C	C	C	C	C	C	C	T	C	C	C	T	C	C	C	C	C	C	C	C	C	C	T	C	C	T	C	C	C	T	T	C	C	C	C	T	T	C	C	C	C	C	T	C	C
RAC875_c77648_367	T/G	3B	15825392	T	G	T	T	T	G	T	T	T	T	G	T	G	T	T	T	G	T	T	T	G	G	T	T	T	T	T	T	T	T	T	T	T	T	T	T	T	T	T	T	T	G	T	T	G	T
BS00063445_51	C/T	3B	19285931	C	C	C	C	T	C	C	C	C	C	C	C	C	C	C	C	C	C	C	C	C	C	C	C	C	C	C	C	C	C	C	C	C	C	C	C	C	C	C	C	C	C	C	C	C	C
Tdurum_contig93507_1345	T/C	3B	19287810	T	T	Y	T	T	C	T	T	T	T	T	T	T	T	T	Y	T	T	T	T	T	T	C	T	T	T	T	T	T	T	T	T	T	T	T	T	T	T	T	T	T	Y	N	T	T	T
Excalibur_c41820_354	G/A	3B	19482545	G	G	G	A	G	G	G	G	G	G	G	G	G	G	A	G	A	A	G	G	G	G	G	G	G	G	G	G	G	G	G	G	G	G	G	G	G	G	G	G	G	G	G	G	G	G
Excalibur_c25566_423	T/C	3B	23075411	T	T	T	C	T	T	T	T	C	T	T	T	C	T	C	T	C	C	T	T	T	T	T	C	T	T	T	T	T	T	T	T	T	T	T	T	T	T	T	T	T	T	T	T	T	T
Excalibur_c25566_1000	G/A	3B	23078375	G	G	G	A	G	G	G	G	A	G	G	G	A	G	A	G	A	A	G	G	G	G	G	A	G	G	G	G	G	G	G	G	G	G	G	G	G	G	G	G	G	G	G	G	G	G
BS00039218_51	G/T	3B	23535471	G	N	G	G	T	G	G	G	G	G	G	G	G	T	G	G	G	G	G	T	T	T	T	G	T	T	G	T	T	G	G	T	G	G	G	G	T	T	T	G	G	T	G	T	G	G
IACX22	C/T	3B	24009482	C	C	C	C	T	C	C	C	C	C	C	C	C	T	C	C	C	C	C	T	T	T	T	C	T	N	C	T	T	C	C	T	C	C	C	C	T	T	T	T	C	T	C	T	C	C
IACX6214	G/A	3B	24063183	G	A	G	G	A	G	G	G	G	G	G	G	G	G	G	G	G	G	G	G	G	G	G	G	G	G	G	G	G	G	G	G	G	G	G	G	G	G	G	A	G	G	G	G	G	G
BS00026471_51	G/T	3B	24503541	G	G	G	T	G	G	G	G	G	G	G	G	T	G	T	G	T	T	G	G	G	G	G	T	G	G	G	G	G	G	G	G	G	G	G	G	G	G	G	T	G	G	G	G	G	G
Tdurum_contig13898_648	G/A	3B	25631560	G	G	G	G	G	G	G	G	G	G	G	G	G	A	G	G	G	G	G	A	A	A	A	G	A	N	G	A	A	G	G	A	A	G	G	G	A	A	A	A	G	A	G	A	G	G
RAC875_c7724_1312	C/T	3B	25807797	C	C	C	C	C	C	C	C	C	C	C	C	C	T	C	C	C	C	C	T	T	T	T	C	T	C	C	T	T	C	C	T	T	C	C	C	T	T	T	C	C	T	C	T	C	C
IAAV3924	G/A	3B	26201419	G	G	G	A	G	G	G	G	G	G	G	G	G	G	A	G	A	A	G	A	G	G	A	G	A	G	G	G	A	G	A	G	G	G	G	G	G	G	A	G	G	A	G	G	G	A
BobWhite_c12908_381	T/C	3B	26738317	T	C	T	T	T	T	T	T	T	T	T	T	T	T	T	T	T	T	T	T	T	T	T	C	T	T	T	T	T	T	T	T	T	T	T	T	T	T	T	T	T	T	T	T	T	T
Tdurum_contig43252_1407	C/T	3B	29497509	C	C	C	C	C	C	C	C	C	C	C	C	C	C	C	C	C	C	C	C	C	C	T	C	C	C	C	C	C	C	C	C	C	C	C	C	C	C	C	C	C	C	C	C	C	C
BS00044752_51	T/C	3B	29659226	T	T	T	T	T	T	T	T	C	C	T	T	C	T	T	T	T	T	T	T	T	T	T	T	T	T	T	T	T	T	T	T	T	T	T	T	T	T	T	T	T	T	T	T	T	T
BS00084607_51	G/A	3B	29670645	G	G	G	G	G	G	G	G	A	A	G	G	A	G	G	G	G	G	G	G	G	G	G	G	G	G	G	G	G	G	G	G	G	G	G	G	G	G	G	G	G	G	G	G	G	G
[truncated: 3,196 more rows]
[truncated: 178 more columns]

## Sheet: Supplementary Table 5
Supplementary Table 5 Genotypic data of GP502 used in this study for 224 diverse wheat panel genotyped from the 4K GBS data and filtered for missing data and MAF (total 2,600 SNPs )
Marker Name	alleles	chrom	pos	52001	52002	52004	52005	52006	52007	52008	52009	52010	52011	52012	52013	52014	52015	52016	52017	52018	52019	52020	52022	52023	52024	52025	52026	52027	52028	52029	52030	52032	52034	52035	52037	52038	52039	52040	52041	52042	52043	52044	52045	52046	52047	52048	52049	52050	52051
CHS21_1A001169383	G/C	1A	1169383	G	C	G	G	G	C	G	G	G	G	G	G	G	G	G	C	G	G	C	C	G	C	G	G	C	G	G	C	C	C	C	S	C	C	G	G	C	S	G	G	C	G	G	G	C	G
CHS21_1A003134583	A/G	1A	3134583	A	A	A	A	A	A	A	A	R	A	A	A	A	R	A	A	A	A	A	A	R	A	A	A	R	A	A	A	A	A	A	A	A	A	A	A	A	A	A	A	A	A	A	A	A	A
CHS21_1A005041003	G/A	1A	5041003	G	A	G	G	G	R	G	G	G	G	N	G	G	G	G	A	G	G	A	A	G	G	G	G	G	G	G	A	A	A	A	R	A	A	G	G	A	R	G	G	A	G	G	G	A	G
CHS21_1A007970611	G/A	1A	7970611	G	G	G	G	G	G	G	G	G	G	G	G	G	G	G	G	G	G	G	G	G	G	G	G	A	G	G	G	G	G	G	G	G	G	G	G	G	G	G	G	G	G	G	G	G	G
CHS21_1A008532647	G/A	1A	8532647	G	A	G	G	G	A	G	G	G	G	G	G	G	G	G	A	G	G	A	A	G	A	G	G	G	G	G	A	A	A	A	R	A	A	G	G	A	R	G	G	A	G	A	G	A	G
CHS21_1A008576274	G/A	1A	8576274	G	G	A	A	G	G	A	A	G	G	A	G	G	N	A	G	A	A	G	G	A	G	A	G	G	G	G	G	G	G	G	G	G	G	A	G	G	G	G	G	G	G	G	G	G	A
CHS21_1A008631990	G/C	1A	8631990	C	G	G	G	C	G	G	G	C	C	G	S	C	C	G	G	G	G	G	G	G	G	G	C	C	C	C	G	G	G	G	S	G	G	G	C	G	S	C	C	G	C	C	C	G	G
CHS21_1A009635707	A/G	1A	9635707	A	A	A	A	A	A	A	A	A	A	A	N	A	A	A	A	A	A	A	A	A	A	A	A	A	A	G	A	A	A	A	A	A	A	A	A	A	A	G	A	A	G	G	G	A	G
CHS21_1A010604861	A/G	1A	10604861	G	A	G	G	G	A	G	G	G	G	G	A	G	G	G	A	G	G	A	A	G	G	G	G	G	G	A	A	A	A	A	N	A	A	G	G	A	R	A	G	A	A	A	A	A	A
CHS21_1A013808759	G/A	1A	13808759	A	G	A	A	A	G	A	A	G	A	A	G	A	G	A	G	A	A	G	G	G	A	A	G	G	G	G	G	G	G	G	G	G	G	A	A	G	G	G	G	G	G	G	G	G	G
CHS21_1A015210139	T/C	1A	15210139	T	T	T	T	T	T	T	T	C	T	T	Y	T	T	T	T	T	T	T	T	T	C	T	C	C	C	C	T	T	T	T	T	T	T	T	T	T	T	C	C	T	C	C	C	T	T
CHS21_1A015213294	A/G	1A	15213294	A	G	A	A	A	G	G	A	A	A	A	A	A	A	G	G	G	G	G	G	A	A	A	A	A	A	A	G	G	G	G	G	G	G	A	A	G	G	A	A	G	A	A	A	G	G
CHS21_1A015513403	A/G	1A	15513403	A	A	A	A	A	A	A	A	A	A	A	A	A	G	A	A	A	A	A	A	G	A	A	A	A	A	A	A	A	A	A	A	A	A	N	A	A	A	A	A	A	A	A	A	A	A
CHS21_1A017923002	A/C	1A	17923002	C	A	A	A	C	A	A	A	A	C	C	A	C	C	C	A	C	C	A	A	C	C	A	A	A	A	A	A	A	A	A	M	A	A	A	C	A	M	A	A	A	A	C	A	A	A
CHS21_1A018270280	G/A	1A	18270280	A	G	A	A	A	G	G	A	G	A	A	R	A	A	A	G	A	A	G	G	A	A	A	G	G	G	G	G	G	G	G	R	G	G	G	A	G	R	G	G	G	G	A	G	G	G
CHS21_1A018314483	T/G	1A	18314483	G	T	T	T	G	T	T	T	T	G	K	K	G	G	G	T	G	G	T	T	K	G	T	T	T	T	T	T	T	T	T	K	T	T	T	G	T	N	T	T	T	T	G	T	T	T
CHS21_1A019121880	C/T	1A	19121880	T	C	C	C	T	C	C	C	C	T	T	N	T	T	T	C	T	T	C	C	T	C	C	C	C	C	C	C	C	C	C	C	C	C	C	T	C	Y	C	C	C	C	T	C	C	C
CHS21_1A020155547	A/T	1A	20155547	A	T	A	A	A	T	T	A	A	A	A	A	A	A	A	T	A	A	T	T	A	A	A	A	A	A	A	T	T	A	T	W	T	T	W	A	T	N	A	A	T	A	A	A	T	T
CHS21_1A023226409	A/G	1A	23226409	G	A	G	G	A	A	A	G	A	A	A	A	A	A	A	A	A	A	A	A	A	A	G	A	A	A	A	A	A	G	A	A	A	A	A	A	A	A	A	A	A	A	A	A	A	A
CHS21_1A024749005	T/G	1A	24749005	N	T	K	N	G	T	T	N	T	G	G	T	G	G	T	T	T	T	T	G	G	T	N	T	G	T	T	T	T	N	T	T	T	T	T	G	T	K	T	T	T	T	T	T	T	T
CHS21_1A026306325	C/T	1A	26306325	T	C	T	T	T	T	T	T	T	T	T	N	T	C	C	T	C	C	T	C	C	C	T	C	T	T	T	C	C	T	T	C	C	C	N	T	C	Y	T	C	T	T	C	T	T	T
CHS21_1A029109996	T/A	1A	29109996	A	T	A	A	A	N	A	A	A	A	A	T	A	A	T	A	T	T	A	T	A	T	A	T	T	A	T	T	T	A	A	T	T	T	W	A	T	T	T	T	A	T	T	T	A	A
CHS21_1A030849433	C/T	1A	30849433	C	C	T	T	C	C	C	T	C	C	C	T	C	C	C	C	C	C	C	C	C	C	T	C	T	T	T	C	C	T	C	C	C	C	C	C	C	C	T	C	C	T	C	T	C	C
CHS21_1A034020336	T/C	1A	34020336	C	Y	T	N	T	T	C	C	T	C	C	T	Y	C	T	C	C	C	C	T	C	T	C	T	T	C	T	T	T	C	C	Y	T	T	C	C	T	T	T	T	T	T	T	T	C	C
CHS21_1A034636306	A/G	1A	34636306	A	G	A	A	A	G	A	A	A	A	A	G	A	A	G	A	A	A	A	G	A	G	A	G	G	A	G	G	G	A	A	R	G	A	A	N	G	G	G	G	G	G	A	G	A	A
CHS21_1A035074770	A/G	1A	35074770	A	G	G	G	A	G	A	A	G	A	A	A	A	A	G	A	A	A	A	G	A	G	A	G	A	G	A	A	A	A	A	N	G	A	A	A	G	G	A	A	A	A	A	A	A	A
CHS21_1A039787285	C/T	1A	39787285	C	T	C	C	C	C	C	C	T	C	C	C	C	C	C	C	C	C	C	C	C	C	C	C	C	C	C	C	C	C	C	Y	T	C	C	C	T	Y	C	C	C	C	C	C	N	C
CHS21_1A040999982	A/C	1A	40999982	A	A	A	A	C	A	A	A	A	A	C	C	C	C	C	A	C	C	A	C	C	C	A	C	C	C	C	C	C	A	A	M	A	C	M	A	A	M	C	C	C	C	C	C	A	A
CHS21_1A041905769	T/G	1A	41905769	T	G	T	T	T	T	T	T	G	T	T	T	T	T	T	T	T	T	T	T	T	T	T	T	T	T	T	T	T	T	T	N	G	T	T	T	G	K	T	T	T	T	T	T	T	T
CHS21_1A051529527	G/A	1A	51529527	G	G	G	G	G	A	G	G	A	G	G	G	G	G	G	G	G	G	G	G	G	A	G	G	G	A	G	G	G	G	G	G	G	A	G	G	G	G	G	G	A	G	A	G	G	G
CHS21_1A051652943	T/G	1A	51652943	T	T	T	T	T	G	T	T	G	T	T	T	T	T	T	T	T	T	T	T	T	G	T	T	T	G	T	T	T	T	T	T	T	G	T	T	T	T	T	T	G	T	G	T	T	T
CHS21_1A051795022	A/C	1A	51795022	A	A	A	A	A	C	A	A	C	A	A	A	A	A	A	A	A	A	A	A	A	C	A	A	A	C	A	A	A	A	A	A	A	C	A	A	A	A	A	A	C	A	C	A	A	A
CHS21_1A055990426	T/A	1A	55990426	T	A	T	T	T	T	T	T	T	T	T	N	T	A	T	T	T	T	T	T	A	T	T	T	A	T	A	A	A	T	T	W	A	T	T	T	A	A	A	T	T	T	T	A	T	T
CHS21_1A067250755	T/G	1A	67250755	G	T	G	G	G	T	G	G	T	G	T	G	G	T	T	G	T	T	G	T	T	G	G	T	G	T	G	T	G	G	G	T	T	G	K	G	T	K	G	T	G	G	G	G	G	G
CHS21_1A094822158	T/C	1A	94822158	C	T	C	C	C	T	C	N	C	C	T	C	C	C	T	C	T	T	C	T	C	C	C	T	C	T	C	T	C	C	C	T	T	C	N	C	T	Y	C	T	C	C	C	C	C	C
CHS21_1A120673066	G/A	1A	120673066	A	G	A	A	A	G	A	A	G	A	G	R	A	G	G	A	G	G	A	G	G	G	A	G	A	G	A	G	G	A	A	G	G	G	R	A	G	R	G	G	G	G	G	A	A	A
CHS21_1A137037797	A/C	1A	137037797	C	A	C	C	C	A	C	C	A	C	A	M	C	A	A	C	A	A	C	A	A	A	C	A	C	A	C	A	A	C	C	A	A	A	M	C	A	M	A	A	A	A	A	C	C	C
CHS21_1A253484413	C/T	1A	253484413	T	C	T	T	T	C	T	T	C	T	C	Y	T	C	C	T	C	C	T	C	C	C	T	C	T	C	T	C	C	T	T	C	C	C	T	N	C	Y	C	C	C	C	C	T	T	T
CHS21_1A293855490	G/T	1A	293855490	T	G	T	T	T	G	T	T	G	T	G	K	T	G	G	T	G	G	T	G	G	G	T	G	T	G	T	G	G	T	T	G	G	G	K	T	G	K	G	G	G	G	G	T	T	T
CHS21_1A307043778	A/G	1A	307043778	G	A	G	G	G	A	A	G	A	G	A	G	G	A	A	G	A	A	G	A	A	A	G	A	G	A	G	A	A	G	G	A	A	A	N	G	A	R	A	A	A	A	A	G	G	G
CHS21_1A339199953	T/G	1A	339199953	T	T	T	T	T	T	T	T	G	T	T	T	T	T	T	T	T	T	T	T	T	G	T	T	T	T	T	T	G	T	T	T	T	G	T	T	T	T	G	T	G	G	G	T	T	T
CHS21_1A349185305	G/A	1A	349185305	A	G	A	A	A	G	G	A	A	G	G	G	A	A	G	A	G	G	A	G	A	A	A	G	G	G	G	G	A	A	A	G	G	A	A	G	G	G	A	G	A	A	A	G	A	A
CHS21_1A349943733	C/T	1A	349943733	C	C	C	C	C	C	C	C	T	C	C	C	C	C	C	C	C	C	C	C	C	T	C	C	C	C	C	C	T	C	C	C	C	T	C	C	C	C	T	C	T	T	T	C	C	C
CHS21_1A352880211	G/T	1A	352880211	T	G	T	T	T	G	G	T	T	G	G	G	T	T	G	T	G	G	T	G	T	T	T	G	G	G	G	G	T	T	T	G	G	T	T	G	G	G	T	G	T	T	T	G	T	T
CHS21_1A356466599	T/C	1A	356466599	T	T	T	T	T	T	T	T	C	T	T	T	T	T	T	T	T	T	T	T	T	C	T	T	T	T	T	T	C	T	T	T	T	C	T	T	T	T	C	T	C	C	C	T	T	T
CHS21_1A366935273	A/G	1A	366935273	A	A	A	A	A	A	A	A	G	A	A	A	A	A	A	A	A	A	A	A	A	G	A	A	A	A	A	A	G	A	A	A	A	G	A	A	A	A	G	A	G	G	G	A	A	A
CHS21_1A369627015	C/T	1A	369627015	C	C	C	C	C	C	C	C	T	C	C	C	C	C	C	C	C	C	C	C	C	T	C	C	C	C	C	C	T	C	C	C	C	T	C	C	C	C	T	C	T	T	T	C	C	C
CHS21_1A379128142	A/G	1A	379128142	A	A	A	A	A	A	A	A	G	A	A	A	A	A	A	A	A	A	A	A	A	G	A	A	A	A	A	A	G	A	A	A	A	G	A	A	A	A	G	A	G	G	G	A	A	A
CHS21_1A386898820	C/T	1A	386898820	C	C	C	C	C	C	C	C	T	C	C	C	C	C	C	C	C	C	C	C	C	T	C	C	C	C	C	C	T	C	C	C	C	T	C	C	C	C	T	C	T	T	T	C	C	C
CHS21_1A396266353	A/G	1A	396266353	G	A	G	G	G	A	A	G	A	A	A	R	N	A	A	G	A	A	G	A	A	A	G	A	G	A	G	A	A	G	G	A	A	A	G	A	G	A	A	A	A	A	A	G	G	G
CHS21_1A464480884	C/G	1A	464480884	G	C	G	G	G	C	C	G	G	G	C	C	G	G	C	G	C	C	G	G	G	G	G	G	G	G	C	C	C	G	G	C	C	G	G	G	C	S	C	G	G	C	G	C	G	G
CHS21_1A466489080	G/A	1A	466489080	A	G	G	G	G	G	G	G	G	G	G	G	G	G	G	G	G	G	G	A	G	A	G	A	A	A	G	G	G	G	G	G	G	A	G	G	G	R	G	A	A	G	A	G	G	A
CHS21_1A466489191	T/C	1A	466489191	C	T	T	T	T	T	T	T	T	T	T	T	T	T	T	T	T	T	T	C	T	C	T	C	C	C	T	T	T	T	T	T	T	C	T	T	T	Y	T	C	C	T	C	T	T	C
CHS21_1A466490303	T/C	1A	466490303	C	T	T	T	T	T	T	T	T	T	T	T	T	T	T	T	T	T	T	C	T	C	T	C	C	C	T	T	T	T	T	T	T	C	T	T	T	Y	T	C	C	T	C	T	T	C
CHS21_1A473342635	C/G	1A	473342635	C	C	C	C	C	C	C	C	C	C	C	G	C	C	C	C	C	C	C	C	C	C	C	G	G	G	G	C	C	C	C	C	C	C	C	C	C	S	G	G	C	G	C	G	C	G
CHS21_1A486584227	C/T	1A	486584227	T	C	C	C	C	C	C	C	T	C	C	C	C	C	C	C	C	C	C	T	C	T	C	T	T	C	C	C	C	C	C	C	C	T	C	C	C	Y	T	T	T	T	T	T	C	T
CHS21_1A488395431	G/A	1A	488395431	G	G	G	G	G	G	G	G	G	G	G	G	G	G	G	G	G	G	G	G	G	G	G	A	G	G	G	G	G	G	G	G	G	G	G	G	G	R	G	A	G	G	G	G	G	A
CHS21_1A491965608	C/T	1A	491965608	C	C	C	C	C	T	C	C	T	C	C	Y	Y	C	C	C	C	C	C	C	C	C	C	T	C	C	T	C	C	C	C	C	C	C	C	C	C	Y	T	T	C	T	C	T	C	T
CHS21_1A492696906	T/C	1A	492696906	T	T	T	T	T	C	T	T	C	T	T	C	T	T	T	T	T	T	T	T	T	T	T	C	T	T	C	T	T	T	T	T	T	T	T	T	T	Y	C	C	T	C	T	C	T	C
CHS21_1A494754354	A/T	1A	494754354	T	A	A	A	A	A	A	A	A	A	A	A	A	A	A	A	A	A	A	T	A	T	A	A	T	A	A	A	A	A	A	A	A	T	A	A	A	A	A	A	T	A	T	A	A	A
CHS21_1A495962872	A/G	1A	495962872	A	A	A	A	A	N	A	A	A	A	A	R	A	A	A	A	A	A	A	A	A	A	A	A	A	A	G	A	A	A	A	A	A	A	A	A	A	A	G	A	A	A	A	A	A	A
CHS21_1A497224947	T/C	1A	497224947	C	C	T	T	T	T	T	T	T	C	C	T	T	C	C	T	C	C	T	T	C	T	T	T	T	T	T	C	C	T	T	C	C	T	T	C	C	Y	T	T	T	T	T	T	T	T
CHS21_1A497956097	G/C	1A	497956097	N	N	G	G	G	N	G	N	C	G	G	S	G	G	G	G	G	G	G	G	G	G	G	C	G	C	G	G	G	G	G	G	G	G	G	G	G	S	C	C	G	G	G	G	G	N
CHS21_1A498598628	C/T	1A	498598628	C	C	T	T	T	T	T	T	T	C	C	T	T	C	C	T	C	C	T	C	C	C	T	C	N	C	C	C	C	T	T	N	C	C	T	C	C	N	T	C	N	C	C	C	T	C
CHS21_1A499014499	T/A	1A	499014499	A	T	A	A	A	A	A	A	T	T	T	T	A	T	T	A	T	T	A	T	T	T	A	T	T	T	T	T	T	A	A	T	T	T	N	T	T	T	T	T	T	T	T	T	A	T
CHS21_1A499258454	A/G	1A	499258454	G	A	G	G	G	N	G	G	A	A	A	A	G	A	A	G	A	A	G	A	A	A	G	A	A	A	A	A	A	G	G	A	A	A	R	A	A	A	A	A	A	A	A	A	G	A
CHS21_1A500312849	T/C	1A	500312849	T	T	T	T	T	T	T	T	C	T	T	T	T	T	T	T	T	T	T	T	T	T	T	T	T	T	T	C	C	T	T	T	T	T	T	T	T	T	C	T	T	T	T	T	T	T
CHS21_1A501301509	C/A	1A	501301509	C	C	C	C	C	C	C	C	A	C	C	C	C	C	C	C	C	C	C	C	C	C	C	C	C	C	C	C	C	C	C	C	C	C	C	C	C	C	A	C	C	C	C	C	C	C
CHS21_1A502329309	C/G	1A	502329309	G	C	C	C	C	C	C	C	G	C	C	C	C	C	C	C	C	C	C	C	C	C	C	C	C	C	C	C	C	C	C	C	C	C	C	C	C	C	C	C	C	C	C	C	C	C
CHS21_1A502464604	G/A	1A	502464604	A	G	G	G	G	G	G	G	A	G	G	R	G	G	G	G	G	G	G	A	G	A	G	G	A	G	A	G	G	G	G	G	G	A	G	G	G	G	G	A	A	A	A	A	G	A
CHS21_1A502514700	G/T	1A	502514700	T	G	G	G	G	G	G	G	G	G	G	T	G	G	G	G	G	G	G	T	G	T	G	G	T	G	T	G	G	G	G	G	G	T	G	G	G	G	G	T	T	T	T	T	G	T
CHS21_1A504849178	G/A	1A	504849178	G	G	A	A	A	R	A	R	A	G	G	G	R	G	G	A	G	G	A	G	G	G	A	G	G	G	G	G	G	A	A	G	G	G	R	G	G	G	G	G	G	G	G	G	A	G
CHS21_1A505764279	A/G	1A	505764279	A	A	A	A	A	A	A	A	A	A	A	A	A	A	A	A	A	A	A	A	A	A	A	A	A	A	A	A	A	A	A	A	A	A	A	A	A	A	A	A	A	A	A	A	A	A
CHS21_1A505768271	T/G	1A	505768271	T	T	G	G	G	G	G	G	G	T	T	T	G	T	T	G	T	T	G	T	T	T	G	T	T	T	T	T	T	G	G	T	T	T	G	T	T	T	T	T	T	T	T	T	G	T
CHS21_1A507053554	G/A	1A	507053554	A	G	A	A	A	A	A	A	G	G	G	G	A	G	G	A	G	G	G	G	G	G	A	G	G	G	G	G	G	A	A	G	G	G	A	G	G	G	G	G	G	G	G	G	A	G
CHS21_1A508581342	T/A	1A	508581342	T	A	T	T	T	T	T	T	A	A	T	T	T	A	A	T	A	A	T	T	W	T	T	T	T	T	T	T	T	T	T	W	A	T	T	A	A	W	A	T	T	T	T	T	T	T
CHS21_1A509332837	A/G	1A	509332837	A	G	A	A	A	A	A	A	G	G	A	A	A	G	G	A	G	G	A	A	G	A	A	A	A	A	A	A	A	A	A	G	G	A	A	G	G	R	G	A	A	A	A	A	A	A
CHS21_1A510024371	T/G	1A	510024371	G	T	G	G	G	G	G	G	T	T	G	G	G	T	T	G	T	T	G	G	T	G	G	T	G	T	G	T	T	G	G	T	T	G	G	T	T	T	T	G	G	G	G	G	G	G
CHS21_1A512952864	G/T	1A	512952864	G	G	G	G	G	G	G	G	G	G	G	N	G	G	G	G	G	G	G	T	G	T	G	T	T	T	T	T	T	G	G	G	G	T	G	G	G	K	G	T	T	T	T	T	G	T
CHS21_1A514118162	C/T	1A	514118162	C	C	T	C	T	T	T	T	C	C	C	Y	T	C	C	T	C	C	C	T	C	C	T	C	T	C	T	C	C	T	T	C	C	T	T	C	C	C	C	T	T	T	T	T	T	T
CHS21_1A514345223	T/G	1A	514345223	G	T	G	T	G	G	G	G	T	T	T	N	G	T	T	G	T	T	T	G	T	G	G	T	G	T	G	T	T	G	G	T	T	G	G	T	T	T	T	G	G	G	G	G	G	G
CHS21_1A514618283	G/A	1A	514618283	A	G	A	G	A	A	A	A	G	G	G	G	A	G	G	A	G	G	G	G	G	A	A	G	G	G	G	G	G	A	A	G	G	G	N	G	G	G	G	G	G	G	G	G	A	G
CHS21_1A515382906	C/G	1A	515382906	C	G	C	C	C	C	C	C	C	G	G	C	C	G	G	C	G	G	C	G	G	G	C	C	C	C	C	G	G	C	C	G	G	C	C	G	G	G	G	C	C	C	C	C	C	C
CHS21_1A518064699	G/A	1A	518064699	A	G	G	A	G	G	G	G	A	G	G	N	G	G	G	G	G	G	A	G	G	G	G	A	A	A	A	G	G	G	G	G	G	A	G	G	G	G	R	A	A	A	A	A	G	A
CHS21_1A518252636	A/G	1A	518252636	A	G	A	A	A	A	A	A	A	G	G	A	A	G	G	A	G	G	A	G	G	G	A	A	A	A	A	G	G	A	A	G	G	A	A	G	G	G	G	A	A	A	A	A	A	A
CHS21_1A519082154	G/A	1A	519082154	G	G	G	A	G	G	G	G	G	G	G	G	G	G	G	G	G	G	A	G	G	G	G	G	A	G	G	G	G	G	G	G	G	A	G	G	G	G	G	A	A	G	A	G	G	A
CHS21_1A522128228	A/G	1A	522128228	G	G	A	A	A	A	A	A	A	G	A	A	A	G	A	A	A	A	A	A	G	A	A	G	G	G	A	A	A	A	G	R	G	A	A	G	G	R	A	G	A	A	A	G	A	G
CHS21_1A522313106	C/T	1A	522313106	C	C	C	C	C	C	C	C	C	C	C	C	C	C	C	C	C	C	C	C	C	C	C	C	C	C	C	C	C	C	C	C	C	T	C	C	C	C	T	C	T	C	T	C	C	C
CHS21_1A523050371	A/G	1A	523050371	A	A	G	A	G	G	G	G	A	G	G	A	G	G	G	G	G	G	A	G	G	A	G	A	A	A	A	A	A	G	G	R	A	A	G	G	A	A	A	A	A	A	A	A	G	G
CHS21_1A525820710	T/C	1A	525820710	C	T	C	T	C	C	C	C	T	C	C	T	C	C	C	C	C	C	T	C	C	T	C	T	T	T	T	T	T	C	C	Y	T	T	C	C	T	T	T	T	T	T	T	T	C	C
CHS21_1A528862428	C/A	1A	528862428	C	C	C	A	C	C	C	C	A	C	N	C	C	C	C	C	C	C	A	C	C	C	C	C	C	A	C	A	A	C	C	C	C	C	C	C	C	C	C	C	C	A	C	C	C	C
CHS21_1A529642964	G/C	1A	529642964	C	G	C	G	C	N	C	N	G	C	C	G	C	C	C	C	C	C	G	C	C	G	C	G	G	G	G	G	G	C	C	S	G	G	N	C	G	G	G	N	G	G	G	G	N	C
CHS21_1A529975999	A/T	1A	529975999	T	A	T	A	T	T	T	T	A	T	T	A	T	T	T	T	T	T	A	T	T	A	T	A	A	A	A	A	A	T	T	W	A	A	T	T	A	W	A	A	A	A	A	A	T	T
CHS21_1A531837690	G/A	1A	531837690	G	A	G	A	G	G	G	G	A	G	G	G	G	G	G	G	G	G	A	G	G	A	G	G	A	A	G	A	A	G	G	R	A	A	G	G	A	A	A	A	A	A	A	A	G	G
CHS21_1A532679342	G/A	1A	532679342	G	G	G	A	G	G	G	G	A	G	G	G	G	G	G	G	G	G	A	G	G	A	G	G	G	A	G	A	A	G	G	G	G	G	G	G	G	G	G	G	G	A	G	G	G	G
CHS21_1A533553226	G/A	1A	533553226	N	G	G	A	G	G	G	G	A	G	R	A	G	A	G	G	G	G	A	A	A	A	G	A	A	A	A	A	A	G	G	G	G	A	G	G	G	G	A	A	A	A	A	G	G	G
CHS21_1A534447378	C/T	1A	534447378	C	T	T	C	T	T	C	T	T	C	C	T	T	T	C	T	C	C	C	C	T	C	T	T	C	C	T	C	C	T	T	T	T	C	T	C	T	T	C	C	C	C	C	T	T	T
CHS21_1A534623333	A/G	1A	534623333	A	A	A	G	A	A	A	A	A	G	G	A	A	A	A	A	A	A	G	G	A	A	A	A	G	G	A	G	G	A	A	A	A	G	A	G	A	A	G	G	G	G	G	A	A	A
CHS21_1A535388031	G/T	1A	535388031	G	G	G	T	G	G	G	G	G	T	T	G	G	G	G	G	G	G	T	T	G	G	G	G	T	T	G	T	T	G	T	G	G	T	G	T	G	G	T	T	T	T	T	G	G	G
CHS21_1A535997167	C/T	1A	535997167	C	C	C	T	C	N	C	C	C	T	T	N	C	T	C	C	C	C	T	C	T	C	C	T	C	T	T	Y	T	C	T	C	C	C	C	N	C	C	C	T	C	C	C	C	C	C
CHS21_1A536225941	G/A	1A	536225941	G	G	G	A	G	G	G	G	G	A	A	G	G	G	G	G	G	G	A	G	G	A	G	G	G	A	G	A	A	G	G	G	G	G	G	A	G	G	G	A	G	G	G	G	G	G
CHS21_1A537021358	G/T	1A	537021358	T	T	T	G	T	T	T	T	T	G	G	G	T	G	T	T	T	T	G	G	G	G	T	G	G	G	G	G	G	T	T	K	T	G	T	G	T	T	G	G	G	G	G	T	T	T
CHS21_1A537437068	G/C	1A	537437068	G	C	G	G	G	G	G	G	G	G	G	C	G	G	G	G	G	G	G	C	G	G	G	C	C	G	C	G	G	G	G	S	C	C	G	G	G	C	C	G	C	C	C	C	G	G
CHS21_1A540165911	G/T	1A	540165911	T	G	G	G	G	G	G	G	T	G	G	T	G	G	G	G	G	G	G	T	G	T	G	G	T	G	T	G	G	G	G	G	G	T	K	G	G	G	T	G	T	T	T	G	G	G
CHS21_1A541655201	C/G	1A	541655201	C	C	C	C	C	C	C	C	C	C	C	N	C	C	C	C	C	C	C	G	C	C	C	C	G	C	G	C	C	C	C	C	C	G	C	C	C	C	G	C	G	G	G	C	C	C
CHS21_1A541899374	C/T	1A	541899374	C	C	C	C	C	C	T	C	C	C	C	C	C	C	T	C	T	T	C	C	C	C	C	C	C	C	C	T	C	C	C	C	C	C	C	C	C	C	C	C	C	C	C	C	C	C
CHS21_1A542478814	A/G	1A	542478814	A	A	A	A	A	N	G	A	G	A	R	A	A	A	G	G	G	G	A	A	A	A	A	A	A	A	A	G	A	A	A	R	A	A	A	N	A	A	A	A	A	A	A	A	A	A
CHS21_1A543518360	C/T	1A	543518360	C	C	C	C	C	C	T	C	T	C	C	C	C	C	T	T	T	T	C	C	C	C	C	C	C	C	C	T	C	C	C	C	C	C	C	C	C	C	C	C	C	C	C	C	C	C
CHS21_1A543746372	T/C	1A	543746372	T	T	T	T	T	N	T	T	N	T	T	T	T	T	T	C	T	T	T	T	T	T	T	T	T	T	T	T	T	T	T	T	T	T	T	N	T	T	T	T	T	T	T	T	T	T
CHS21_1A545790114	A/G	1A	545790114	A	A	G	G	G	G	A	G	A	G	R	A	G	A	A	A	A	A	G	A	A	A	G	A	A	A	A	A	A	G	G	A	A	A	G	G	G	A	A	A	A	A	A	A	G	A
CHS21_1A546224136	G/A	1A	546224136	G	G	A	A	A	A	G	N	A	G	G	A	A	G	G	A	G	G	G	G	G	G	A	G	G	G	A	G	G	A	A	G	G	G	A	N	A	G	G	G	G	G	G	G	A	A
CHS21_1A547760200	A/C	1A	547760200	A	A	C	C	C	C	A	C	C	A	A	A	C	A	A	C	A	A	A	A	A	A	C	A	A	A	A	A	A	C	C	A	A	A	N	A	C	A	A	A	A	A	A	A	C	C
CHS21_1A548727685	A/G	1A	548727685	A	A	G	G	G	G	A	G	G	G	G	G	G	A	A	G	A	A	G	A	A	A	G	A	A	A	G	A	A	G	G	R	A	A	G	G	G	A	A	A	A	A	A	A	G	G
CHS21_1A549038730	T/C	1A	549038730	T	T	C	C	C	C	T	C	T	T	T	T	C	T	T	C	T	T	T	T	T	T	C	T	T	T	T	T	T	C	T	T	T	T	N	T	C	T	T	T	T	T	T	T	C	T
CHS21_1A549152616	A/G	1A	549152616	A	G	A	A	A	A	A	A	A	A	A	A	A	G	A	A	A	A	A	G	G	G	A	G	G	G	A	G	G	A	A	R	G	G	A	A	A	G	G	G	G	G	G	G	A	A
CHS21_1A550418387	T/C	1A	550418387	T	T	C	C	C	C	T	C	T	C	T	T	C	T	T	C	T	T	T	T	T	T	C	T	T	T	T	T	T	C	T	T	T	T	C	C	C	T	T	T	T	T	T	T	C	T
CHS21_1A551153993	T/C	1A	551153993	T	T	C	C	C	C	T	C	C	C	C	C	C	T	T	C	T	T	T	T	T	T	C	T	T	T	C	T	T	C	T	T	T	T	N	C	C	T	T	T	T	T	T	T	C	T
CHS21_1A551169167	G/A	1A	551169167	G	G	A	A	A	A	G	A	G	A	R	G	A	G	G	A	G	G	G	G	G	G	A	G	G	G	G	G	G	A	G	R	G	G	R	A	A	G	G	G	G	G	G	G	A	G
CHS21_1A551736519	A/G	1A	551736519	G	A	G	G	G	G	G	G	G	G	G	A	G	A	G	G	G	G	G	A	A	A	G	A	A	A	A	A	A	G	G	R	A	A	G	G	G	A	A	A	A	A	A	A	G	G
CHS21_1A552937839	C/T	1A	552937839	C	C	C	C	C	C	T	C	T	C	C	T	C	C	T	C	T	T	T	C	C	C	C	C	C	C	T	C	C	C	C	C	C	C	C	C	C	C	C	C	C	C	C	C	C	C
CHS21_1A553348652	A/G	1A	553348652	G	A	G	A	G	G	G	G	G	G	G	A	G	A	G	G	G	G	G	A	A	A	A	A	A	A	A	A	A	A	A	N	A	A	G	G	G	A	A	A	A	A	A	A	G	A
CHS21_1A553823188	C/G	1A	553823188	C	G	C	C	C	C	C	C	C	C	C	C	C	G	C	N	C	C	C	G	G	G	C	G	G	G	C	G	G	C	C	G	G	G	C	C	C	G	G	G	G	G	G	G	C	C
CHS21_1A556092448	T/C	1A	556092448	C	T	C	C	C	C	N	C	C	C	C	C	C	T	N	C	N	N	C	T	T	T	C	T	T	T	C	T	T	C	C	Y	T	T	C	N	C	T	T	T	T	T	T	T	C	C
CHS21_1A557635036	G/A	1A	557635036	A	G	A	G	A	A	A	A	A	A	A	G	A	G	A	A	A	A	A	G	G	G	G	G	G	G	G	G	G	G	A	G	G	G	A	A	A	G	G	G	G	G	G	G	A	G
CHS21_1A559137133	A/G	1A	559137133	G	A	G	G	G	G	G	G	A	G	G	A	G	A	G	A	G	G	G	A	A	A	G	A	A	A	A	A	A	G	G	A	A	A	G	G	G	A	A	A	A	A	A	A	G	G
CHS21_1A559175599	C/A	1A	559175599	A	C	A	A	A	A	A	A	A	A	A	C	A	C	A	A	A	A	A	C	C	C	A	C	C	C	C	C	C	A	A	M	C	C	A	A	A	C	C	C	C	C	C	C	A	A
CHS21_1A559875717	T/G	1A	559875717	G	T	G	G	G	G	G	N	T	G	K	G	G	T	G	T	G	G	G	T	T	T	G	T	T	T	G	T	T	G	G	K	T	T	G	G	G	T	T	T	T	T	T	T	N	G
CHS21_1A559927312	C/A	1A	559927312	A	C	A	A	A	A	A	A	A	A	M	C	A	C	A	A	A	A	A	C	C	C	A	C	C	C	C	C	C	A	A	C	C	C	A	A	A	C	C	C	C	C	C	C	A	A
CHS21_1A560595001	G/T	1A	560595001	G	T	G	G	G	G	G	G	G	G	G	G	G	T	G	G	G	G	G	T	T	T	G	T	T	T	G	T	T	G	G	K	T	T	G	G	G	T	T	T	T	T	T	T	G	G
CHS21_1A561875504	T/A	1A	561875504	T	A	T	T	T	T	T	T	T	T	T	T	T	A	T	T	T	T	T	A	A	A	T	A	A	A	T	A	A	T	T	W	A	A	T	T	T	A	A	A	A	A	A	A	T	T
CHS21_1A566326198	G/C	1A	566326198	C	G	C	G	C	N	G	C	C	C	S	C	C	G	G	C	G	G	C	G	G	G	C	G	G	G	C	G	G	G	C	S	G	G	C	N	C	G	G	G	G	G	G	G	C	G
CHS21_1A566505900	G/A	1A	566505900	A	G	A	G	A	A	G	A	A	A	R	A	A	G	G	A	G	G	A	G	G	G	A	G	G	G	A	G	G	G	A	N	G	G	R	A	A	G	G	G	G	G	G	G	A	G
CHS21_1A566588544	A/G	1A	566588544	A	A	A	G	A	A	G	A	A	A	N	A	A	A	G	A	G	G	A	A	A	A	A	A	A	A	A	A	A	G	A	A	A	A	A	A	A	A	A	A	A	A	A	A	A	G
CHS21_1A567586551	A/G	1A	567586551	G	A	G	G	G	G	G	G	G	G	A	A	G	A	G	G	G	G	G	A	A	A	G	A	A	A	A	A	A	N	G	A	A	A	G	G	G	A	A	A	A	A	A	A	G	N
CHS21_1A568083382	C/G	1A	568083382	G	C	G	G	G	G	G	G	G	G	C	S	G	C	G	G	G	G	G	C	C	C	G	C	C	C	C	C	C	C	G	C	C	C	G	G	G	C	C	C	C	C	C	C	G	C
CHS21_1A568184629	G/A	1A	568184629	A	G	A	A	A	A	A	A	A	A	G	G	A	G	A	A	A	A	A	G	G	G	A	G	G	G	G	G	G	G	A	G	G	G	A	A	A	G	G	G	G	G	G	G	A	G
CHS21_1A569745455	A/C	1A	569745455	A	A	C	A	C	C	A	C	C	C	N	A	C	A	A	C	A	A	C	A	A	A	C	A	A	A	A	A	A	C	C	A	A	A	C	C	C	A	A	A	A	A	A	A	C	C
CHS21_1A571157901	T/C	1A	571157901	T	T	T	T	T	T	T	T	T	T	C	T	N	T	T	T	T	T	T	T	T	T	T	T	T	T	T	T	T	T	T	T	T	T	T	T	T	T	T	T	T	T	T	T	T	T
CHS21_1A571924335	C/G	1A	571924335	G	C	C	G	C	C	G	C	C	C	S	G	C	C	G	C	G	G	C	C	C	C	C	C	C	C	G	C	C	C	C	C	C	C	C	C	C	C	C	C	C	C	C	C	C	C
CHS21_1A572011247	C/T	1A	572011247	T	C	C	T	C	C	T	C	C	C	Y	N	C	C	T	C	T	T	C	C	C	C	C	C	C	C	T	C	C	C	C	C	C	C	C	C	C	C	C	C	C	C	C	C	C	C
CHS21_1A572976451	G/A	1A	572976451	G	G	A	G	A	A	G	A	A	A	N	G	A	G	G	A	G	G	A	G	G	G	A	G	G	G	G	G	G	A	A	G	G	G	A	A	A	G	G	G	G	G	G	G	A	A
CHS21_1A573968325	A/T	1A	573968325	A	A	T	A	T	T	A	T	T	T	T	A	T	A	A	T	A	A	T	A	A	A	T	A	A	A	A	A	A	T	T	A	A	A	T	T	T	A	A	A	A	A	A	A	T	T
CHS21_1A575122805	A/G	1A	575122805	A	A	A	A	A	A	A	A	A	A	R	A	A	A	A	A	A	A	A	A	A	A	A	A	A	A	A	A	A	A	A	A	A	A	A	A	A	A	A	A	A	A	A	A	A	A
CHS21_1A575759105	T/C	1A	575759105	T	C	T	T	T	T	T	T	T	T	T	T	T	T	T	T	T	T	T	C	C	C	T	C	C	C	T	C	C	T	T	Y	C	C	T	T	T	C	C	C	C	C	C	C	T	T
CHS21_1A576346259	C/G	1A	576346259	C	C	G	C	G	G	C	G	G	G	G	C	G	C	C	G	C	C	G	C	C	C	G	C	C	C	C	C	C	G	C	C	C	C	C	G	G	C	C	C	C	C	C	C	G	C
CHS21_1A576796805	G/C	1A	576796805	G	G	C	G	C	C	G	C	C	C	C	G	C	G	G	C	G	G	C	G	G	G	C	G	G	G	G	G	G	C	G	G	G	G	S	C	C	G	G	G	G	G	G	G	C	G
CHS21_1A576999540	T/C	1A	576999540	T	T	C	T	T	C	T	C	T	C	T	T	T	T	T	C	T	T	C	T	T	T	C	T	T	T	T	T	T	C	T	T	T	T	T	C	C	T	T	T	T	T	T	T	C	T
CHS21_1A578696727	T/C	1A	578696727	T	T	C	T	T	T	T	C	T	C	T	T	T	T	T	C	T	T	C	T	T	T	C	T	T	T	T	T	T	C	C	T	T	T	C	C	C	T	T	T	T	T	T	T	C	C
CHS21_1A578977757	C/T	1A	578977757	C	C	T	T	C	T	T	T	C	T	C	C	C	C	T	T	T	T	T	C	C	C	T	C	C	C	C	C	C	T	T	C	C	C	T	T	T	C	C	C	C	C	C	C	T	T
CHS21_1A579358059	A/C	1A	579358059	A	A	A	A	C	A	A	A	C	A	C	A	C	A	A	A	A	A	A	A	A	A	A	A	A	A	A	A	A	A	A	A	A	A	A	A	A	A	A	A	A	A	A	A	A	A
CHS21_1A580421517	A/G	1A	580421517	A	A	G	A	G	G	A	A	G	A	A	A	G	A	A	A	A	A	G	A	A	A	A	A	A	A	A	A	A	A	G	A	A	A	A	A	A	A	A	A	A	A	A	A	G	A
CHS21_1A581386000	T/C	1A	581386000	T	T	T	T	T	T	T	C	T	C	C	C	T	T	T	T	T	T	T	C	C	C	T	T	C	T	C	T	C	T	T	Y	T	C	C	C	C	Y	C	C	C	C	C	T	T	C
CHS21_1A582270075	G/C	1A	582270075	G	C	G	G	G	G	G	G	G	G	G	G	G	C	G	G	G	G	G	C	C	C	G	C	C	C	G	C	G	G	G	C	C	C	G	G	G	C	C	C	C	C	C	C	G	G
CHS21_1A583417160	G/C	1A	583417160	G	G	G	G	G	C	G	C	G	C	C	G	G	G	G	G	G	G	C	C	C	C	G	G	C	G	G	G	C	G	G	G	G	C	C	C	C	S	C	C	C	C	C	G	G	C
CHS21_1A583420851	C/T	1A	583420851	C	C	C	T	C	C	T	C	C	C	C	C	C	C	T	C	T	T	C	C	C	C	C	C	C	C	C	C	C	C	C	C	C	C	C	C	C	C	C	C	C	C	C	C	C	C
CHS21_1A583421414	G/A	1A	583421414	G	G	G	G	G	A	G	A	G	A	A	G	G	G	G	G	G	G	A	A	A	A	G	G	A	G	G	G	A	G	G	G	G	A	A	A	A	R	A	A	A	A	A	G	G	A
CHS21_1A584182512	G/A	1A	584182512	A	A	G	A	G	G	A	G	G	G	G	A	G	A	A	A	A	A	G	G	G	G	A	A	G	A	A	A	G	A	G	A	A	G	G	G	G	R	G	G	G	G	G	A	G	G
CHS21_1A585351825	A/T	1A	585351825	A	A	A	T	A	A	T	A	A	A	A	A	A	A	T	A	T	T	A	A	A	A	A	A	A	A	A	A	N	A	A	N	A	A	A	A	A	A	A	A	A	A	A	A	A	A
CHS21_1A585903585	C/T	1A	585903585	T	T	C	C	C	C	C	C	C	C	Y	N	C	T	C	T	C	C	C	C	T	T	T	T	T	T	T	T	C	T	C	T	T	T	C	C	C	T	T	T	T	T	T	T	C	C
CHS21_1A585945726	G/A	1A	585945726	G	G	A	G	A	A	G	A	A	A	A	G	A	G	G	G	G	G	A	A	G	G	G	G	G	G	G	G	A	G	A	G	G	G	N	A	A	G	G	G	G	G	G	G	A	G
CHS21_1A586211861	C/T	1A	586211861	C	T	C	T	C	C	T	C	C	C	C	C	C	T	T	C	T	T	C	C	C	C	C	C	C	T	C	T	C	C	C	Y	T	C	T	C	C	C	C	C	C	C	C	T	C	T
CHS21_1A587064261	T/A	1A	587064261	T	A	T	A	T	T	A	T	T	T	T	T	T	T	A	T	A	A	T	T	T	T	T	T	T	A	T	A	T	T	T	A	A	T	W	T	T	W	T	T	T	T	T	A	T	A
CHS21_1A588003968	C/T	1A	588003968	C	T	C	T	C	C	T	C	C	C	C	N	C	C	T	C	T	T	C	C	C	C	C	C	C	T	C	T	C	C	C	Y	T	C	T	C	C	Y	C	C	C	C	C	T	C	T
CHS21_1A588424142	G/A	1A	588424142	N	G	A	G	G	G	G	G	N	G	G	G	G	A	G	N	G	G	G	G	A	G	G	A	A	G	G	G	A	G	A	G	G	A	G	G	G	R	A	A	A	A	A	G	N	G
CHS21_1A589091673	T/C	1A	589091673	T	C	C	C	T	T	C	T	T	T	T	T	T	C	C	T	C	C	T	T	C	T	T	T	C	C	T	C	C	T	T	Y	C	C	T	T	T	C	C	C	C	C	C	C	T	C
CHS21_1A589945669	G/A	1A	589945669	G	G	G	G	G	A	G	A	G	A	A	G	G	G	G	G	G	G	A	A	G	A	G	G	G	G	G	G	G	G	G	G	G	G	N	A	A	G	G	G	G	G	G	G	G	G
CHS21_1A591041275	A/G	1A	591041275	G	A	A	A	A	G	A	G	A	G	G	N	A	A	A	A	A	A	G	G	A	G	A	A	A	A	A	A	A	A	G	N	A	A	G	G	G	A	A	A	A	A	A	A	G	A
CHS21_1A594565800	G/A	1A	594565800	G	G	A	G	G	A	G	G	A	A	A	G	G	G	G	G	G	G	A	A	G	A	G	G	G	G	G	G	G	G	A	G	G	G	G	A	A	G	G	G	G	G	G	G	G	G
CHS21_1B004508554	C/T	1B	4508554	C	T	C	C	C	C	C	C	C	C	C	T	C	C	C	C	C	C	C	C	C	C	C	T	C	T	T	T	T	C	C	T	T	C	C	C	T	Y	T	T	C	T	C	T	C	C
CHS21_1B004522991	A/G	1B	4522991	A	G	A	A	A	A	A	A	A	A	A	G	A	A	A	A	A	A	A	A	A	A	A	G	A	G	G	A	G	A	A	R	G	A	A	A	G	R	G	G	A	G	A	G	A	A
CHS21_1B005460572	A/G	1B	5460572	A	G	A	A	A	A	A	A	A	A	A	N	A	A	A	A	A	A	A	A	A	A	A	G	A	G	G	A	G	A	A	R	G	A	A	A	G	R	G	G	A	G	A	G	A	A
CHS21_1B006648654	C/T	1B	6648654	C	T	C	C	C	C	T	T	C	C	C	T	C	C	C	T	C	C	C	C	C	C	C	T	C	T	T	C	T	C	C	T	T	C	C	C	T	T	T	T	C	T	C	T	C	C
CHS21_1B006886099	A/G	1B	6886099	A	G	A	A	A	A	A	A	A	A	A	G	A	A	A	A	A	A	A	A	A	A	A	G	A	G	G	A	G	A	A	G	R	A	A	A	G	N	G	R	A	G	A	G	A	A
CHS21_1B006925849	G/A	1B	6925849	G	A	G	G	G	G	N	N	G	G	G	A	G	G	G	N	G	G	G	G	G	G	G	A	G	A	A	G	G	G	G	A	N	G	G	G	A	A	A	A	G	A	G	A	G	G
CHS21_1B009084895	A/G	1B	9084895	G	A	G	G	A	G	G	G	A	A	A	A	A	A	A	G	A	G	G	G	A	A	G	A	A	A	A	A	A	G	G	A	A	A	A	A	A	A	A	A	A	A	A	A	G	A
CHS21_1B010234708	G/A	1B	10234708	A	G	A	A	G	N	A	A	G	G	G	G	G	G	G	A	G	A	A	A	G	G	A	G	G	G	G	G	G	A	A	G	G	G	G	G	G	G	G	G	G	G	G	G	N	G
CHS21_1B010452509	C/T	1B	10452509	T	C	T	T	C	T	T	T	C	C	C	Y	C	C	C	T	C	T	T	T	C	C	T	C	C	C	C	C	N	T	T	C	C	C	C	C	C	C	N	C	C	C	C	C	T	C
CHS21_1B021385267	G/A	1B	21385267	G	A	G	A	G	G	G	G	G	G	G	R	G	G	G	G	G	A	G	G	G	G	G	G	N	G	R	G	N	G	G	A	A	G	N	G	A	A	A	G	G	N	G	A	G	G
CHS21_1B025756911	C/T	1B	25756911	C	T	C	C	T	N	C	C	T	C	C	T	Y	Y	C	Y	C	C	C	C	C	T	C	C	T	C	T	C	N	C	C	T	T	T	T	N	T	T	T	C	Y	T	T	T	C	C
CHS21_1B028019546	G/A	1B	28019546	G	G	G	A	A	G	G	G	A	G	G	A	A	A	G	G	G	A	G	G	G	A	G	G	A	G	A	G	A	G	G	G	G	A	A	A	G	G	A	G	A	A	A	G	G	G
CHS21_1B034560978	T/G	1B	34560978	G	T	T	G	T	T	T	T	T	T	T	T	T	T	T	T	T	G	T	T	T	T	T	T	T	T	T	T	T	T	T	T	T	T	T	T	T	T	T	T	T	T	T	T	T	T
CHS21_1B034941253	A/G	1B	34941253	G	A	A	G	A	A	A	A	A	A	A	A	A	A	A	A	A	G	A	A	A	A	A	A	A	A	A	A	A	A	A	A	A	A	A	A	A	A	A	A	A	A	A	A	A	A
CHS21_1B041865312	G/A	1B	41865312	A	G	G	A	G	G	G	G	G	G	G	G	G	G	G	G	G	A	G	G	G	G	G	G	G	G	G	G	G	G	G	G	G	G	G	G	G	G	G	G	G	G	G	G	G	G
CHS21_1B043951779	T/G	1B	43951779	T	T	T	G	G	T	T	T	G	T	T	T	G	T	T	T	T	G	T	T	T	T	T	T	T	T	T	G	T	T	T	T	T	T	T	T	T	T	T	G	T	T	T	T	T	T
CHS21_1B046407283	C/A	1B	46407283	C	C	C	C	C	C	C	C	C	C	C	C	C	C	C	C	C	C	C	C	C	C	C	C	C	C	C	C	C	C	C	C	C	C	C	C	C	C	C	C	C	C	C	C	C	C
CHS21_1B050428853	C/A	1B	50428853	C	A	C	C	A	C	C	C	A	C	A	C	A	C	C	C	C	C	C	C	C	C	C	A	C	C	C	A	C	C	A	M	A	C	A	C	A	A	C	A	C	C	C	A	C	A
CHS21_1B052071981	A/G	1B	52071981	A	G	A	G	G	A	A	A	G	A	G	A	R	A	A	A	A	G	A	A	N	A	A	G	A	A	A	G	A	A	G	G	G	A	G	A	G	G	A	G	A	A	A	G	A	G
CHS21_1B052122981	G/A	1B	52122981	G	A	G	N	A	G	G	G	A	G	A	G	A	G	G	G	G	N	G	G	G	G	G	A	G	G	G	A	G	G	A	R	A	G	A	G	A	A	G	A	G	G	G	A	G	A
CHS21_1B058866439	C/G	1B	58866439	C	G	C	C	G	C	C	C	G	C	C	C	G	C	C	C	C	C	C	C	C	C	C	G	C	C	C	G	C	C	G	S	G	C	C	C	G	G	C	G	C	C	C	G	C	G
CHS21_1B061992839	T/C	1B	61992839	T	C	T	T	C	T	T	T	C	T	T	T	C	T	T	T	T	T	T	T	T	T	T	C	T	T	T	C	T	T	C	C	C	T	T	T	C	C	T	C	T	T	T	C	T	C
CHS21_1B062107094	G/A	1B	62107094	A	G	A	G	G	A	A	A	G	A	A	G	G	A	A	A	A	G	A	A	G	A	A	G	G	A	G	G	G	A	G	G	G	A	R	A	G	G	G	G	A	G	A	G	A	G
CHS21_1B063167087	A/G	1B	63167087	A	R	A	A	A	N	A	R	A	A	A	N	A	A	A	A	A	A	A	A	G	A	A	A	G	A	G	A	G	A	A	A	A	A	A	N	A	R	G	A	A	G	A	A	A	A
CHS21_1B064520891	A/G	1B	64520891	A	A	A	A	A	A	A	A	A	A	N	A	A	A	A	A	A	A	A	A	G	A	A	A	G	A	A	A	G	A	A	A	A	A	G	A	A	A	G	A	A	G	A	A	A	A
CHS21_1B065393421	C/G	1B	65393421	C	C	C	C	C	C	C	C	C	C	S	C	C	C	C	C	C	C	C	C	G	C	C	C	G	C	C	C	G	C	C	C	C	C	G	C	C	C	G	C	C	G	C	C	C	C
CHS21_1B066285746	C/G	1B	66285746	C	C	C	N	C	C	C	C	C	C	N	C	C	C	C	C	C	N	C	C	G	C	C	C	G	C	C	C	G	C	C	C	C	C	G	C	C	C	G	C	C	G	C	C	C	C
CHS21_1B073310782	T/C	1B	73310782	C	C	C	C	T	C	C	C	T	C	T	T	T	C	C	C	C	C	C	C	T	C	C	T	T	C	T	C	T	C	T	C	C	C	T	C	C	C	T	T	C	T	C	C	C	T
CHS21_1B093461875	G/A	1B	93461875	G	A	G	A	G	A	G	G	G	G	G	N	G	A	A	G	A	A	A	G	G	A	G	G	G	A	G	A	G	A	G	A	A	A	G	G	A	A	G	G	A	G	A	A	G	G
CHS21_1B097144339	A/G	1B	97144339	A	A	A	G	A	A	A	A	A	A	A	A	A	A	A	A	A	G	A	A	A	A	A	A	A	A	A	A	A	A	A	A	A	A	A	A	A	A	A	A	A	A	A	A	A	A
CHS21_1B213035607	G/A	1B	213035607	G	G	G	A	A	G	G	G	A	A	G	R	N	A	G	G	G	A	G	G	A	G	G	A	G	G	G	G	G	G	G	G	G	G	G	A	G	G	G	G	G	G	G	G	G	G
CHS21_1B257063437	G/C	1B	257063437	G	G	G	G	C	G	G	G	C	C	G	G	S	G	G	G	G	G	G	G	G	G	G	C	G	G	G	G	G	G	G	G	G	G	G	G	G	G	G	G	G	G	G	G	G	G
CHS21_1B275574299	T/C	1B	275574299	T	T	T	C	C	T	T	T	C	C	T	T	C	C	T	T	T	C	T	T	C	T	T	C	T	T	T	T	T	T	T	T	T	T	T	C	T	T	T	T	T	T	T	T	T	T
CHS21_1B284241718	T/C	1B	284241718	T	T	T	C	T	T	T	T	T	T	T	T	T	T	T	T	T	C	T	T	T	T	T	T	T	T	T	T	T	T	T	T	T	T	T	T	T	T	T	T	T	T	T	T	T	T
CHS21_1B288570613	C/T	1B	288570613	C	C	C	T	C	C	C	C	C	C	C	C	C	T	C	C	C	T	C	C	T	C	C	C	C	C	C	C	C	C	C	C	C	C	C	T	C	C	C	C	C	C	C	C	C	C
CHS21_1B291756769	C/T	1B	291756769	C	C	C	C	C	C	C	C	C	C	C	C	C	T	C	C	C	C	C	C	T	C	C	C	C	C	C	C	C	C	C	C	C	C	C	T	C	C	C	C	C	C	C	C	C	C
CHS21_1B303485881	T/C	1B	303485881	C	N	C	C	T	C	C	N	T	T	C	Y	T	T	C	C	N	C	C	T	T	T	C	C	T	C	C	C	T	C	T	C	C	T	N	T	C	Y	T	C	T	T	T	C	N	T
CHS21_1B303845367	A/C	1B	303845367	C	C	C	C	A	C	C	C	A	A	A	C	A	A	C	C	C	C	C	A	A	A	C	C	A	C	C	C	A	C	A	C	C	A	A	A	C	C	A	C	A	A	A	C	C	A
CHS21_1B316677563	T/C	1B	316677563	C	T	C	C	T	C	C	C	T	T	C	N	T	C	C	C	C	C	C	T	C	T	C	C	T	C	C	T	T	C	T	Y	T	T	C	C	T	T	T	C	T	T	T	C	C	T
CHS21_1B335073055	C/A	1B	335073055	A	C	A	C	C	A	A	A	C	C	A	N	C	C	A	A	A	A	A	C	C	C	A	C	A	A	A	C	A	A	A	M	C	C	A	C	C	C	A	A	C	A	C	A	A	A
CHS21_1B335238546	A/T	1B	335238546	T	A	T	A	A	T	T	T	A	A	T	T	A	A	T	T	T	T	T	A	A	A	T	A	T	T	T	A	T	T	T	W	A	A	T	A	A	A	T	T	A	T	A	T	T	T
CHS21_1B336008585	T/A	1B	336008585	A	T	A	A	T	A	A	A	T	T	T	A	T	T	A	A	A	A	A	T	T	T	A	T	A	A	A	T	A	A	A	T	T	T	T	T	T	T	A	A	T	A	T	A	A	A
CHS21_1B340465870	A/G	1B	340465870	G	A	G	G	A	G	G	G	A	A	G	G	A	A	G	G	G	G	G	A	A	A	G	A	A	G	G	A	A	G	G	R	A	A	R	A	A	A	G	G	A	G	A	A	G	G
CHS21_1B346672201	A/C	1B	346672201	C	A	C	C	A	C	C	C	A	A	C	C	A	A	C	C	C	C	C	A	A	A	C	A	A	C	C	A	A	C	C	M	A	A	N	A	A	A	C	C	A	C	A	A	C	C
CHS21_1B355731220	G/C	1B	355731220	C	G	C	C	G	C	C	C	G	G	G	C	G	C	C	C	C	C	C	G	C	G	C	G	G	C	C	G	G	C	C	S	G	G	G	C	G	G	C	C	G	C	G	G	C	C
CHS21_1B379203442	G/A	1B	379203442	A	G	A	A	G	A	A	A	G	G	R	A	G	G	A	A	A	A	A	G	G	G	A	G	G	A	A	G	G	A	A	G	G	G	R	G	G	G	A	A	G	A	G	G	A	A
CHS21_1B388263439	C/A	1B	388263439	A	C	A	A	C	A	A	A	C	C	N	A	C	C	A	A	A	A	A	C	C	C	A	C	C	A	A	C	C	A	C	M	C	C	N	C	C	C	A	A	C	A	C	C	A	C
CHS21_1B398073966	G/A	1B	398073966	A	G	A	A	G	A	A	N	G	G	A	A	G	G	A	A	A	A	A	G	G	G	A	G	G	A	A	G	G	A	G	G	G	G	N	G	G	G	A	A	G	A	G	G	A	G
CHS21_1B400898876	T/C	1B	400898876	C	T	C	C	T	C	C	C	T	T	T	C	T	T	C	C	C	C	C	T	T	T	C	T	T	C	C	T	T	C	T	Y	T	T	T	T	T	T	C	C	T	C	T	T	C	T
CHS21_1B415573654	G/A	1B	415573654	A	G	A	A	G	A	A	A	G	G	A	A	G	G	A	A	A	A	A	G	G	G	A	G	G	A	A	G	G	A	G	G	G	G	A	G	G	G	A	A	G	A	G	G	A	G
CHS21_1B415573845	C/T	1B	415573845	T	C	T	T	C	T	T	T	C	C	T	T	C	C	T	T	T	T	T	C	C	C	T	C	C	T	T	C	C	T	C	Y	C	C	T	C	C	C	T	T	C	T	C	C	T	C
CHS21_1B417921467	T/C	1B	417921467	C	T	C	C	T	C	C	C	T	T	C	C	T	T	C	C	C	C	C	T	T	T	C	T	T	C	C	T	C	C	T	T	T	T	C	T	T	T	N	C	T	C	T	T	C	T
CHS21_1B425879915	A/G	1B	425879915	A	A	A	G	A	A	A	A	A	A	N	G	A	A	G	A	G	G	A	A	A	A	A	A	A	G	G	A	G	A	A	A	A	A	R	A	A	A	G	G	A	G	A	A	A	A
CHS21_1B438954350	G/A	1B	438954350	G	G	G	G	G	G	G	G	G	G	G	R	G	G	G	G	G	G	G	A	G	A	G	G	G	A	A	G	A	G	G	G	G	A	G	G	G	G	A	A	A	A	A	G	G	G
CHS21_1B439286441	A/G	1B	439286441	A	A	A	A	A	A	A	A	A	A	N	A	A	A	A	A	A	A	A	G	A	G	A	A	A	A	A	A	A	A	A	A	A	G	N	A	A	A	A	A	G	A	G	A	A	A
CHS21_1B440028821	T/C	1B	440028821	T	T	T	T	T	T	T	T	T	T	T	T	T	T	T	T	T	T	T	C	T	C	T	T	T	T	T	T	T	T	T	T	T	C	T	T	T	T	T	T	C	T	C	T	T	T
CHS21_1B448149208	A/G	1B	448149208	A	A	A	A	A	A	A	A	A	A	N	A	A	A	A	A	A	A	A	G	G	G	A	A	A	A	A	A	A	A	A	A	A	G	R	N	A	A	A	A	G	A	G	A	A	A
CHS21_1B450653163	T/C	1B	450653163	T	C	C	T	T	T	T	T	T	T	T	T	T	C	T	T	T	T	T	T	T	T	T	T	C	T	T	C	T	T	T	C	C	T	T	T	C	C	T	T	T	T	T	C	C	T
CHS21_1B450657219	C/T	1B	450657219	T	C	C	T	C	T	T	T	C	C	T	C	C	C	T	T	T	T	T	T	T	T	T	C	C	C	C	C	C	T	T	Y	C	T	T	C	C	C	C	C	T	C	T	C	C	T
CHS21_1B453277174	T/C	1B	453277174	T	T	T	T	C	T	T	T	C	C	T	N	C	T	T	T	T	T	T	T	T	T	T	C	T	C	C	T	C	T	T	T	T	T	T	C	T	Y	C	C	T	C	T	T	T	T
CHS21_1B462629377	G/A	1B	462629377	G	G	G	G	G	G	G	G	G	G	G	N	G	A	G	G	G	G	G	A	G	A	G	G	G	A	A	G	A	G	G	G	G	A	R	G	G	G	A	A	A	A	A	G	G	G
CHS21_1B476264655	C/T	1B	476264655	C	C	C	C	C	C	C	C	C	C	C	T	C	T	C	C	C	C	C	C	C	C	C	C	C	C	T	C	T	C	C	C	C	C	Y	C	C	C	T	C	C	T	C	C	C	C
CHS21_1B477410234	G/T	1B	477410234	T	G	T	T	G	T	T	T	G	G	T	G	G	G	T	T	T	T	T	G	T	G	T	G	T	G	G	G	G	T	T	G	G	G	G	G	G	G	G	G	G	G	G	G	T	T
CHS21_1B477966745	T/A	1B	477966745	A	T	A	A	T	A	A	A	T	T	W	T	T	T	A	A	A	A	A	T	A	T	A	T	A	T	T	T	T	A	A	W	T	T	N	T	T	T	T	T	T	T	T	T	A	A
CHS21_1B480652683	A/G	1B	480652683	G	A	G	G	A	G	G	G	A	A	G	A	A	A	G	G	G	G	G	A	G	A	G	A	G	A	A	A	A	G	G	A	A	A	A	A	A	A	A	A	A	A	A	A	G	G
CHS21_1B483079309	A/C	1B	483079309	A	A	A	A	A	A	A	A	A	A	A	C	A	C	A	A	A	A	A	A	A	A	A	A	A	A	C	C	C	A	A	A	A	A	M	A	A	A	C	A	A	C	A	A	A	A
CHS21_1B487464001	T/C	1B	487464001	T	T	T	T	T	T	T	T	T	T	T	C	T	C	T	T	T	T	T	T	T	T	T	T	T	C	C	C	C	T	T	Y	T	T	T	T	T	T	C	C	T	C	T	T	T	T
CHS21_1B489749609	C/T	1B	489749609	C	C	C	C	C	C	C	C	C	C	C	N	C	T	C	C	C	C	C	C	T	C	C	C	T	C	T	T	T	C	C	C	C	C	C	C	C	C	T	C	C	T	C	C	C	C
CHS21_1B491044200	G/A	1B	491044200	G	G	A	G	G	G	G	G	G	G	N	A	G	A	G	G	G	G	G	G	A	G	G	G	A	A	A	A	A	G	G	G	G	G	A	G	G	G	A	A	G	A	G	G	G	G
CHS21_1B492993061	T/A	1B	492993061	T	T	A	T	T	T	T	T	T	T	A	W	T	A	T	T	T	T	T	T	A	T	T	T	A	A	A	T	A	T	T	T	T	T	A	T	T	T	A	A	T	A	T	T	T	T
CHS21_1B502663241	C/G	1B	502663241	C	C	G	C	C	C	C	C	C	C	S	C	C	C	C	C	C	C	C	C	C	C	C	C	C	G	C	C	C	C	C	C	C	C	S	C	C	C	C	G	C	C	C	C	C	C
CHS21_1B510143125	T/C	1B	510143125	T	T	C	T	T	T	T	T	T	T	Y	T	T	T	T	T	T	T	T	T	T	T	T	T	T	T	T	T	T	T	T	T	T	T	C	T	T	T	T	T	T	T	T	T	T	T
CHS21_1B515043525	C/A	1B	515043525	C	C	C	N	C	N	C	N	C	C	C	C	C	C	C	C	C	C	C	C	C	C	C	C	C	A	C	C	C	C	C	C	C	C	C	C	C	C	C	A	C	C	C	C	C	C
CHS21_1B517465021	A/G	1B	517465021	N	A	A	G	A	N	G	A	A	A	R	G	A	A	G	A	G	G	G	A	G	A	A	A	G	G	G	A	G	G	G	N	A	A	A	A	A	A	G	G	A	G	A	G	A	G
CHS21_1B525426240	C/A	1B	525426240	C	C	C	A	C	A	A	C	C	C	C	M	C	C	A	C	A	A	A	C	A	C	C	C	A	A	A	C	A	A	A	C	C	C	C	C	C	C	A	A	C	A	C	A	C	A
CHS21_1B527428800	A/G	1B	527428800	A	A	A	G	A	G	G	A	A	A	A	G	A	A	G	A	G	G	G	A	G	A	A	A	G	G	G	A	G	G	G	R	A	A	A	A	A	A	G	G	A	G	A	G	A	G
CHS21_1B538777512	A/C	1B	538777512	A	C	A	A	C	A	A	A	C	C	M	A	C	C	A	N	A	A	A	A	A	A	A	C	A	A	A	A	A	A	A	M	C	A	C	C	C	C	A	A	A	A	A	A	A	A
CHS21_1B542284952	C/T	1B	542284952	T	C	T	T	C	T	T	T	C	C	C	C	Y	C	T	T	T	T	T	C	C	C	T	C	C	T	C	C	C	T	T	C	C	C	C	C	C	C	C	T	C	C	C	C	C	T
CHS21_1B545718452	G/A	1B	545718452	G	G	G	G	G	G	G	G	G	G	G	A	G	G	G	G	G	G	G	A	A	A	G	G	A	G	A	G	A	G	G	G	G	A	G	G	G	G	A	G	A	A	A	A	A	G
CHS21_1B549242709	T/C	1B	549242709	C	T	C	T	T	C	T	C	T	T	T	T	T	T	T	C	T	T	T	T	T	T	C	T	T	C	T	T	T	T	T	T	T	T	T	T	T	T	T	T	T	T	T	T	T	T
CHS21_1B549536277	G/A	1B	549536277	G	G	G	A	G	G	A	G	G	G	G	R	G	G	A	G	A	A	A	A	A	A	G	A	A	G	A	G	A	A	A	N	G	A	G	G	G	G	A	A	A	A	A	A	G	A
CHS21_1B549702224	C/A	1B	549702224	C	C	C	C	A	C	C	C	A	A	A	C	A	A	C	C	C	C	C	C	C	C	C	C	C	A	C	C	C	C	C	M	A	C	A	A	C	C	C	A	C	C	C	C	C	C
CHS21_1B551813083	G/A	1B	551813083	G	A	G	A	G	G	A	G	G	G	A	G	G	A	A	G	A	A	A	A	G	A	G	A	G	G	G	A	G	A	G	A	A	A	G	G	A	A	G	A	A	G	A	G	A	G
CHS21_1B554699277	T/C	1B	554699277	C	T	C	T	C	C	T	C	C	C	T	T	C	T	T	C	T	T	T	T	T	T	C	T	T	T	T	T	T	T	T	T	T	T	N	C	T	T	T	T	T	T	T	T	T	T
CHS21_1B555254055	G/C	1B	555254055	G	C	G	G	G	G	G	G	G	G	N	S	G	G	G	G	G	G	G	G	C	G	G	G	C	C	C	C	C	G	G	N	G	G	G	G	C	C	C	G	G	C	G	C	G	C
CHS21_1B555610573	G/A	1B	555610573	G	G	G	A	G	G	A	G	G	G	G	G	G	A	A	G	A	A	G	A	G	A	G	A	G	G	G	G	G	G	G	N	G	A	G	G	G	G	G	A	A	G	A	G	A	G
CHS21_1B556169341	A/C	1B	556169341	A	A	A	C	A	A	C	A	A	A	A	C	A	C	C	A	C	C	A	C	C	C	A	C	C	C	C	A	C	A	C	A	A	A	A	A	A	A	C	C	C	C	A	C	A	C
CHS21_1B556602323	T/C	1B	556602323	T	T	T	C	T	T	Y	T	T	T	T	T	T	C	Y	T	Y	C	T	C	N	Y	T	Y	T	N	T	T	N	T	T	T	T	T	T	T	T	T	T	T	C	N	T	T	T	T
CHS21_1B559716832	T/C	1B	559716832	T	C	T	C	T	T	C	T	T	T	C	T	T	C	C	T	C	C	C	C	T	C	T	C	C	T	T	C	T	C	T	C	C	T	T	T	C	C	T	C	C	T	T	T	C	T
CHS21_1B569239820	A/G	1B	569239820	A	A	A	G	A	A	G	A	A	A	N	G	A	N	G	A	G	G	A	N	G	N	A	G	N	G	G	A	G	A	G	R	N	A	A	A	A	R	G	G	N	G	A	G	G	G
CHS21_1B572064390	G/A	1B	572064390	G	G	G	A	G	G	A	N	G	G	N	A	G	G	A	G	A	A	G	G	A	G	G	A	G	A	A	G	A	G	G	R	G	G	G	G	G	R	N	A	G	A	G	A	A	G
CHS21_1B573562299	C/T	1B	573562299	C	T	C	T	C	C	T	C	N	C	T	N	C	C	T	C	T	T	C	C	C	C	C	T	C	T	C	T	C	C	C	T	T	C	N	C	T	Y	C	C	C	C	C	C	T	C
CHS21_1B573635875	T/A	1B	573635875	T	A	T	A	T	T	A	T	T	T	A	T	T	T	A	T	A	A	T	T	T	T	T	A	T	A	T	A	T	T	T	W	A	T	T	T	A	W	T	T	T	T	T	T	T	T
CHS21_1B578578333	T/C	1B	578578333	C	T	C	T	C	C	T	C	C	C	T	T	C	T	T	C	T	T	C	T	T	T	C	T	T	T	T	T	T	C	T	T	T	C	C	C	T	Y	T	C	T	T	C	T	T	T
CHS21_1B579454302	G/T	1B	579454302	T	G	T	G	T	T	G	T	T	T	G	G	T	G	G	T	G	G	T	G	G	G	T	G	G	G	G	G	G	T	G	G	G	T	T	T	G	G	G	G	G	G	T	G	G	G
CHS21_1B580022394	G/C	1B	580022394	G	C	G	G	G	G	G	G	N	G	G	C	G	G	G	N	G	G	G	G	C	G	G	G	G	C	C	C	C	G	C	G	G	G	G	G	C	C	C	C	G	C	G	C	C	C
CHS21_1B582872972	G/C	1B	582872972	G	C	G	G	G	G	G	G	G	G	G	C	G	G	G	G	G	G	G	G	C	G	G	G	G	G	C	C	C	G	C	G	G	G	G	G	C	C	C	G	G	C	G	C	G	C
CHS21_1B584684433	C/T	1B	584684433	C	T	C	C	C	C	C	C	C	C	T	C	C	T	C	C	C	C	C	T	C	T	C	C	T	C	C	T	C	C	C	C	C	C	C	C	T	Y	C	C	T	C	C	C	C	C
CHS21_1B588210685	A/G	1B	588210685	A	A	A	G	A	A	G	A	A	A	A	A	A	G	G	A	G	G	A	G	A	G	A	G	G	G	A	A	A	A	A	A	A	A	A	A	A	A	A	G	G	A	A	A	A	A
CHS21_1B589582919	A/G	1B	589582919	A	A	A	G	A	A	G	A	A	A	A	A	A	G	G	A	G	G	A	G	A	G	A	G	G	A	A	A	A	A	A	A	A	A	A	A	A	A	A	A	G	A	A	A	A	A
CHS21_1B591130617	A/G	1B	591130617	A	A	A	A	A	A	A	A	A	A	A	G	A	A	A	A	A	A	A	A	G	A	A	A	A	A	G	A	G	A	G	A	A	A	A	A	A	R	G	A	A	G	A	G	A	G
CHS21_1B592328111	C/T	1B	592328111	C	C	C	C	C	N	C	C	C	C	C	C	C	C	C	C	C	C	C	C	C	C	C	C	C	C	C	C	C	C	C	C	C	C	C	C	C	C	C	C	C	C	C	C	C	C
CHS21_1B594035157	A/G	1B	594035157	A	A	A	G	G	A	G	A	G	G	A	G	G	A	G	A	G	G	G	G	G	A	A	A	A	G	G	A	G	R	G	R	A	G	A	G	A	R	G	G	A	G	G	G	G	G
CHS21_1B596898497	G/T	1B	596898497	G	T	G	T	G	G	T	G	G	G	T	T	G	T	T	G	T	T	G	G	T	T	G	T	T	G	T	T	T	G	T	K	G	G	G	G	T	T	T	G	T	T	G	T	T	T
CHS21_1B600972036	C/T	1B	600972036	T	C	T	C	C	T	C	T	C	C	C	C	C	C	C	T	C	C	C	C	C	C	T	C	C	T	C	C	C	Y	C	Y	T	C	T	C	C	C	C	T	C	C	C	C	C	C
CHS21_1B600972949	G/A	1B	600972949	G	G	G	A	G	G	A	G	G	G	G	A	G	G	A	G	A	A	G	G	A	G	G	G	G	G	A	G	A	G	A	R	G	G	G	G	G	R	A	G	G	A	G	A	A	A
CHS21_1B601236559	T/C	1B	601236559	C	T	C	T	T	C	T	C	T	T	T	T	T	T	T	C	T	T	C	T	T	T	C	T	T	C	T	T	T	C	T	C	C	T	C	T	T	T	T	C	T	T	T	T	T	T
CHS21_1B603941145	G/A	1B	603941145	G	G	G	G	G	G	G	G	G	G	G	A	G	G	G	G	G	G	G	G	A	G	G	G	G	G	A	G	A	G	A	G	G	G	G	G	G	R	A	G	G	A	G	A	G	A
CHS21_1B605982124	T/C	1B	605982124	T	C	T	T	T	T	T	T	T	T	T	T	T	T	T	T	T	T	T	T	T	C	T	C	C	C	T	C	T	T	T	T	T	T	T	T	C	Y	T	T	C	T	T	T	T	T
CHS21_1B606644063	C/G	1B	606644063	C	G	C	C	C	C	C	C	C	C	C	C	C	C	C	C	C	C	C	C	C	G	C	S	G	G	C	N	C	C	C	C	C	C	C	C	G	C	C	C	G	C	C	C	C	C
CHS21_1B608131067	A/G	1B	608131067	G	A	G	A	A	R	A	G	A	A	A	A	A	A	A	G	A	A	G	A	A	A	G	A	A	A	A	A	A	G	A	R	G	A	R	A	A	A	A	A	A	A	A	A	A	A
CHS21_1B610247956	C/T	1B	610247956	T	C	T	C	C	T	C	T	C	C	C	C	C	C	C	T	C	C	T	C	C	C	T	C	C	C	C	C	C	T	C	Y	T	C	T	C	C	C	C	C	C	C	C	C	C	C
CHS21_1B610373757	C/T	1B	610373757	C	T	C	C	T	C	C	C	T	T	T	C	T	T	C	C	C	C	C	T	T	T	C	T	T	T	C	T	T	C	C	C	C	T	C	T	T	T	T	T	T	T	T	C	T	C
CHS21_1B613067550	A/G	1B	613067550	G	G	G	G	A	G	G	G	A	A	A	A	A	A	G	G	G	G	A	A	A	G	G	G	G	G	A	G	A	G	G	R	A	A	G	A	G	R	A	A	G	A	A	A	A	G
CHS21_1B613070575	G/C	1B	613070575	C	G	C	C	G	C	C	C	G	G	G	G	G	G	C	C	C	C	G	G	G	G	C	G	G	G	G	G	G	C	C	G	G	G	S	G	G	G	G	G	G	N	G	G	G	C
CHS21_1B620506145	C/T	1B	620506145	T	C	T	C	C	T	C	T	C	C	C	C	C	C	C	T	C	C	T	C	C	C	T	C	C	C	C	C	C	T	C	Y	T	C	T	C	C	C	C	T	C	C	C	C	C	C
CHS21_1B622208134	T/A	1B	622208134	T	A	T	A	T	T	A	T	T	T	T	A	T	T	A	T	A	A	T	T	A	T	T	A	T	T	A	A	A	T	A	N	T	T	T	T	A	A	A	T	T	A	T	A	T	A
CHS21_1B623690473	G/C	1B	623690473	G	G	G	G	G	G	G	G	G	G	G	G	G	G	G	G	G	G	G	G	C	G	G	G	G	G	G	G	G	G	G	G	G	G	G	G	G	G	G	G	G	G	G	G	G	G
CHS21_1B625760929	T/C	1B	625760929	T	T	T	T	T	T	T	T	T	T	T	T	T	T	T	T	T	T	T	T	C	T	T	T	T	T	T	T	C	T	T	Y	C	T	T	T	T	Y	C	C	T	C	T	T	T	T
CHS21_1B626745736	G/A	1B	626745736	G	G	G	G	G	G	G	G	G	G	G	G	G	G	G	G	G	G	G	G	G	A	G	G	A	A	G	G	A	G	G	A	A	G	G	G	G	R	A	A	A	A	G	G	G	G
CHS21_1B629514702	G/A	1B	629514702	G	G	G	G	G	G	G	G	G	G	G	G	G	G	G	G	G	G	G	G	G	G	G	G	G	G	G	G	A	G	G	G	G	G	G	G	G	G	A	G	G	A	G	G	G	G
CHS21_1B629615212	T/C	1B	629615212	C	T	C	C	T	C	C	C	T	T	T	C	Y	T	C	C	C	C	C	T	T	N	C	T	Y	N	C	T	T	C	C	Y	T	T	C	T	T	T	T	T	N	T	T	C	T	C
CHS21_1B631121456	A/G	1B	631121456	A	A	A	A	A	A	A	A	A	A	A	A	A	A	A	A	A	A	A	A	A	A	A	G	A	A	A	G	G	A	A	A	A	A	A	A	A	R	G	G	A	G	A	A	G	A
CHS21_1B634146157	G/A	1B	634146157	G	G	G	A	G	G	A	G	G	G	G	G	G	G	A	A	A	A	G	G	A	G	G	A	G	G	G	G	A	G	A	N	G	G	G	G	G	R	A	A	G	A	G	G	G	A
CHS21_1B634989165	A/G	1B	634989165	A	G	A	A	A	A	A	A	A	A	A	A	A	A	A	G	A	A	A	A	G	A	A	G	G	G	A	A	A	A	A	R	G	A	A	A	G	R	A	G	A	A	A	A	A	A
CHS21_1B635581936	G/A	1B	635581936	G	A	G	G	G	N	G	G	G	G	G	G	G	G	G	G	G	G	G	G	G	G	G	G	A	A	G	G	G	G	G	A	A	G	G	G	A	R	G	G	G	G	G	G	G	G
CHS21_1B635887518	T/C	1B	635887518	T	T	T	T	T	T	T	T	T	T	T	T	T	T	T	C	T	T	T	T	C	T	T	C	Y	Y	T	T	T	T	T	T	T	T	T	T	T	T	T	C	T	T	T	T	T	T
CHS21_1B636188821	C/T	1B	636188821	C	T	C	C	C	C	C	C	C	C	C	C	C	C	C	T	C	C	C	C	T	C	C	T	T	T	C	T	C	C	C	Y	T	C	Y	C	T	Y	C	T	C	C	C	C	C	C
CHS21_1B636340048	C/T	1B	636340048	C	Y	C	C	C	C	C	C	C	C	C	C	C	C	C	T	C	C	C	C	T	C	C	T	T	T	C	C	C	C	C	N	Y	C	C	C	T	C	C	T	C	C	C	C	C	C
CHS21_1B637128644	T/A	1B	637128644	T	A	T	T	T	T	T	T	T	T	T	T	T	T	T	T	T	T	T	T	T	T	T	T	T	T	T	T	T	T	T	W	A	T	T	T	A	W	T	T	T	T	T	T	T	T
CHS21_1B637329740	G/C	1B	637329740	G	G	G	C	G	G	C	G	G	G	G	C	G	G	C	C	C	C	G	G	C	G	G	C	C	C	C	G	C	G	G	G	G	G	G	G	G	S	C	C	G	C	G	C	G	G
CHS21_1B640390923	T/C	1B	640390923	T	T	T	C	T	T	C	T	T	T	T	C	T	T	C	T	C	C	T	T	T	T	T	T	T	T	C	C	C	T	T	T	T	T	T	T	T	Y	C	T	T	C	T	C	T	T
CHS21_1B643139804	A/G	1B	643139804	A	G	A	A	A	A	A	A	A	A	A	N	A	A	A	A	A	A	A	A	A	A	A	A	A	A	G	A	G	A	A	R	G	A	N	A	G	G	G	A	A	G	A	G	A	A
CHS21_1B644106715	C/G	1B	644106715	C	G	C	C	C	C	C	C	C	C	C	G	C	C	C	G	C	C	C	C	C	C	C	G	G	G	G	C	G	C	C	S	G	C	C	C	G	S	G	G	C	G	C	G	C	C
CHS21_1B646824569	C/G	1B	646824569	C	C	C	G	G	C	G	C	G	G	G	C	G	G	G	G	G	G	C	G	G	G	C	C	C	C	C	C	C	C	C	N	C	G	C	G	C	C	C	N	G	C	G	C	C	G
CHS21_1B646840235	C/T	1B	646840235	C	T	C	C	C	C	C	C	C	C	C	N	C	C	C	C	C	C	C	C	C	C	C	T	T	T	T	T	T	C	C	N	T	C	C	C	T	T	T	C	C	T	C	T	C	C
CHS21_1B650073799	C/T	1B	650073799	C	T	C	C	C	C	C	C	C	C	C	N	C	C	C	C	C	C	C	C	C	C	C	T	T	T	T	T	T	C	T	N	T	C	C	C	T	T	T	T	C	T	C	T	T	C
CHS21_1B650476472	C/T	1B	650476472	C	C	C	C	C	C	C	C	C	C	C	C	C	C	C	C	C	C	C	C	C	C	C	C	C	C	C	C	C	C	Y	C	C	C	C	C	C	C	C	Y	C	C	C	C	N	C
CHS21_1B652446827	T/G	1B	652446827	T	T	T	T	G	T	T	T	G	G	G	T	G	G	T	T	T	T	T	G	G	G	T	T	T	T	T	T	T	T	G	T	T	G	T	G	T	T	T	G	G	T	G	T	G	T
CHS21_1B658852506	G/A	1B	658852506	A	A	A	A	G	N	G	G	G	G	G	G	G	A	A	G	A	A	A	A	A	A	A	R	G	G	G	G	G	A	A	R	A	A	N	G	A	G	G	A	A	G	A	G	A	G
CHS21_1B659906324	G/A	1B	659906324	A	G	G	G	A	G	A	A	A	A	A	A	R	G	G	A	G	G	G	G	G	G	G	G	A	G	A	G	A	G	G	N	G	G	G	A	G	A	A	G	G	A	G	A	G	G
CHS21_1B660514125	C/G	1B	660514125	G	C	C	C	G	C	G	G	G	G	G	G	G	C	C	G	C	C	C	C	C	C	C	C	G	C	G	C	G	C	C	N	C	C	S	G	C	G	G	C	C	G	C	G	C	C
CHS21_1B661213319	T/C	1B	661213319	T	T	T	T	T	T	T	T	T	T	T	C	T	T	T	T	T	T	T	T	T	T	T	T	C	C	C	C	C	T	T	T	T	T	T	T	T	C	C	T	T	C	T	C	T	C
CHS21_1B662124711	C/T	1B	662124711	C	C	C	C	C	C	C	C	C	C	C	Y	C	C	C	C	C	C	C	C	T	C	C	C	T	C	T	C	T	C	C	C	C	C	C	C	C	T	T	C	C	T	C	T	C	C
CHS21_1B662561223	T/G	1B	662561223	T	T	T	T	T	T	T	T	T	T	T	N	T	T	T	T	T	T	T	T	G	T	T	T	G	T	G	T	G	T	T	T	T	T	T	T	T	G	G	T	T	G	T	G	T	T
CHS21_1B663093429	G/A	1B	663093429	G	G	G	G	G	G	G	G	G	G	G	N	G	G	G	G	G	G	G	G	A	G	G	G	A	G	A	G	A	G	G	G	G	G	G	G	G	A	A	G	G	A	G	A	G	G
CHS21_1B664470512	A/G	1B	664470512	A	A	A	A	G	A	A	G	G	G	G	G	G	A	A	G	A	A	A	A	G	A	A	A	G	A	G	A	G	A	A	N	R	A	A	G	N	G	G	N	A	G	A	G	A	A
CHS21_1B666917823	A/G	1B	666917823	A	A	A	A	A	A	G	N	A	A	A	G	A	G	G	G	R	G	A	A	R	G	A	A	G	A	G	G	G	A	A	A	A	G	A	A	A	R	G	G	G	R	R	G	A	A
CHS21_1B668886507	C/T	1B	668886507	C	C	C	C	C	C	T	C	C	C	N	C	C	T	T	C	T	T	C	C	C	T	C	C	C	C	C	C	C	C	C	C	C	T	C	C	C	C	C	T	T	C	T	C	C	C
CHS21_1B668886733	G/T	1B	668886733	T	T	G	G	G	G	G	T	G	G	G	K	G	G	G	T	G	G	G	G	T	G	G	T	T	G	T	T	T	G	G	N	T	G	G	G	T	T	T	G	G	T	G	T	G	G
CHS21_1B669136631	T/C	1B	669136631	T	T	T	T	T	T	C	T	T	T	T	T	T	C	C	T	C	C	T	T	T	C	T	T	T	T	T	T	T	T	T	T	T	C	T	T	T	T	T	C	C	T	C	T	T	T
CHS21_1B672857597	G/A	1B	672857597	A	A	G	G	G	G	G	G	G	G	G	G	G	G	G	G	G	G	G	G	A	G	G	A	A	G	G	G	G	G	G	N	A	G	G	G	A	G	G	G	G	G	G	G	G	G
CHS21_1B673530584	G/C	1B	673530584	G	G	C	G	C	C	G	C	C	C	C	G	C	C	G	C	G	G	G	C	G	C	C	G	G	C	G	C	G	C	C	G	G	G	C	C	G	C	G	G	C	G	G	C	C	C
CHS21_1B675818739	T/C	1B	675818739	T	T	T	C	T	T	T	T	T	T	T	T	T	T	T	T	T	T	C	T	C	T	T	T	T	T	T	T	T	T	T	Y	T	T	T	T	T	T	T	T	T	T	T	T	T	T
CHS21_1B676414125	T/C	1B	676414125	C	T	T	T	T	T	T	T	Y	T	T	T	T	T	T	T	T	T	T	T	C	T	T	T	T	T	T	T	T	T	T	T	T	T	T	T	T	T	T	T	T	T	T	T	T	T
CHS21_1B678764686	T/C	1B	678764686	C	T	T	T	T	T	T	T	Y	T	T	T	T	T	T	T	T	T	T	T	T	T	T	T	T	T	T	T	T	T	T	T	T	T	Y	T	T	T	N	T	T	T	T	T	T	T
CHS21_1B679231940	C/G	1B	679231940	C	G	G	C	G	G	G	G	S	G	N	C	G	C	G	G	G	G	C	G	C	C	G	G	C	C	C	G	C	G	G	G	G	G	G	G	G	C	C	G	C	C	G	C	G	G
CHS21_1B682197309	A/G	1B	682197309	A	G	G	G	G	G	A	G	G	G	G	A	G	A	A	G	A	A	G	G	A	A	G	G	A	A	A	G	A	G	G	R	G	A	G	G	G	A	A	A	A	A	A	A	G	A
CHS21_1B682303751	C/G	1B	682303751	C	C	C	C	C	C	G	C	C	C	C	C	C	C	G	C	G	G	C	C	C	C	C	C	C	G	C	C	C	C	C	C	C	G	C	C	C	C	C	G	C	C	G	C	C	G
CHS21_1B682418279	G/A	1B	682418279	A	A	A	A	A	A	A	A	A	A	N	G	A	G	A	A	A	A	A	A	G	G	A	A	G	G	G	A	G	A	A	N	A	A	A	A	A	G	G	A	G	G	A	G	A	G
CHS21_1B683920094	T/C	1B	683920094	T	T	T	T	T	T	T	T	Y	T	T	T	T	T	T	T	T	T	T	T	T	T	T	C	T	T	T	T	T	T	T	T	T	T	T	T	T	T	T	T	T	T	T	T	T	C
CHS21_1B684803894	T/G	1B	684803894	T	T	T	T	T	T	T	T	T	T	T	N	T	T	T	T	T	T	T	T	T	T	T	T	G	G	G	T	G	T	T	K	T	G	T	T	T	G	G	G	T	G	G	G	T	T
CHS21_1B685239969	G/T	1B	685239969	G	G	G	G	G	G	G	G	G	G	G	T	G	G	G	G	G	G	G	G	G	G	G	G	T	T	T	G	T	G	G	G	G	T	N	G	G	T	T	T	G	T	T	T	G	G
CHS21_1B685438563	C/T	1B	685438563	C	C	C	C	C	C	C	C	C	C	C	Y	C	C	C	C	C	C	C	C	C	C	C	C	T	T	T	C	T	C	C	C	C	T	C	C	C	T	Y	T	C	T	T	T	C	C
CHS21_1B687596756	T/C	1B	687596756	T	T	T	T	T	T	T	T	T	T	Y	C	T	C	T	T	T	T	T	T	C	C	T	T	C	C	C	T	C	T	T	Y	T	C	T	T	T	T	C	C	C	C	C	C	T	T
CHS21_1B687914971	A/G	1B	687914971	A	A	A	A	A	A	A	A	A	A	A	G	A	G	A	A	A	A	A	A	G	G	A	A	G	G	G	A	G	A	A	A	A	G	A	A	A	A	G	G	G	G	G	G	A	A
CHS21_1B687916725	T/C	1B	687916725	T	T	T	T	T	T	T	T	T	T	T	T	T	T	T	T	T	T	T	T	T	T	T	T	T	T	T	T	T	T	T	T	T	T	T	T	T	T	T	T	T	T	T	T	T	T
CHS21_1B690327858	G/A	1B	690327858	G	G	G	G	G	G	G	G	G	G	R	A	G	A	G	G	G	G	G	G	A	A	G	A	A	A	A	G	A	G	G	G	G	A	G	G	G	G	A	A	A	A	A	A	G	G
CHS21_1B692295313	A/T	1B	692295313	A	A	A	A	A	A	T	A	A	A	A	A	A	A	T	A	N	N	A	A	A	A	A	A	A	A	A	A	A	A	T	A	A	A	A	A	A	A	A	A	A	A	A	A	A	A
CHS21_1B692648343	A/C	1B	692648343	A	A	A	A	A	A	C	A	A	A	A	C	A	A	C	A	C	C	A	A	A	A	A	A	C	C	C	A	C	A	A	A	A	C	A	A	A	A	C	C	A	C	C	C	A	A
CHS21_1B696635317	G/A	1B	696635317	G	G	G	G	G	G	G	G	N	G	G	G	G	A	G	G	G	G	G	A	A	A	G	G	G	G	G	G	G	G	A	G	G	G	G	G	G	G	G	G	N	G	G	G	G	G
CHS21_1D000045625	C/T	1D	45625	T	T	T	T	C	C	T	C	C	T	T	C	C	T	C	T	C	C	T	T	T	T	C	T	T	T	C	T	C	C	C	Y	T	T	C	T	T	T	C	T	T	C	T	T	C	C
CHS21_1D002655721	G/A	1D	2655721	N	G	G	G	G	G	G	G	G	G	G	G	G	G	A	G	R	A	G	G	G	A	G	G	A	A	G	G	G	G	A	G	G	A	G	G	G	G	G	G	G	G	A	G	N	R
CHS21_1D002850906	A/G	1D	2850906	A	A	A	A	A	G	A	G	A	A	A	R	A	A	A	A	A	A	A	A	A	A	G	A	A	A	G	A	G	G	A	A	A	A	N	A	A	A	G	A	A	G	A	A	A	A
CHS21_1D003378139	G/A	1D	3378139	A	G	G	G	G	G	G	G	G	G	G	G	G	G	A	G	A	A	G	G	G	G	G	G	G	G	G	G	G	G	A	G	G	G	G	G	G	R	G	G	G	G	G	G	A	A
CHS21_1D006982459	C/T	1D	6982459	C	C	C	C	C	C	T	C	C	C	C	Y	C	T	T	C	T	T	C	C	T	C	C	T	C	C	T	T	C	C	C	C	C	T	C	C	C	N	T	C	C	T	T	C	N	Y
CHS21_1D008030035	C/T	1D	8030035	C	C	C	C	T	C	C	C	C	T	T	C	C	C	T	C	T	T	C	C	C	C	C	C	T	C	C	C	C	C	T	C	C	C	C	T	C	C	C	T	C	C	C	C	C	T
CHS21_1D008255029	T/A	1D	8255029	T	A	T	T	T	N	A	A	A	T	T	N	T	A	T	T	T	T	T	A	A	T	T	A	T	T	A	A	A	T	T	W	A	A	A	T	A	A	A	T	T	A	A	A	N	T
CHS21_1D010790675	C/G	1D	10790675	G	C	C	C	C	C	G	G	G	C	C	S	C	G	C	C	C	C	C	C	G	C	G	G	G	G	G	G	C	C	G	C	C	G	C	C	C	C	G	G	C	G	G	C	C	G
CHS21_1D011143540	C/A	1D	11143540	A	C	C	C	C	A	A	A	A	C	C	A	C	A	C	C	C	C	C	C	A	C	A	A	A	A	A	A	C	C	A	C	C	A	C	C	C	M	A	A	C	A	A	C	C	A
CHS21_1D011161150	T/C	1D	11161150	C	T	T	T	T	C	C	C	C	T	T	Y	N	C	T	T	T	T	T	T	C	T	C	C	C	C	C	C	T	T	C	T	T	C	N	T	T	Y	C	N	T	C	C	T	T	C
CHS21_1D012023881	G/A	1D	12023881	G	A	A	A	A	G	G	G	G	A	N	R	A	G	A	A	A	A	A	A	G	G	G	G	G	G	G	G	A	A	G	R	A	G	R	A	A	R	G	G	G	G	G	A	A	G
CHS21_1D012152736	T/C	1D	12152736	C	T	T	T	T	C	T	T	C	T	T	T	T	T	T	T	T	T	T	T	T	T	T	T	C	T	T	T	T	T	C	T	T	T	T	T	T	T	C	C	T	C	T	T	T	T
CHS21_1D012714521	A/G	1D	12714521	A	A	G	A	A	A	G	G	G	A	N	R	A	G	A	A	A	A	A	A	G	G	G	G	G	G	G	A	A	A	G	A	A	G	A	A	A	R	G	G	G	G	G	A	A	G
CHS21_1D012941596	T/C	1D	12941596	T	C	C	C	C	T	C	C	T	C	N	T	C	T	C	C	C	C	C	C	T	T	C	T	T	T	T	C	C	C	T	C	C	T	N	C	C	Y	T	T	T	T	T	C	C	C
CHS21_1D015059306	G/A	1D	15059306	G	A	A	G	G	G	A	N	G	G	G	R	G	G	A	G	A	A	G	G	G	G	A	G	G	G	R	A	A	G	G	A	A	G	R	G	A	R	R	G	G	G	G	N	G	N
CHS21_1D016548126	C/T	1D	16548126	T	T	T	C	C	T	T	T	C	C	C	C	C	C	T	C	T	T	C	C	C	C	T	C	T	C	C	T	T	C	C	Y	T	C	C	C	T	Y	C	T	C	C	C	T	C	N
CHS21_1D017079739	T/C	1D	17079739	C	C	C	T	T	C	C	C	C	T	T	T	T	T	C	T	C	C	T	T	T	T	C	T	T	T	T	C	C	T	T	C	C	T	T	T	C	Y	T	T	T	T	T	C	T	C
CHS21_1D017151738	C/G	1D	17151738	G	G	G	C	C	G	G	G	G	C	C	C	C	C	G	C	G	G	C	C	C	C	G	C	C	C	C	G	N	C	C	N	G	C	C	C	G	S	C	C	C	C	C	G	C	G
CHS21_1D017709249	A/G	1D	17709249	G	G	G	A	A	N	G	N	G	A	A	A	A	A	G	A	G	G	A	A	A	A	G	A	A	A	A	G	G	A	A	N	G	A	N	A	G	R	A	A	A	A	A	G	A	N
CHS21_1D019024802	C/G	1D	19024802	G	G	C	C	C	G	C	C	G	C	C	C	C	C	G	C	G	G	C	C	C	C	C	C	C	C	C	G	G	C	C	G	G	C	C	C	G	S	C	C	C	C	C	G	C	C
CHS21_1D019039145	G/A	1D	19039145	G	G	A	G	G	G	A	A	G	G	G	A	G	G	G	G	G	G	G	G	G	A	A	G	A	G	A	G	G	G	A	G	G	G	G	G	G	G	A	A	G	A	G	G	G	R
CHS21_1D019039617	C/T	1D	19039617	C	C	T	C	C	C	T	T	C	C	C	T	C	C	C	C	C	C	C	C	C	Y	T	C	T	C	T	C	C	C	T	C	C	C	C	C	C	C	T	Y	C	T	C	C	C	T
CHS21_1D019454440	C/T	1D	19454440	C	C	T	C	C	C	T	T	C	C	C	T	C	C	C	C	C	C	C	C	C	C	T	C	T	C	T	C	C	C	T	N	C	C	C	C	C	C	T	T	C	T	C	C	C	T
CHS21_1D020344543	C/T	1D	20344543	C	T	C	C	C	C	C	C	C	C	C	C	C	C	T	C	T	C	C	C	C	C	C	C	C	C	C	T	T	C	C	N	N	C	C	C	T	Y	C	C	C	C	C	T	C	C
CHS21_1D020693613	T/A	1D	20693613	T	A	T	T	T	T	T	T	T	T	T	T	T	T	A	T	A	T	T	T	T	T	T	T	A	T	T	A	A	T	T	W	A	T	T	T	A	W	T	A	T	T	T	A	T	T
CHS21_1D021532696	A/G	1D	21532696	A	G	A	A	A	A	A	A	A	A	A	A	A	A	G	A	G	A	A	A	A	A	A	A	G	A	A	G	G	A	A	R	G	A	A	A	G	R	A	G	A	A	A	G	A	A
CHS21_1D021816923	A/G	1D	21816923	A	G	A	A	G	A	G	A	A	G	A	A	G	A	G	A	G	G	A	N	A	A	A	A	G	A	A	G	G	A	A	N	G	A	A	R	G	R	A	G	A	N	A	G	A	A
CHS21_1D024655384	C/T	1D	24655384	T	C	T	T	C	N	C	N	C	C	Y	C	C	C	C	T	C	C	T	C	C	C	T	C	C	C	C	C	C	T	T	N	C	C	Y	C	C	C	C	C	C	C	C	C	T	T
CHS21_1D028512479	G/A	1D	28512479	A	G	G	G	G	G	G	G	G	A	G	G	G	G	G	G	G	G	G	A	G	G	G	A	G	G	G	A	G	G	G	G	G	G	G	G	G	G	G	G	G	G	G	G	G	G
CHS21_1D032377407	A/G	1D	32377407	A	A	A	A	A	A	A	G	A	A	R	A	A	G	A	A	A	G	A	A	G	A	A	A	A	G	A	A	A	A	A	A	A	G	A	A	A	R	A	A	G	A	G	A	A	A
CHS21_1D033542981	A/C	1D	33542981	C	A	C	C	C	C	C	A	C	A	C	A	C	A	C	C	C	A	C	A	A	C	C	A	A	A	A	A	A	C	C	A	A	A	C	A	A	A	A	A	A	A	A	A	C	C
CHS21_1D036259556	C/G	1D	36259556	C	C	C	C	C	C	G	C	C	C	C	C	C	C	G	C	G	C	C	C	C	C	C	C	C	C	C	C	C	C	C	C	C	C	C	C	C	S	C	C	C	C	C	C	N	C
CHS21_1D037076926	T/C	1D	37076926	T	T	T	T	T	T	C	T	T	T	T	T	T	T	C	T	C	T	T	T	T	T	T	T	T	T	T	T	N	T	T	T	T	T	T	T	T	Y	T	N	T	T	T	T	C	T
CHS21_1D037512425	T/A	1D	37512425	T	T	T	T	T	T	A	T	T	T	T	T	T	T	A	T	W	T	T	T	T	T	T	T	T	T	T	T	T	T	T	T	T	T	T	T	T	W	T	T	T	T	T	T	A	T
CHS21_1D040374369	C/G	1D	40374369	C	C	C	C	C	C	G	C	C	C	C	C	C	C	G	C	G	C	C	C	C	C	C	C	C	C	C	C	C	C	C	C	C	C	C	C	C	S	C	C	C	C	C	C	G	C
CHS21_1D040873543	G/C	1D	40873543	G	N	G	G	G	G	C	G	G	G	G	G	G	G	C	G	C	G	G	G	G	G	G	G	G	G	G	G	G	G	G	N	G	G	G	G	G	S	G	G	G	G	G	G	C	G
CHS21_1D041461477	C/T	1D	41461477	C	C	C	C	C	N	T	N	C	C	C	C	C	C	T	C	T	C	C	C	C	C	C	C	C	C	C	N	C	C	C	C	C	C	C	C	C	Y	C	C	C	C	C	C	T	C
CHS21_1D043070244	C/G	1D	43070244	C	C	C	C	C	C	G	C	C	C	C	C	C	C	G	C	G	C	C	C	C	C	C	C	C	C	C	C	C	C	C	C	C	C	C	C	C	S	C	C	C	C	C	C	G	C
CHS21_1D044476841	G/A	1D	44476841	G	G	G	G	G	G	A	G	G	G	G	G	G	G	A	G	A	G	G	G	G	G	G	G	G	G	G	G	G	G	G	G	G	G	G	G	G	R	G	G	G	G	G	G	A	G
CHS21_1D045871190	A/G	1D	45871190	G	A	A	A	A	A	G	A	A	A	A	A	A	A	G	A	G	A	A	A	A	A	A	A	A	A	A	A	A	A	A	A	A	A	A	A	A	R	A	A	A	A	A	A	G	A
CHS21_1D049416021	C/T	1D	49416021	T	C	C	C	C	C	T	C	C	C	C	C	C	C	T	C	T	C	C	C	C	C	C	C	C	C	C	C	C	C	C	C	C	C	C	C	C	Y	C	C	C	C	C	C	T	C
CHS21_1D049542749	A/C	1D	49542749	A	A	A	A	A	A	C	A	A	A	A	A	A	A	C	A	C	A	A	A	A	A	A	A	A	A	A	A	A	A	A	A	A	A	A	A	A	M	A	A	A	A	A	A	C	A
CHS21_1D049859758	C/T	1D	49859758	C	C	C	C	C	C	T	C	C	C	C	C	C	C	T	C	T	C	C	C	C	C	C	C	C	C	C	C	C	C	C	C	C	C	C	C	C	Y	C	C	C	C	C	C	T	C
CHS21_1D051213211	C/T	1D	51213211	C	C	C	C	C	C	T	C	C	C	C	C	C	C	T	C	T	C	C	C	C	C	C	C	C	C	C	C	C	C	C	C	C	C	C	C	C	Y	C	C	C	C	C	C	T	C
CHS21_1D056484905	C/T	1D	56484905	C	C	C	C	C	C	T	C	C	C	C	C	C	C	T	C	T	C	C	C	C	C	C	C	C	C	C	C	C	C	C	C	C	C	C	C	C	Y	C	C	C	C	C	C	T	C
CHS21_1D058652502	T/C	1D	58652502	T	T	T	T	T	T	C	T	T	T	T	T	T	T	C	T	C	T	T	T	T	T	T	T	T	T	T	T	T	T	T	T	T	T	T	T	T	Y	T	T	T	T	T	T	C	T
CHS21_1D060732665	C/G	1D	60732665	C	C	C	C	C	C	G	C	C	C	C	C	C	C	G	C	G	C	C	C	C	C	C	C	C	C	C	C	C	C	C	C	C	C	C	C	C	N	C	C	C	C	C	C	G	C
CHS21_1D231700877	T/C	1D	231700877	T	T	T	T	T	T	C	T	T	T	T	T	T	T	C	T	C	T	T	C	T	T	T	T	T	T	T	T	T	T	T	T	T	T	T	T	T	T	T	T	T	T	T	T	T	T
CHS21_1D332023594	T/C	1D	332023594	T	T	T	T	T	T	T	T	T	T	T	T	T	T	T	T	T	T	T	C	T	T	T	T	T	T	T	T	T	T	T	T	T	T	T	T	T	T	T	T	T	T	T	T	T	T
CHS21_1D334190145	T/A	1D	334190145	T	T	T	T	T	T	T	T	T	T	T	T	T	T	T	T	T	T	T	W	T	T	T	T	T	T	T	T	T	T	T	T	T	T	T	T	T	T	T	T	T	T	T	T	T	T
CHS21_1D334972514	G/A	1D	334972514	G	A	G	G	G	G	G	G	G	G	G	G	G	G	G	G	G	G	G	G	G	G	G	G	G	G	G	A	A	G	G	R	A	G	G	G	A	R	A	A	G	G	G	A	G	G
CHS21_1D336484377	T/C	1D	336484377	T	T	T	T	T	T	T	T	T	T	T	T	T	T	T	T	T	T	T	T	T	T	T	T	T	T	T	T	T	T	T	T	T	T	T	T	T	T	T	T	T	T	T	T	T	T
CHS21_1D351544864	T/G	1D	351544864	T	T	T	T	T	T	T	T	T	T	T	T	T	T	T	T	T	T	T	G	T	T	T	T	T	T	T	T	T	T	T	T	T	T	T	T	T	K	T	T	T	T	T	T	T	T
CHS21_1D352082216	G/A	1D	352082216	G	G	G	G	G	G	G	G	G	G	G	G	G	G	G	N	G	G	G	G	G	G	G	G	G	G	G	G	G	G	G	G	G	G	G	G	G	G	G	G	G	G	G	G	G	G
CHS21_1D353729027	T/C	1D	353729027	T	C	T	T	T	T	C	T	T	T	T	T	T	T	C	T	C	T	T	C	T	T	T	T	C	T	T	C	C	T	T	Y	C	T	T	T	C	C	C	C	T	C	T	C	T	C
CHS21_1D359195954	G/A	1D	359195954	G	G	G	G	G	G	A	G	G	G	G	G	G	G	A	G	A	G	G	G	G	G	G	G	G	G	G	G	G	G	G	G	G	G	G	G	G	G	G	G	G	G	G	G	G	A
CHS21_1D367960960	C/T	1D	367960960	C	C	C	C	C	C	T	C	C	C	C	T	C	C	T	C	T	T	C	C	C	T	C	C	C	T	T	C	C	C	C	C	C	C	C	C	C	C	C	C	C	C	C	C	C	T
CHS21_1D368220123	G/A	1D	368220123	G	A	G	G	G	G	G	G	G	G	G	G	G	G	G	G	G	G	G	G	G	G	G	G	G	G	G	A	A	G	G	R	A	G	G	G	A	A	G	G	G	G	G	A	G	G
CHS21_1D370331957	A/G	1D	370331957	A	A	A	A	A	A	G	A	A	A	A	G	A	A	G	A	G	G	A	G	A	G	A	A	A	G	G	A	A	A	A	A	A	A	N	A	A	A	A	A	A	A	A	A	A	G
CHS21_1D407486391	C/T	1D	407486391	C	C	C	C	C	N	C	N	C	T	C	C	C	T	C	C	C	C	C	C	T	C	C	C	C	C	C	C	C	C	C	C	C	C	N	T	C	Y	T	C	C	T	C	C	C	C
CHS21_1D409999266	T/C	1D	409999266	T	T	T	T	T	T	T	T	T	C	T	Y	T	C	T	T	T	C	T	C	C	T	T	T	C	C	C	C	C	T	T	T	T	T	T	C	T	Y	C	C	T	C	T	T	T	T
CHS21_1D410197586	A/G	1D	410197586	A	A	A	A	A	N	A	A	A	G	A	G	A	G	A	A	A	G	A	G	G	A	A	A	G	G	G	G	G	A	A	A	A	A	A	N	A	R	G	G	A	G	A	A	A	A
CHS21_1D410325568	G/A	1D	410325568	G	G	G	G	G	N	G	N	G	A	G	A	G	A	G	G	G	A	G	A	A	G	G	G	A	A	A	A	A	G	G	R	G	G	G	A	G	R	A	A	G	A	G	G	G	G
CHS21_1D410529671	G/A	1D	410529671	G	G	G	G	G	G	G	G	G	A	G	A	G	A	G	G	G	A	G	A	A	G	G	G	A	A	A	A	A	G	G	G	G	G	G	A	G	R	A	A	G	A	G	G	G	G
CHS21_1D412735780	G/T	1D	412735780	G	G	G	G	G	G	G	G	G	G	G	T	G	G	G	G	G	T	G	T	G	G	G	G	T	T	T	T	T	G	G	G	G	G	G	G	G	G	T	T	G	T	G	G	G	G
CHS21_1D413011734	G/A	1D	413011734	G	G	G	G	G	G	G	G	G	G	G	N	G	G	G	G	G	A	G	A	G	G	G	G	A	A	A	A	A	G	G	G	G	G	G	G	G	G	A	A	G	A	G	G	G	G
CHS21_1D414461272	T/C	1D	414461272	T	T	T	T	T	T	T	T	T	T	T	C	T	T	T	T	T	C	T	C	T	T	T	T	C	C	C	C	C	T	T	T	T	T	T	T	T	T	C	C	T	C	T	T	T	T
CHS21_1D414600348	C/G	1D	414600348	C	C	C	C	C	C	C	C	C	C	C	G	C	C	C	C	C	G	C	G	C	C	C	C	G	G	G	G	G	C	C	C	C	C	C	C	C	C	G	G	C	G	C	C	C	C
CHS21_1D415644309	C/A	1D	415644309	C	C	C	C	C	C	C	C	C	C	C	A	C	C	C	C	C	A	C	A	C	C	C	C	A	A	A	A	A	C	C	C	C	C	C	C	C	C	A	A	C	A	C	C	C	C
CHS21_1D416125930	G/A	1D	416125930	G	G	G	G	G	G	G	G	G	G	G	A	G	G	G	G	G	A	G	A	G	G	G	G	A	A	A	A	A	G	G	G	G	G	G	G	G	G	A	A	G	A	G	G	G	G
CHS21_1D418627459	C/G	1D	418627459	C	C	C	C	C	C	C	C	C	C	C	G	C	C	C	C	C	G	C	G	C	C	C	C	G	G	G	G	G	C	C	C	C	C	C	C	C	C	G	G	C	G	C	C	C	C
CHS21_1D419770748	C/T	1D	419770748	C	C	C	C	C	C	C	C	C	T	C	C	C	T	C	C	C	C	C	C	T	C	C	C	C	C	C	C	C	C	C	C	C	C	C	T	C	C	C	C	C	C	C	C	C	C
CHS21_1D422625007	G/C	1D	422625007	G	G	G	G	G	G	G	G	G	C	G	G	G	C	G	G	G	G	G	G	C	G	G	G	G	G	G	G	G	G	G	G	G	G	G	C	G	G	G	G	G	G	G	G	G	G
CHS21_1D422942763	A/G	1D	422942763	A	A	A	A	A	A	A	A	A	G	A	A	A	G	A	A	A	A	A	A	G	A	A	A	A	A	A	A	A	A	A	A	A	A	A	G	A	A	A	A	A	A	A	A	A	A
CHS21_1D435084039	G/C	1D	435084039	G	G	G	G	G	G	G	G	G	G	G	G	G	N	G	G	G	G	G	G	G	G	G	G	G	G	G	G	G	G	G	G	G	G	G	G	G	G	G	G	G	G	G	G	G	G
CHS21_1D435652848	A/G	1D	435652848	A	A	A	A	A	G	G	A	A	G	A	A	A	G	G	A	G	G	A	A	G	A	A	A	A	A	A	A	A	A	A	A	A	A	A	G	A	A	A	A	A	A	A	A	A	A
CHS21_1D435690881	C/G	1D	435690881	C	C	C	C	C	G	C	C	C	G	C	C	C	G	C	C	C	C	C	C	G	C	C	C	C	C	C	C	C	C	C	C	C	C	C	G	C	C	C	C	C	C	C	C	C	C
CHS21_1D437738947	G/T	1D	437738947	G	G	T	T	G	N	G	T	G	G	N	N	G	G	G	G	G	G	G	T	G	G	T	G	T	G	T	G	G	G	T	K	G	G	T	N	G	G	T	T	G	T	G	G	T	T
CHS21_1D454024339	C/A	1D	454024339	A	C	C	A	A	A	C	C	A	A	A	A	A	A	C	A	C	C	A	C	A	A	C	A	A	C	A	C	C	A	C	C	C	A	C	A	C	C	A	A	A	A	A	A	C	C
CHS21_1D469001676	G/C	1D	469001676	C	C	S	G	G	G	G	G	G	G	S	C	G	G	C	G	G	G	G	G	G	G	G	C	C	G	C	C	C	G	C	N	C	G	G	G	C	N	C	C	G	G	G	G	C	C
CHS21_1D476910400	G/C	1D	476910400	C	G	G	G	G	G	G	G	G	G	G	G	G	G	G	G	G	G	G	G	G	G	G	G	G	G	G	G	G	G	G	G	G	G	G	G	G	G	G	G	G	G	G	G	G	G
CHS21_1D477540641	T/G	1D	477540641	N	G	T	T	T	T	T	T	T	T	T	G	T	T	T	T	T	T	T	T	T	T	T	T	G	T	G	G	G	T	T	G	G	T	T	T	G	K	G	G	T	G	T	G	T	T
CHS21_1D478859135	G/A	1D	478859135	N	G	G	G	G	G	G	G	G	G	G	G	G	G	G	G	G	G	G	G	G	G	G	G	G	G	G	G	G	A	G	G	G	G	G	G	G	R	G	G	G	G	G	G	G	G
CHS21_2A016891023	C/A	2A	16891023	C	C	C	C	C	C	C	C	C	C	C	C	C	C	C	C	C	C	C	C	A	C	C	C	C	C	C	C	C	C	C	C	C	C	C	C	C	C	C	C	C	C	C	C	C	C
CHS21_2A031828628	A/G	2A	31828628	A	A	A	A	G	A	A	G	G	G	A	A	G	G	A	A	A	A	G	G	A	G	G	A	A	A	A	A	A	G	G	A	A	G	A	G	A	A	A	A	G	A	G	A	A	G
CHS21_2A032411968	A/G	2A	32411968	N	A	G	G	A	N	G	A	A	A	R	R	A	A	G	G	G	G	A	A	A	A	A	A	A	N	A	A	A	A	A	A	A	A	A	A	A	A	A	N	A	A	A	A	A	A
CHS21_2A033312541	A/C	2A	33312541	C	A	A	A	A	N	A	A	A	A	A	A	A	A	A	A	A	A	A	A	A	A	A	A	A	A	A	A	A	A	A	A	A	A	A	A	A	A	A	A	A	A	A	A	A	C
CHS21_2A034669155	C/T	2A	34669155	T	C	C	C	C	T	C	C	C	C	C	C	C	C	C	C	C	C	C	C	C	C	C	C	C	C	C	C	C	C	C	C	C	C	C	C	C	C	C	C	C	C	T	C	C	Y
CHS21_2A036114638	T/C	2A	36114638	T	T	C	C	C	T	C	C	C	C	C	T	C	C	C	C	C	C	C	C	T	C	C	T	C	C	T	T	T	C	C	Y	T	C	C	C	T	T	C	C	C	T	C	C	C	T
CHS21_2A036456697	T/G	2A	36456697	T	G	T	T	T	T	T	T	T	T	T	G	T	T	T	T	T	T	T	T	G	T	T	G	T	G	G	G	G	T	T	G	G	T	T	T	G	K	T	T	T	G	T	T	T	T
CHS21_2A037909972	A/C	2A	37909972	A	A	C	C	C	A	C	C	C	C	C	C	C	C	C	C	C	C	C	C	C	C	C	A	C	A	C	A	A	C	C	N	A	C	C	C	A	M	C	C	C	C	A	C	A	A
CHS21_2A041519438	T/C	2A	41519438	C	C	T	T	T	T	T	T	T	T	T	T	T	T	T	T	T	T	T	T	T	C	T	C	T	C	T	C	C	T	T	C	C	T	N	T	C	Y	T	T	T	T	T	T	T	T
CHS21_2A042796306	C/T	2A	42796306	T	Y	C	T	C	C	C	C	C	C	C	N	C	C	T	C	T	T	C	C	C	T	C	T	C	T	C	T	T	C	C	Y	T	C	C	C	T	Y	C	C	C	C	T	C	T	C
CHS21_2A047157344	T/C	2A	47157344	T	T	T	Y	C	C	C	C	C	C	C	C	C	C	Y	C	Y	Y	C	C	T	C	C	T	Y	T	C	T	T	C	C	T	T	C	C	C	T	T	T	Y	C	C	C	C	T	C
CHS21_2A047465814	A/G	2A	47465814	A	G	A	G	A	A	A	A	A	A	A	A	A	A	G	A	G	G	A	A	G	A	A	G	G	G	A	G	G	A	A	R	G	A	A	A	G	G	G	G	A	A	G	A	G	A
CHS21_2A048705419	C/A	2A	48705419	C	C	C	A	A	A	C	A	A	C	M	N	A	C	C	C	C	C	A	C	C	C	A	C	C	C	A	C	M	A	A	C	C	C	A	C	C	C	C	C	C	A	M	A	C	A
CHS21_2A048773629	A/C	2A	48773629	A	A	A	C	C	C	A	C	C	A	A	C	C	A	A	A	A	A	C	A	A	A	C	A	A	A	C	A	A	C	C	A	A	A	C	A	A	A	A	A	A	C	A	C	A	C
CHS21_2A049557654	T/C	2A	49557654	T	T	T	C	C	C	T	C	C	T	T	Y	N	T	T	T	T	T	C	T	T	T	C	T	T	T	C	T	T	C	C	T	T	T	N	T	T	T	T	T	T	C	T	C	T	C
CHS21_2A050835016	C/T	2A	50835016	C	T	C	C	C	C	C	C	C	C	C	C	C	C	T	C	T	T	C	C	C	C	C	T	T	C	C	T	T	C	C	T	T	C	C	C	T	T	T	T	C	C	C	C	T	C
CHS21_2A052512012	C/T	2A	52512012	C	C	T	C	C	C	T	C	C	T	T	C	C	T	C	T	C	C	C	T	T	T	C	C	C	C	C	C	C	C	C	C	C	T	C	T	C	C	C	C	T	C	T	C	C	C
CHS21_2A054569458	G/A	2A	54569458	G	G	G	G	G	G	G	G	G	G	G	G	G	G	G	G	G	G	G	G	G	G	G	G	A	G	G	A	G	G	G	G	G	G	G	G	G	R	A	G	G	G	G	G	A	G
CHS21_2A054771592	G/A	2A	54771592	A	G	G	A	A	A	G	A	A	G	R	A	A	G	A	G	A	A	A	G	G	G	A	G	A	A	A	A	G	A	A	R	G	G	N	G	G	A	A	G	G	A	G	A	A	N
CHS21_2A055625115	A/T	2A	55625115	A	A	A	T	T	T	A	T	T	A	A	T	T	A	T	A	T	T	T	A	A	T	T	A	T	A	T	T	A	T	T	N	A	A	T	A	A	T	T	A	A	T	A	T	A	T
CHS21_2A057275598	G/A	2A	57275598	G	G	G	R	A	A	G	A	N	G	G	G	R	G	G	G	G	G	R	G	G	G	A	G	G	G	G	G	G	G	N	G	G	G	R	G	G	G	G	G	G	G	G	G	G	R
CHS21_2A061843364	G/A	2A	61843364	G	G	G	G	G	G	G	G	G	G	G	G	G	G	G	G	G	G	G	G	G	G	G	G	G	G	G	G	G	G	G	G	G	G	G	G	G	G	G	G	G	G	G	G	G	G
CHS21_2A062128573	G/A	2A	62128573	G	G	G	G	G	G	G	G	G	G	G	G	G	G	G	G	G	G	G	G	G	G	G	G	G	G	G	G	G	G	G	G	G	G	G	G	G	G	G	G	G	G	G	G	G	G
CHS21_2A063103124	T/C	2A	63103124	T	C	T	T	T	T	T	T	T	T	T	T	T	T	C	T	C	C	T	T	T	T	T	T	T	T	T	C	C	T	T	C	C	T	T	T	C	Y	T	T	T	T	T	T	T	T
CHS21_2A063137773	G/T	2A	63137773	G	T	G	G	G	G	G	G	G	G	G	N	G	G	T	G	T	T	G	G	G	G	G	G	G	G	G	T	T	G	G	T	T	G	G	G	T	K	G	G	G	G	G	G	G	G
CHS21_2A063612731	C/G	2A	63612731	C	G	G	N	C	N	C	C	C	C	C	C	C	N	G	C	G	G	C	C	C	G	C	G	C	C	C	G	N	C	C	G	G	C	C	N	G	S	N	N	C	C	C	C	C	C
CHS21_2A063613383	G/A	2A	63613383	G	A	A	G	G	G	G	G	G	G	G	G	G	G	A	G	A	N	G	G	G	A	G	A	G	G	G	A	A	G	G	N	A	G	G	G	A	R	G	G	G	G	G	G	G	G
CHS21_2A064333777	G/T	2A	64333777	T	G	T	T	T	T	G	T	T	G	G	G	T	G	G	G	G	G	T	G	G	T	T	T	G	G	G	G	G	G	T	G	G	G	N	G	G	K	G	G	G	G	G	G	T	T
CHS21_2A064364572	C/T	2A	64364572	T	C	T	T	T	T	C	T	T	C	C	C	T	C	C	C	C	C	T	C	C	T	T	C	C	C	C	C	C	C	T	C	C	C	T	C	C	Y	C	C	C	C	C	C	T	T
CHS21_2A066569259	A/G	2A	66569259	A	A	A	G	G	G	A	G	G	A	N	A	G	A	G	A	G	G	G	A	A	A	G	A	A	A	A	A	A	A	G	A	A	A	G	A	A	A	A	A	A	A	A	A	A	G
CHS21_2A067054213	C/T	2A	67054213	T	T	C	C	C	C	C	C	C	C	C	C	C	C	C	C	C	C	C	C	C	C	C	T	C	T	C	T	T	C	C	T	T	C	C	C	T	T	C	C	C	C	C	C	T	C
CHS21_2A075049558	A/G	2A	75049558	A	A	G	A	A	A	G	A	A	A	A	A	A	G	A	G	G	A	A	A	G	A	A	A	A	A	A	A	A	A	A	A	A	G	A	A	A	A	A	A	G	A	G	A	A	A
CHS21_2A075728261	C/T	2A	75728261	C	C	T	C	C	C	T	C	C	C	C	C	C	C	T	T	T	C	C	C	C	C	C	C	C	C	C	C	C	C	C	C	C	C	C	C	C	C	C	C	C	C	C	C	C	C
CHS21_2A076183410	G/A	2A	76183410	A	A	A	G	G	G	A	G	G	G	G	G	G	G	A	A	A	G	G	G	G	G	G	G	A	A	G	A	A	G	G	G	A	G	G	G	A	R	A	A	G	A	G	A	A	G
CHS21_2A076359121	G/T	2A	76359121	T	T	T	G	G	G	T	G	G	G	G	G	G	G	T	T	T	G	G	G	G	G	G	G	T	T	G	T	T	G	G	G	T	G	G	G	T	K	T	T	G	T	G	T	T	G
CHS21_2A079687658	A/G	2A	79687658	A	A	G	A	A	A	G	A	A	A	A	A	A	A	G	G	G	A	A	A	A	A	A	A	A	A	A	A	A	A	A	A	A	A	A	A	A	A	A	A	A	A	A	A	A	A
CHS21_2A081973464	C/T	2A	81973464	T	C	T	C	C	C	T	C	C	C	C	C	C	C	T	T	T	C	C	C	C	C	C	C	C	C	C	C	C	C	C	C	C	C	C	C	C	C	C	C	C	C	C	C	C	C
CHS21_2A084921883	C/T	2A	84921883	T	C	T	C	C	C	C	C	C	C	C	Y	C	T	C	C	C	C	C	C	T	C	C	C	T	C	T	C	C	C	C	C	C	T	C	C	C	C	T	T	T	T	T	T	C	C
CHS21_2A090781988	G/A	2A	90781988	G	A	A	G	G	G	G	G	G	G	G	N	G	A	G	G	G	G	G	G	A	A	G	A	G	A	G	A	A	G	G	A	A	A	G	G	A	R	G	G	A	G	A	G	A	G
CHS21_2A090995256	G/A	2A	90995256	G	G	G	A	A	A	A	A	A	A	A	G	A	G	A	A	A	A	A	A	G	G	A	G	G	G	G	G	G	A	A	G	G	G	A	A	G	R	G	G	G	G	G	G	G	A
CHS21_2A093726832	T/C	2A	93726832	C	T	T	T	T	N	T	T	T	T	T	Y	T	T	T	T	T	T	T	T	T	T	T	T	C	T	C	T	T	T	T	T	T	T	T	T	T	T	C	C	T	C	T	C	T	T
CHS21_2A100799235	A/G	2A	100799235	G	A	G	A	G	A	G	A	G	G	G	G	G	A	A	G	A	A	A	G	A	A	A	A	G	A	G	A	A	G	A	A	A	A	G	G	A	A	G	G	A	G	A	G	A	G
CHS21_2A102569454	A/G	2A	102569454	G	A	G	A	G	A	G	A	G	G	N	G	G	A	A	G	A	A	A	G	A	A	A	A	G	A	G	A	A	G	A	R	A	A	G	G	A	A	G	G	A	G	A	G	R	G
CHS21_2A105517851	A/G	2A	105517851	G	A	G	A	G	A	G	A	G	G	N	A	G	A	A	G	A	A	A	G	A	A	A	A	A	A	A	A	A	G	A	A	A	A	N	N	A	A	A	A	A	A	A	A	A	G
CHS21_2A106599822	A/T	2A	106599822	A	A	A	A	A	A	A	A	A	A	A	A	A	T	A	A	A	A	A	A	T	A	A	A	A	T	A	A	A	A	A	A	A	T	A	A	A	A	A	A	T	A	T	A	A	A
CHS21_2A106717364	T/C	2A	106717364	T	C	T	C	T	C	C	C	T	T	T	C	T	T	C	C	C	C	C	T	T	C	C	C	C	T	C	C	C	T	C	C	C	T	T	T	C	C	C	C	T	C	T	C	C	T
CHS21_2A110155188	C/T	2A	110155188	T	C	C	C	C	C	T	C	C	C	C	T	C	C	T	T	T	T	C	C	C	T	C	C	T	T	T	C	C	C	C	N	C	C	C	C	C	C	T	T	C	T	C	T	T	C
CHS21_2A119508675	C/T	2A	119508675	C	C	C	T	C	T	C	T	C	C	C	C	C	C	C	C	C	C	T	C	C	C	T	C	C	C	C	C	C	C	T	C	C	C	C	C	C	Y	C	C	C	C	C	C	C	C
CHS21_2A130492019	T/C	2A	130492019	T	T	C	C	C	C	C	C	C	C	C	T	C	T	T	C	T	T	C	C	T	T	C	T	T	T	T	T	T	C	C	Y	T	T	C	C	T	T	T	T	T	T	T	T	T	C
CHS21_2A142569700	T/A	2A	142569700	T	T	A	A	A	A	A	A	A	A	N	T	A	T	T	A	T	T	A	A	T	T	A	T	T	T	T	T	T	A	A	T	T	T	A	N	T	T	T	T	T	T	T	T	T	A
CHS21_2A159019407	T/C	2A	159019407	T	T	C	C	C	C	C	C	C	C	C	T	C	T	T	C	T	T	C	C	T	T	C	T	T	T	T	T	T	C	C	T	T	T	C	C	T	T	T	T	T	T	T	T	T	C
CHS21_2A170622444	G/A	2A	170622444	A	G	G	G	G	G	G	G	G	G	G	A	G	A	A	G	A	A	G	G	A	A	G	G	A	A	A	G	G	G	G	G	G	A	G	G	G	R	A	A	A	A	A	A	A	G
CHS21_2A280750568	T/C	2A	280750568	C	C	T	T	T	T	T	T	T	T	T	C	T	C	C	T	C	C	T	T	C	T	T	T	C	C	C	C	C	T	T	C	C	C	T	T	C	C	C	C	C	C	C	C	C	T
CHS21_2A325477392	G/C	2A	325477392	C	C	G	G	G	G	G	G	G	G	G	C	G	C	C	G	C	C	G	G	C	G	G	G	C	C	C	C	S	G	G	C	C	C	G	G	C	C	C	C	C	C	C	C	C	G
CHS21_2A410906397	G/C	2A	410906397	C	C	G	G	G	G	G	G	G	G	G	C	G	C	C	G	C	C	G	G	C	G	G	G	C	C	C	C	C	G	G	C	C	C	G	G	C	C	C	C	C	C	C	C	C	G
CHS21_2A460049475	C/T	2A	460049475	T	T	C	C	C	C	C	C	C	C	C	T	C	T	T	C	T	T	C	C	T	C	C	C	T	T	T	T	T	C	C	T	T	T	C	C	T	Y	T	T	T	T	T	T	T	C
CHS21_2A463712059	C/A	2A	463712059	A	A	C	C	C	C	C	C	C	C	C	A	C	A	A	C	A	A	C	C	A	C	C	C	A	A	A	A	A	C	C	A	A	A	C	C	A	A	A	A	A	A	A	A	A	C
CHS21_2A482755391	A/C	2A	482755391	A	A	A	A	A	A	C	A	A	A	A	A	A	A	A	C	A	A	A	A	A	A	A	A	A	A	A	A	A	A	A	A	A	A	A	A	A	A	A	A	A	A	A	A	A	A
CHS21_2A504252037	G/A	2A	504252037	G	G	G	G	G	G	G	G	G	G	G	N	G	A	A	G	A	A	G	G	A	G	G	G	G	A	G	G	G	G	G	G	G	A	G	G	G	G	G	G	R	G	A	G	G	G
CHS21_2A506332808	C/A	2A	506332808	C	C	C	C	C	C	A	C	C	C	C	C	C	A	A	A	A	A	C	C	A	C	C	C	C	A	C	C	C	C	C	C	C	A	C	C	C	C	C	C	A	C	A	C	C	C
CHS21_2A507774774	C/A	2A	507774774	C	C	C	C	C	C	C	C	C	C	C	C	C	A	A	C	A	A	C	C	A	C	C	C	C	A	C	C	C	C	C	C	C	A	C	C	C	C	C	C	A	C	A	C	C	A
CHS21_2A535455741	A/C	2A	535455741	C	C	A	A	A	N	C	A	A	A	N	C	A	C	C	C	C	C	A	A	C	A	A	A	C	C	C	C	C	A	A	N	C	C	A	A	C	C	C	C	C	C	C	C	C	C
CHS21_2A546397215	C/T	2A	546397215	T	T	C	C	C	C	C	C	C	C	Y	T	C	T	T	C	T	T	C	C	T	C	C	C	T	T	T	T	T	C	C	T	T	T	C	C	T	T	T	T	T	T	T	T	T	T
CHS21_2A558928138	G/A	2A	558928138	G	G	G	G	G	G	N	G	G	G	G	A	G	G	G	N	G	G	G	G	G	G	G	G	A	G	A	G	G	G	G	A	G	G	G	G	G	R	A	A	G	A	G	A	G	G
CHS21_2A559709705	C/T	2A	559709705	C	T	C	C	C	C	C	C	C	C	Y	C	C	T	T	C	T	T	C	C	Y	C	C	C	C	T	C	T	T	C	C	C	T	T	C	C	T	Y	C	C	T	C	T	C	C	T
CHS21_2A576016665	T/C	2A	576016665	T	C	T	T	T	T	T	T	T	T	T	C	T	T	T	T	T	T	T	T	T	T	T	T	C	T	C	C	C	T	T	Y	C	T	T	T	C	C	C	C	T	C	T	C	T	T
CHS21_2A579994428	C/T	2A	579994428	C	T	C	C	C	C	C	C	C	C	C	N	C	C	C	C	C	C	C	C	C	C	C	C	T	C	T	T	T	C	C	Y	T	C	C	C	T	T	T	T	C	T	C	T	C	C
CHS21_2A607248289	T/C	2A	607248289	T	C	T	T	T	T	C	T	T	T	T	T	T	C	T	C	T	T	T	T	C	T	T	T	T	T	T	C	C	T	T	Y	C	C	T	T	C	Y	T	T	C	T	C	C	T	C
CHS21_2A608554564	C/T	2A	608554564	C	C	C	C	C	C	T	C	C	C	C	C	C	C	C	T	C	C	C	C	C	C	C	C	C	C	C	C	C	C	C	C	C	C	C	C	C	C	C	C	C	C	C	C	C	C
CHS21_2A611614334	A/G	2A	611614334	A	A	A	A	A	A	A	A	A	A	G	A	A	G	G	A	G	G	A	A	G	A	A	A	A	G	A	A	A	A	A	N	A	G	A	A	A	A	A	A	G	A	G	A	A	G
CHS21_2A615129957	C/T	2A	615129957	C	C	C	C	C	C	C	C	C	C	C	C	C	C	C	C	C	C	C	C	C	C	C	C	C	C	C	C	C	C	C	Y	C	C	C	C	C	C	C	C	C	C	C	C	C	C
CHS21_2A666961575	G/T	2A	666961575	G	T	G	G	G	G	T	N	G	G	N	T	G	G	G	T	G	G	G	G	G	G	G	G	T	T	T	T	T	G	G	K	T	G	G	G	T	K	T	T	G	T	G	T	G	G
CHS21_2A680304432	G/A	2A	680304432	A	A	G	G	G	G	A	G	G	G	R	A	G	G	A	A	A	A	G	G	G	G	G	G	A	A	A	A	A	G	G	R	A	G	N	G	A	R	A	A	G	A	G	A	G	G
CHS21_2A685685240	G/T	2A	685685240	G	G	G	G	G	G	G	G	G	G	K	K	G	T	G	G	G	G	G	G	T	G	G	G	G	G	T	G	G	G	G	G	G	T	G	G	G	G	T	G	T	T	T	G	G	G
CHS21_2A686074984	A/T	2A	686074984	A	T	A	N	N	N	A	N	N	N	A	A	N	A	T	A	T	T	A	N	A	A	N	A	A	A	A	A	A	N	N	W	W	A	N	N	T	W	A	T	A	A	A	T	A	A
CHS21_2A687133675	A/G	2A	687133675	A	G	A	G	G	G	A	G	G	G	A	A	G	A	G	A	G	G	A	G	A	A	G	A	A	A	A	A	A	G	G	G	G	A	G	G	G	R	A	G	A	A	A	G	A	A
CHS21_2A687690116	C/G	2A	687690116	C	G	C	G	G	G	C	G	G	G	C	C	G	C	G	C	G	G	G	G	C	C	G	C	C	C	C	C	C	G	G	G	G	C	S	G	G	S	C	G	C	C	C	G	C	C
CHS21_2A693253862	C/G	2A	693253862	C	G	C	C	C	C	G	C	C	C	G	G	C	G	G	G	G	G	C	C	G	C	C	C	G	C	G	C	C	C	C	G	G	G	C	C	G	G	G	G	G	G	G	G	C	C
CHS21_2A694485689	G/C	2A	694485689	G	C	G	G	G	G	C	G	G	G	G	C	G	C	C	C	C	C	G	G	C	G	G	G	C	G	C	G	G	G	G	C	C	C	G	G	C	S	C	C	C	C	C	C	G	G
CHS21_2A695036585	A/G	2A	695036585	A	G	A	G	G	G	G	G	G	G	A	A	G	A	A	G	A	A	G	G	A	A	G	A	A	G	A	G	G	G	G	R	G	A	G	G	G	G	A	A	A	A	A	G	A	A
CHS21_2A696486050	G/A	2A	696486050	A	G	A	G	G	G	G	G	G	G	A	G	G	G	G	G	G	G	G	G	G	A	G	A	G	G	G	G	G	G	G	G	G	G	G	G	G	G	G	G	G	G	G	G	A	A
CHS21_2A696989966	G/C	2A	696989966	G	C	G	C	C	C	G	C	C	C	G	G	C	G	G	G	G	G	C	C	G	G	C	G	G	C	G	C	C	C	C	S	C	G	C	C	C	S	G	G	G	G	G	C	G	G
CHS21_2A702897447	A/G	2A	702897447	A	G	A	A	A	A	A	A	A	A	N	A	A	G	A	A	A	A	A	A	G	A	A	A	G	G	A	G	G	A	A	R	G	G	A	A	G	R	G	G	G	A	G	G	A	A
CHS21_2A703419636	A/G	2A	703419636	A	A	A	G	G	G	A	G	G	G	A	A	G	A	G	A	G	G	G	G	A	A	G	A	A	A	A	A	A	G	G	A	A	A	G	G	A	R	A	A	A	A	A	A	A	A
CHS21_2A705276624	C/T	2A	705276624	C	T	C	C	C	C	C	C	C	C	C	C	C	T	T	C	T	T	C	C	T	C	C	C	T	T	C	T	T	C	C	Y	T	T	C	C	T	Y	T	T	T	C	T	T	C	C
CHS21_2A709271655	T/G	2A	709271655	T	G	T	T	T	T	T	T	T	T	T	T	T	T	G	T	G	G	T	T	T	T	T	T	T	G	T	G	G	T	T	K	G	T	T	T	G	N	T	T	T	T	T	G	T	T
CHS21_2A710037070	T/G	2A	710037070	T	G	G	G	G	G	T	G	G	G	G	T	G	T	T	T	T	T	G	G	K	G	G	G	T	G	T	G	G	G	G	K	G	T	N	G	G	G	T	T	T	T	T	G	G	T
CHS21_2A713444664	C/T	2A	713444664	T	C	T	C	C	C	C	C	C	C	T	N	C	C	T	C	T	T	C	C	C	T	C	T	C	C	C	C	C	C	C	N	C	C	C	C	C	Y	C	C	C	C	C	C	T	T
CHS21_2A715938171	A/T	2A	715938171	T	A	T	A	A	A	A	A	A	A	T	A	A	A	T	A	T	T	A	A	A	T	A	T	A	A	A	A	A	A	A	A	A	A	N	A	A	A	A	A	A	A	A	A	T	T
CHS21_2A717181492	C/T	2A	717181492	T	C	T	C	C	C	C	C	C	C	C	C	C	C	T	C	T	T	C	C	C	C	C	T	C	C	C	C	C	C	C	C	C	C	C	C	C	C	C	C	C	C	C	C	C	T
CHS21_2A717820417	T/G	2A	717820417	G	T	G	T	T	T	T	T	T	T	T	T	T	T	G	T	G	G	T	T	T	T	T	G	T	T	T	T	T	T	T	N	T	T	T	T	T	T	T	T	T	T	T	T	T	G
CHS21_2A719146534	C/T	2A	719146534	T	T	C	C	C	C	C	C	C	C	C	C	C	C	C	C	C	C	C	C	C	C	C	C	C	T	C	T	T	C	C	Y	T	C	C	C	T	T	C	C	C	C	C	C	C	T
CHS21_2A720341281	A/G	2A	720341281	A	G	G	A	A	A	G	A	A	A	G	G	A	G	G	G	G	G	A	A	G	G	A	G	G	G	G	G	G	A	A	G	G	G	A	A	G	G	G	G	G	G	G	G	G	G
CHS21_2A721072550	G/A	2A	721072550	G	A	R	G	G	G	G	G	R	G	G	A	G	A	A	G	A	A	G	G	A	G	G	N	A	A	A	A	A	G	G	A	A	A	N	G	A	A	A	A	A	A	A	A	G	A
CHS21_2A721996238	G/C	2A	721996238	G	G	G	G	G	G	G	G	G	G	N	G	G	G	C	G	C	C	G	G	G	C	G	G	G	G	G	G	G	G	G	G	G	G	G	G	G	G	G	G	G	G	G	G	C	G
CHS21_2A722101512	A/G	2A	722101512	A	G	G	A	A	A	A	A	A	A	A	A	A	A	G	A	G	G	A	A	A	A	A	G	A	G	A	G	G	A	A	N	G	A	A	A	G	N	A	A	A	A	A	A	N	A
CHS21_2A725415262	A/G	2A	725415262	G	A	A	G	G	G	G	N	A	A	A	G	G	A	G	G	G	G	G	A	A	A	G	A	G	A	G	A	A	G	G	R	A	A	A	A	A	R	G	G	A	G	A	G	A	R
CHS21_2A726571699	A/G	2A	726571699	A	A	G	A	A	A	A	A	A	A	A	A	A	G	A	A	A	A	A	A	G	A	A	A	A	A	A	A	A	A	A	A	A	G	A	A	A	A	A	A	G	A	G	A	A	G
CHS21_2A731189935	C/G	2A	731189935	C	C	G	C	C	C	C	C	C	C	C	C	C	S	C	C	C	C	C	G	S	C	C	C	C	C	C	C	C	C	C	C	C	G	C	C	C	C	C	C	S	C	S	C	N	C
CHS21_2A732751246	G/A	2A	732751246	A	G	G	A	G	A	A	A	G	G	A	A	G	G	A	A	A	A	A	G	G	G	A	G	G	G	A	G	G	A	A	G	G	G	G	G	G	G	G	A	G	A	G	A	G	A
CHS21_2A733150102	G/A	2A	733150102	G	G	A	G	A	N	G	G	A	G	G	G	A	A	G	G	G	G	G	A	A	A	G	G	A	G	G	G	G	G	G	G	G	A	A	G	G	G	A	G	N	G	A	G	A	G
CHS21_2A733178547	G/T	2A	733178547	G	G	G	G	T	K	G	G	T	G	G	G	K	G	G	G	G	G	G	G	G	G	G	G	G	G	G	G	G	G	G	G	G	G	T	N	G	G	G	G	G	G	G	G	G	G
CHS21_2A733281362	C/A	2A	733281362	C	C	C	C	A	C	C	C	A	C	C	C	A	C	C	C	C	C	C	C	C	C	C	C	C	C	C	C	C	C	C	C	C	C	A	C	C	C	C	C	C	C	C	C	C	A
CHS21_2A737060575	T/C	2A	737060575	T	C	T	T	C	T	T	T	C	T	T	T	C	T	T	T	T	T	T	T	T	T	T	C	T	C	T	C	C	T	T	C	C	T	C	T	C	C	T	C	T	T	T	T	C	C
CHS21_2A737884946	G/T	2A	737884946	G	T	G	G	T	G	T	G	T	G	K	G	T	T	G	T	G	G	G	T	T	T	G	T	G	T	G	T	T	G	G	N	T	T	N	G	T	T	G	T	T	G	T	G	G	G
CHS21_2A738217244	A/G	2A	738217244	A	G	A	A	G	A	G	A	G	A	A	A	G	G	A	G	A	A	A	G	G	A	A	G	A	G	A	G	G	A	A	G	G	G	G	A	G	G	A	G	G	A	G	A	A	A
CHS21_2A738604468	A/C	2A	738604468	A	A	A	A	A	A	A	A	A	A	A	A	A	A	C	A	C	C	A	A	A	C	A	A	A	A	A	A	A	A	A	A	A	A	A	A	A	A	A	A	A	A	A	A	A	A
CHS21_2A743496377	T/G	2A	743496377	T	T	G	G	G	T	T	G	G	G	G	T	G	T	G	T	G	G	G	T	T	G	G	T	T	T	T	T	T	G	G	T	T	T	G	G	T	T	T	T	T	T	T	T	T	G
CHS21_2A743759571	G/A	2A	743759571	G	G	A	A	A	G	G	A	A	A	A	G	A	G	A	G	A	A	A	G	G	A	A	G	G	G	G	G	G	A	A	G	G	G	A	A	G	G	G	G	G	G	G	G	G	A
CHS21_2A744401118	C/T	2A	744401118	C	T	C	C	C	C	C	C	C	C	C	C	C	C	C	C	C	C	C	C	C	C	C	T	C	T	C	T	T	C	C	T	T	C	C	C	T	T	C	T	C	C	C	C	C	C
CHS21_2A744411287	C/G	2A	744411287	G	C	C	C	C	G	G	C	C	C	C	C	C	G	G	G	G	G	C	G	G	C	C	C	C	C	C	C	C	C	C	C	C	G	C	C	C	C	C	C	G	C	G	C	C	C
CHS21_2A748462673	G/A	2A	748462673	G	G	A	A	A	G	G	A	A	A	G	A	A	G	G	G	G	G	A	G	G	A	A	G	A	G	A	G	G	A	A	G	G	G	A	A	G	G	A	G	G	A	G	A	A	A
CHS21_2A750801818	T/C	2A	750801818	T	T	T	T	T	T	T	T	T	T	T	T	T	T	T	T	T	T	T	T	T	Y	T	T	C	T	T	T	T	T	T	T	T	T	T	T	T	T	T	T	T	T	T	T	T	T
CHS21_2A750974547	G/A	2A	750974547	G	G	A	A	A	G	G	A	A	A	A	G	A	G	G	G	G	G	A	G	G	G	A	G	G	G	G	G	G	A	A	G	G	G	A	A	G	R	G	G	G	G	G	G	G	A
CHS21_2A755681335	A/T	2A	755681335	T	A	T	T	T	A	A	T	T	T	T	T	T	A	A	A	A	A	T	A	A	A	T	A	A	A	T	A	A	T	T	A	A	A	T	T	A	W	T	A	A	A	A	A	T	A
CHS21_2A755736973	T/C	2A	755736973	T	C	T	T	T	T	C	T	T	T	T	T	T	C	C	C	C	C	T	C	C	C	T	C	C	T	T	C	C	T	T	Y	C	C	T	T	C	Y	T	C	C	T	C	T	T	C
CHS21_2A757173957	G/A	2A	757173957	G	A	G	G	G	G	A	R	G	G	G	A	G	G	A	A	A	A	G	G	G	G	G	A	G	A	A	A	A	G	G	A	A	G	G	G	A	A	A	A	G	A	G	A	G	G
CHS21_2A757653092	C/T	2A	757653092	C	C	T	T	T	C	T	T	T	T	T	C	T	C	T	T	T	T	T	T	C	C	T	C	C	C	C	C	C	T	T	C	C	C	T	T	C	Y	C	C	C	C	C	C	C	C
CHS21_2A758318805	A/G	2A	758318805	G	G	A	A	A	G	G	A	A	A	A	R	A	A	G	G	G	G	A	A	A	A	A	G	A	G	A	G	G	A	A	G	G	A	A	A	G	R	G	G	A	A	A	A	N	A
CHS21_2A759199369	A/T	2A	759199369	A	A	A	A	A	N	A	N	A	A	A	A	A	A	A	A	A	A	A	A	A	A	A	T	A	T	A	T	T	A	A	A	A	A	N	A	A	A	T	N	A	A	W	A	N	A
CHS21_2A762085886	G/A	2A	762085886	A	A	G	G	G	G	G	G	G	G	G	G	G	A	G	G	G	G	G	G	A	A	G	G	A	G	G	G	G	G	G	R	A	A	G	G	A	A	A	G	A	G	A	G	A	A
CHS21_2A762110090	A/G	2A	762110090	A	A	A	A	A	G	A	A	A	A	A	A	A	A	A	A	A	A	A	A	A	A	A	G	A	G	A	G	G	A	A	A	A	A	A	A	A	A	A	G	A	A	A	A	A	A
CHS21_2A763877216	G/A	2A	763877216	G	A	G	G	G	A	G	G	G	G	G	G	G	A	G	G	G	G	G	G	A	A	G	G	A	G	G	G	G	G	G	A	A	A	G	G	A	R	A	A	A	G	A	G	A	A
CHS21_2A764611451	G/T	2A	764611451	G	G	G	G	G	N	G	G	G	G	G	G	G	G	G	G	G	G	G	G	G	G	G	G	G	T	G	G	G	G	G	G	G	G	G	G	G	G	G	G	G	G	G	G	G	G
CHS21_2A766321986	A/C	2A	766321986	C	A	A	A	A	A	A	A	A	A	A	M	A	A	A	A	A	A	A	A	A	A	A	C	A	C	C	C	C	A	A	M	A	A	A	A	A	M	A	A	A	C	A	C	A	C
CHS21_2A769657996	T/C	2A	769657996	C	T	T	T	T	C	T	T	T	T	T	Y	T	T	T	T	T	T	T	T	T	N	T	T	N	C	C	C	T	T	T	T	T	T	T	T	T	T	C	T	T	C	T	C	T	T
CHS21_2B007345519	T/C	2B	7345519	T	T	T	T	T	T	T	N	T	T	T	T	T	T	T	T	T	T	T	T	T	T	T	T	T	T	T	T	T	T	T	T	T	T	T	T	T	T	T	N	T	T	T	T	N	T
CHS21_2B007346182	T/C	2B	7346182	C	C	C	T	T	C	T	N	T	T	T	T	T	C	T	T	T	T	C	T	C	C	C	C	T	C	T	C	C	C	T	Y	C	C	N	T	C	C	T	T	C	T	C	T	T	T
CHS21_2B007478565	A/G	2B	7478565	A	A	A	G	A	A	G	N	A	A	A	R	A	A	G	G	G	G	A	A	A	A	A	A	A	A	G	A	A	A	A	A	A	A	A	A	A	A	A	A	A	G	A	G	G	G
CHS21_2B007978805	A/G	2B	7978805	A	A	A	A	G	A	A	N	G	G	G	G	G	A	A	A	A	A	A	G	A	A	A	A	A	A	G	A	A	A	G	A	A	A	A	G	A	A	A	A	A	G	A	G	G	G
CHS21_2B010589560	G/A	2B	10589560	G	G	G	G	G	G	G	N	G	G	R	G	G	G	G	G	G	G	G	G	G	G	G	G	A	G	G	G	G	G	G	G	G	G	G	G	G	R	A	A	G	G	G	G	A	G
CHS21_2B012607174	G/A	2B	12607174	G	G	G	G	G	G	A	N	G	G	G	G	G	G	A	A	A	A	G	G	G	G	G	G	G	G	G	G	G	G	G	G	G	G	G	G	G	R	G	G	G	G	G	G	G	A
CHS21_2B013103524	C/G	2B	13103524	C	C	C	C	C	C	G	N	C	C	C	C	C	C	G	G	G	G	C	C	C	C	C	C	G	C	C	C	C	C	C	C	C	C	C	C	C	C	S	G	C	C	C	C	C	G
CHS21_2B015392432	T/C	2B	15392432	T	T	T	T	C	T	C	N	C	C	N	T	C	T	C	C	C	C	T	T	T	T	T	T	C	T	T	T	T	T	T	T	T	T	T	C	T	Y	C	C	T	T	T	T	T	T
CHS21_2B016571421	T/C	2B	16571421	T	T	T	T	T	T	C	N	T	T	T	T	T	T	C	C	C	C	T	T	T	T	T	T	T	T	T	T	T	T	T	T	T	T	T	T	T	Y	T	T	T	T	T	T	T	C
CHS21_2B018908638	A/G	2B	18908638	A	A	A	A	A	A	A	N	A	A	A	G	A	A	A	A	A	A	A	G	A	A	A	A	A	A	G	A	A	A	A	A	A	A	R	A	A	A	A	A	A	G	A	A	A	A
CHS21_2B020371129	T/C	2B	20371129	C	C	C	T	T	C	T	N	T	T	T	C	T	C	T	T	T	T	C	T	Y	C	C	C	T	T	C	C	C	C	C	Y	C	C	T	T	C	Y	T	C	C	T	C	C	C	T
CHS21_2B020723823	C/T	2B	20723823	C	C	C	T	C	C	T	N	C	C	C	N	C	C	T	T	T	T	C	C	C	C	C	C	C	C	C	C	C	C	C	C	C	C	C	C	C	C	C	C	C	C	C	C	C	T
CHS21_2B021930818	A/G	2B	21930818	G	G	G	G	A	G	A	N	A	A	A	A	A	G	A	A	A	A	G	A	G	G	G	G	A	A	A	G	G	G	G	G	G	G	A	A	G	R	A	G	G	A	G	A	A	A
CHS21_2B022677872	C/G	2B	22677872	G	G	G	G	C	G	C	N	C	C	C	G	C	G	C	C	C	C	G	C	G	G	G	G	G	C	G	G	G	G	G	G	G	G	C	C	G	S	G	G	G	G	G	G	G	G
CHS21_2B024183927	C/G	2B	24183927	C	C	C	C	C	C	C	N	C	C	C	G	C	C	C	C	C	C	C	C	C	C	C	C	G	C	G	C	C	C	C	C	C	C	C	C	C	C	G	C	C	G	C	G	G	G
CHS21_2B025621876	G/A	2B	25621876	G	G	A	G	A	G	N	N	A	A	A	A	A	G	N	N	N	N	G	G	G	G	G	G	G	G	A	G	G	G	G	G	G	G	A	A	G	R	G	G	G	G	G	A	A	G
CHS21_2B026089775	A/G	2B	26089775	A	G	A	A	G	A	G	G	G	G	G	A	G	A	G	G	G	G	A	A	A	A	A	G	A	A	A	G	G	A	A	G	G	A	G	G	G	R	A	G	A	A	A	A	A	A
CHS21_2B027949661	T/C	2B	27949661	T	T	T	T	T	T	T	T	T	T	T	T	T	T	T	T	T	T	T	T	T	T	T	T	T	T	T	T	T	T	T	T	T	C	T	T	T	Y	T	T	T	T	C	T	T	T
CHS21_2B028501074	G/T	2B	28501074	T	G	T	N	G	G	G	G	G	G	G	G	G	G	N	G	G	N	G	N	G	G	G	G	G	G	G	G	G	G	G	G	G	T	G	G	G	G	N	G	G	G	T	G	G	G
CHS21_2B029506707	T/C	2B	29506707	C	T	T	C	T	C	T	T	T	T	T	T	T	T	C	T	C	C	C	C	C	T	C	C	T	T	T	T	T	C	C	T	T	T	Y	T	T	T	C	T	C	T	T	T	T	T
CHS21_2B031924177	A/G	2B	31924177	A	A	A	A	A	A	G	G	A	A	A	A	A	A	A	A	A	A	G	A	G	G	G	G	A	A	A	A	A	G	G	A	A	A	A	A	A	A	A	A	G	A	A	A	A	A
CHS21_2B031934327	C/G	2B	31934327	C	G	G	G	C	C	C	C	C	C	C	C	C	G	G	C	G	G	C	G	C	C	C	C	C	C	C	G	G	C	C	S	G	C	G	C	G	S	G	C	C	C	C	C	G	G
CHS21_2B032071460	T/C	2B	32071460	C	T	T	T	T	T	T	T	T	T	T	T	T	T	T	T	T	T	T	T	T	T	C	T	T	T	T	T	T	T	T	T	T	T	T	T	T	T	T	T	T	T	T	T	T	T
CHS21_2B033362163	A/T	2B	33362163	T	A	A	A	A	A	A	A	A	A	A	A	A	A	A	A	A	A	A	A	A	A	A	A	A	A	A	A	A	A	A	A	A	A	A	A	A	A	A	A	A	A	A	A	T	A
CHS21_2B035198235	T/G	2B	35198235	T	T	T	T	G	T	G	G	G	G	G	T	G	T	T	T	T	T	G	G	G	G	T	G	T	T	T	T	T	G	T	T	T	T	T	G	T	K	T	T	G	T	T	T	G	T
CHS21_2B037808116	G/C	2B	37808116	G	G	C	C	C	C	C	C	S	C	S	G	C	G	G	C	G	G	C	C	C	C	G	C	G	G	G	G	G	C	G	N	G	G	C	C	G	S	G	G	C	G	G	G	C	G
CHS21_2B038407816	G/C	2B	38407816	G	G	C	C	G	C	G	G	G	G	N	S	G	G	G	C	G	G	G	G	G	G	C	G	G	G	C	G	G	G	G	G	G	G	S	G	G	G	G	G	N	C	G	C	G	G
CHS21_2B043891570	T/A	2B	43891570	T	T	T	T	T	T	T	T	T	T	T	T	T	T	T	T	T	T	T	T	T	T	T	T	T	T	T	T	T	T	T	T	T	T	T	T	T	T	T	T	T	T	T	T	T	T
CHS21_2B045792042	A/G	2B	45792042	A	G	A	A	A	A	A	A	A	A	A	A	A	A	A	G	A	A	A	A	A	N	A	A	A	G	A	G	G	A	A	G	G	A	A	A	G	G	G	N	A	G	A	G	G	A
CHS21_2B046344603	G/A	2B	46344603	G	A	G	G	G	G	G	G	G	G	G	A	G	A	G	A	G	G	G	G	A	A	G	G	G	A	A	A	A	G	G	A	A	G	G	G	A	A	A	G	G	A	G	A	A	G
CHS21_2B050657861	A/G	2B	50657861	G	A	A	A	G	N	A	A	G	G	G	A	G	A	A	A	A	A	A	G	A	A	G	G	G	A	A	A	A	G	A	A	A	A	G	G	A	A	N	G	A	A	A	A	A	A
CHS21_2B052717297	T/C	2B	52717297	T	T	T	T	T	T	T	T	T	T	T	T	T	C	T	T	T	T	T	C	C	C	C	C	C	T	T	T	T	C	T	T	T	T	C	T	T	T	T	C	T	C	T	C	T	T
CHS21_2B052807388	A/T	2B	52807388	T	A	A	A	A	A	A	A	A	A	A	A	A	T	A	A	A	A	A	T	T	T	T	T	T	A	A	A	A	T	A	A	A	A	N	A	A	A	A	T	A	T	A	T	A	A
CHS21_2B054851371	A/T	2B	54851371	T	A	A	A	A	N	A	A	A	A	A	A	A	A	A	A	A	A	A	A	A	A	T	A	A	A	A	A	A	T	A	A	A	A	T	A	A	A	A	A	A	A	A	A	A	A
CHS21_2B057097049	A/T	2B	57097049	A	A	N	T	A	T	T	N	A	A	A	W	A	T	T	A	T	T	W	A	W	T	A	A	A	A	T	A	A	A	T	A	A	T	A	A	A	W	A	A	W	T	N	N	N	N
CHS21_2B057738120	C/G	2B	57738120	C	C	G	G	C	G	G	G	C	C	C	G	C	G	G	C	G	G	G	C	G	G	C	C	C	C	G	C	C	C	G	S	C	G	C	C	C	G	C	C	G	G	G	G	G	G
CHS21_2B059775230	G/A	2B	59775230	G	G	A	A	G	A	A	A	G	G	N	A	G	A	A	G	A	A	A	G	A	A	G	G	G	G	A	N	G	G	A	G	G	A	G	G	G	A	G	G	A	A	A	A	A	A
CHS21_2B060160194	G/C	2B	60160194	G	G	C	N	G	C	C	N	G	G	G	G	G	G	S	G	C	C	C	G	G	C	G	G	G	G	G	G	G	G	G	G	G	C	G	G	G	G	G	G	S	S	C	C	G	G
CHS21_2B065191101	G/T	2B	65191101	G	G	G	G	G	G	G	G	G	G	G	G	G	G	G	G	G	G	G	G	G	G	G	G	T	G	G	G	G	G	G	G	G	G	G	G	G	G	G	T	G	T	G	T	G	G
CHS21_2B066208404	A/T	2B	66208404	A	A	T	T	A	N	T	T	A	A	W	A	A	A	T	A	T	T	T	A	A	A	A	A	T	A	A	A	A	A	A	A	A	T	A	A	A	A	A	T	T	T	T	A	A	A
CHS21_2B066376353	G/C	2B	66376353	G	G	C	C	G	C	C	C	G	G	G	G	G	C	C	G	C	C	C	G	C	C	C	G	G	G	G	G	G	C	C	N	G	C	C	S	G	S	G	G	C	G	C	G	C	C
CHS21_2B066507525	A/G	2B	66507525	A	A	G	G	A	G	G	G	A	A	A	A	A	G	G	A	G	G	G	A	R	G	G	A	A	A	A	A	A	G	G	A	A	G	R	A	A	R	A	A	G	A	G	A	G	G
CHS21_2B067287047	A/T	2B	67287047	A	A	T	T	A	T	T	T	A	A	A	A	A	A	T	A	T	T	T	A	A	T	A	A	A	A	A	A	A	A	A	A	A	T	A	A	A	T	A	A	T	A	T	A	A	A
CHS21_2B071638231	A/G	2B	71638231	A	G	A	A	G	A	A	A	G	G	R	A	G	A	A	A	A	A	A	G	A	A	A	G	A	A	A	G	G	A	A	R	G	A	A	G	G	A	G	A	A	A	A	G	A	A
CHS21_2B071780450	G/A	2B	71780450	G	A	G	G	A	G	G	G	A	A	R	G	R	G	G	G	G	G	G	A	G	G	G	A	A	G	G	A	A	G	G	R	A	G	G	A	A	G	A	A	G	G	G	A	G	G
CHS21_2B072775868	T/C	2B	72775868	C	T	T	C	T	C	C	C	T	T	T	C	T	T	C	T	C	C	C	T	T	C	T	T	T	T	C	T	T	T	T	T	T	C	T	T	T	C	T	T	C	T	C	T	T	T
CHS21_2B072862724	G/A	2B	72862724	G	G	G	A	G	A	A	A	G	G	G	A	G	G	A	G	A	A	A	G	G	A	G	G	G	G	A	G	G	G	G	R	G	A	G	G	G	A	G	G	A	G	A	G	G	G
CHS21_2B074615595	T/G	2B	74615595	T	T	G	G	T	T	T	T	T	T	K	G	T	G	G	G	G	G	T	T	G	T	G	T	G	G	G	T	T	G	G	K	T	T	G	T	T	G	T	G	T	G	T	T	G	G
CHS21_2B075754825	C/T	2B	75754825	C	C	T	C	C	C	C	C	C	C	C	C	C	C	C	T	C	C	C	C	C	C	C	C	T	C	C	C	C	C	C	C	C	C	C	C	C	T	C	T	C	T	C	C	C	C
CHS21_2B076115135	G/A	2B	76115135	G	G	A	G	G	G	G	G	G	G	G	G	G	G	G	A	G	G	G	G	G	G	G	G	A	A	G	G	G	G	G	G	G	G	G	G	G	A	G	A	G	A	G	G	G	G
CHS21_2B077163625	T/C	2B	77163625	T	T	T	T	T	T	T	T	T	T	Y	C	T	C	T	C	T	T	T	T	C	T	C	T	C	C	C	T	T	C	C	T	T	T	C	T	T	Y	T	C	T	C	T	T	C	C
CHS21_2B080701619	T/A	2B	80701619	T	T	T	T	T	T	T	T	T	T	T	T	T	A	T	T	T	T	T	T	A	T	A	T	T	A	T	T	T	A	A	T	T	T	A	T	T	T	T	T	T	T	T	T	A	A
CHS21_2B084347122	T/G	2B	84347122	T	T	T	T	T	T	T	T	T	T	K	G	T	N	T	G	T	T	T	T	G	T	G	T	G	G	G	T	T	G	G	T	T	T	G	T	T	K	T	G	T	G	T	T	G	G
CHS21_2B087668867	T/C	2B	87668867	T	T	T	T	T	T	T	T	T	T	T	T	T	C	T	T	T	T	T	T	C	T	T	T	C	T	T	T	T	T	T	T	T	T	T	T	T	Y	T	C	T	C	T	T	T	T
CHS21_2B088151899	T/C	2B	88151899	C	T	C	C	T	C	C	C	T	T	T	T	T	T	C	T	C	C	C	T	T	C	T	T	T	T	T	T	T	T	T	T	T	C	T	T	T	T	T	T	C	T	C	T	T	T
CHS21_2B090789496	C/T	2B	90789496	C	C	C	C	C	C	C	C	C	C	C	T	C	T	C	T	C	C	C	C	T	C	T	C	T	T	T	C	C	T	T	C	C	C	T	C	C	Y	C	T	C	T	C	C	T	T
CHS21_2B094979209	A/G	2B	94979209	G	A	G	G	A	G	G	G	A	A	A	A	A	A	G	A	G	G	G	A	A	G	A	A	A	A	A	A	A	A	A	A	A	G	A	A	A	A	A	A	G	A	R	A	A	A
CHS21_2B096541943	C/G	2B	96541943	G	C	G	G	C	G	G	G	C	C	C	C	C	C	G	G	G	G	G	C	C	G	C	C	C	C	C	C	C	C	C	C	C	G	C	C	C	C	C	C	G	C	G	C	C	C
CHS21_2B097096395	C/T	2B	97096395	T	C	T	T	C	T	T	T	C	C	C	C	C	T	T	T	T	T	T	C	T	T	C	C	T	C	C	C	C	C	C	C	C	T	C	C	C	Y	C	T	T	T	T	C	C	C
CHS21_2B097097296	T/C	2B	97097296	C	T	C	C	T	C	C	C	T	T	T	T	T	C	C	C	C	C	C	T	C	C	T	T	C	T	T	T	T	T	T	Y	T	C	N	T	T	Y	T	C	C	C	C	T	T	T
CHS21_2B098864986	C/T	2B	98864986	C	C	C	C	C	C	C	C	C	C	C	C	C	C	C	C	C	C	C	C	C	C	C	C	T	C	C	C	C	C	C	C	C	C	C	C	C	Y	C	T	C	T	C	C	C	C
CHS21_2B100596000	C/T	2B	100596000	C	C	T	T	C	T	T	T	C	C	C	C	C	T	T	T	T	T	T	C	T	T	C	C	T	C	C	C	C	C	C	Y	C	T	C	C	C	Y	C	T	T	T	T	C	C	C
CHS21_2B100732343	C/T	2B	100732343	C	C	T	T	C	T	T	T	C	C	Y	C	C	T	T	T	T	T	T	C	Y	T	C	C	C	C	C	C	C	C	C	C	C	T	C	C	C	C	C	N	T	C	T	C	C	C
CHS21_2B100732565	A/C	2B	100732565	A	A	C	C	A	C	C	C	A	A	A	A	A	C	C	C	C	C	C	A	C	C	A	A	A	A	A	A	A	A	A	M	A	C	N	A	A	A	A	A	C	A	C	A	A	A
CHS21_2B101304576	T/A	2B	101304576	T	T	A	A	T	A	A	A	T	T	T	T	T	A	A	A	A	A	A	A	A	A	T	T	A	T	T	T	T	T	T	W	T	A	N	T	T	W	T	A	A	A	A	T	T	T
CHS21_2B102530658	G/A	2B	102530658	G	G	G	G	G	G	G	G	G	G	G	G	G	G	G	G	G	G	G	A	G	G	G	G	A	G	G	G	G	G	G	G	G	G	G	G	G	R	G	A	G	A	G	G	G	G
CHS21_2B103354633	T/C	2B	103354633	T	T	C	C	T	C	C	C	T	T	T	T	T	C	C	C	C	C	C	C	C	C	T	T	C	T	T	T	T	T	T	Y	T	C	T	T	T	Y	T	C	C	C	C	T	T	T
CHS21_2B104778266	T/C	2B	104778266	T	T	C	C	T	C	C	C	T	T	Y	N	T	C	C	C	C	C	C	T	C	C	T	T	T	T	N	T	T	T	T	Y	T	C	T	N	T	T	T	T	C	T	C	T	T	N
CHS21_2B109742488	T/C	2B	109742488	T	C	T	T	C	T	T	T	C	C	C	C	C	T	T	T	T	T	T	T	T	T	C	C	T	T	C	C	C	C	C	C	C	T	C	C	C	Y	C	T	T	T	T	C	C	C
CHS21_2B122004854	G/A	2B	122004854	G	G	G	G	G	G	G	G	G	G	G	G	G	G	G	G	G	G	G	A	G	G	G	G	A	G	G	G	G	G	G	G	G	G	G	G	G	R	G	A	G	A	G	G	G	G
CHS21_2B142875648	G/A	2B	142875648	G	G	G	G	G	G	G	G	A	G	G	G	G	G	G	G	G	G	G	A	G	G	G	G	A	A	G	G	G	G	G	G	G	G	G	G	G	R	G	A	G	A	G	G	G	G
CHS21_2B145968955	G/A	2B	145968955	G	G	G	G	G	G	G	N	A	G	G	G	G	G	G	G	G	G	G	A	G	G	G	G	A	A	G	N	G	G	G	G	G	G	G	G	G	R	G	A	G	A	G	G	N	G
CHS21_2B146914656	G/A	2B	146914656	G	G	G	G	G	G	G	G	A	G	G	N	G	G	G	G	G	G	G	A	G	G	G	G	A	A	A	G	G	G	G	G	G	G	G	G	G	R	G	A	G	A	G	G	G	G
CHS21_2B161765243	C/A	2B	161765243	A	C	C	C	A	C	C	C	A	C	C	C	A	C	C	C	C	C	C	A	C	C	A	A	A	C	C	C	C	M	C	C	C	C	A	C	C	M	C	A	C	C	C	C	A	A
CHS21_2B162141684	G/A	2B	162141684	G	A	G	G	G	G	G	G	G	G	G	N	G	G	G	G	G	G	G	G	G	G	G	G	G	A	A	A	A	G	G	A	A	G	G	G	A	R	A	G	G	A	G	A	G	G
CHS21_2B165692827	G/T	2B	165692827	K	G	G	G	T	G	G	G	G	G	G	G	K	G	G	G	G	G	G	G	G	G	T	T	G	G	G	G	G	K	G	G	G	G	T	G	G	G	G	G	G	G	G	G	T	K
CHS21_2B166613016	T/G	2B	166613016	T	G	T	T	T	T	T	T	T	T	T	K	T	T	T	T	T	T	T	T	T	T	T	T	T	T	G	G	G	T	T	K	G	T	T	T	G	K	G	T	T	T	T	G	T	T
CHS21_2B166637920	A/G	2B	166637920	A	A	A	A	A	A	A	A	G	A	A	A	A	A	A	A	A	A	A	G	A	A	A	A	G	A	A	A	A	A	A	A	A	A	A	A	A	R	A	G	A	A	A	A	A	A
CHS21_2B167478991	C/T	2B	167478991	T	C	C	C	T	C	C	C	C	C	C	C	T	C	C	C	C	C	C	C	C	C	T	T	C	C	C	C	C	Y	C	C	C	C	T	C	C	C	C	C	C	T	C	C	T	T
CHS21_2B170840351	C/T	2B	170840351	C	C	C	C	C	N	C	C	C	C	C	C	C	C	C	C	C	C	C	C	C	C	C	C	C	C	C	C	C	C	C	C	C	C	C	C	C	Y	C	C	C	C	C	C	C	C
CHS21_2B172070946	T/C	2B	172070946	C	T	C	C	C	C	C	C	T	C	C	C	C	C	C	C	C	C	C	T	C	C	T	C	T	T	C	T	T	Y	C	T	T	C	T	C	T	T	T	T	C	C	C	T	C	C
CHS21_2B173071664	G/A	2B	173071664	G	A	G	G	G	G	G	G	A	G	G	G	G	G	G	G	G	G	G	A	G	G	G	G	A	A	G	A	A	G	G	R	A	G	G	G	A	R	A	A	G	G	G	A	G	G
CHS21_2B176727934	G/T	2B	176727934	T	T	G	G	G	G	G	G	T	G	G	G	G	G	G	G	G	G	G	G	G	G	G	G	T	T	G	T	T	G	G	K	T	G	G	G	T	K	T	T	G	G	G	T	T	T
CHS21_2B178510067	G/T	2B	178510067	G	G	T	T	G	T	T	T	G	T	N	N	G	T	T	T	T	T	T	G	K	T	G	G	G	G	G	G	G	K	T	N	G	T	N	T	G	G	G	G	T	G	T	G	T	T
CHS21_2B179147647	A/G	2B	179147647	A	G	A	A	A	A	A	A	A	A	A	G	A	A	A	A	A	A	A	A	A	A	A	A	A	A	G	G	G	A	A	R	G	A	A	A	G	R	G	A	A	A	A	G	A	A
CHS21_2B184785523	A/G	2B	184785523	A	A	A	A	A	A	A	A	A	A	A	A	A	A	A	A	A	A	A	A	A	A	G	A	A	A	A	A	A	R	A	A	A	A	G	A	A	A	A	A	A	A	A	A	A	A
CHS21_2B187476433	C/T	2B	187476433	T	C	C	C	C	C	C	C	T	C	C	N	C	C	C	C	C	C	C	C	C	C	N	C	T	T	C	C	C	C	C	C	C	C	N	C	C	Y	C	T	C	C	C	C	C	C
CHS21_2B190993731	G/C	2B	190993731	C	G	G	G	G	G	G	G	C	G	G	S	G	G	G	G	G	G	G	G	G	G	G	G	C	G	C	G	G	G	G	G	G	G	G	G	G	S	G	C	G	G	G	G	G	G
CHS21_2B193094728	C/A	2B	193094728	A	C	C	C	C	C	C	C	A	C	C	M	C	C	C	C	C	C	C	C	C	C	A	C	A	C	A	C	C	M	C	C	C	C	A	C	C	M	C	A	C	C	C	C	C	C
CHS21_2B208668121	C/T	2B	208668121	C	C	T	T	C	C	T	T	C	T	T	N	C	T	T	T	T	T	T	C	T	T	C	C	C	C	T	C	C	Y	T	C	C	T	C	T	C	C	C	C	T	C	T	C	T	T
CHS21_2B208737471	G/T	2B	208737471	T	G	G	G	T	N	G	N	T	G	G	G	K	G	G	G	G	G	G	G	G	G	G	T	G	T	G	G	G	G	G	G	G	G	G	G	G	K	G	G	G	T	G	G	G	G
CHS21_2B218312822	T/C	2B	218312822	C	T	T	T	C	T	T	T	C	T	T	T	C	T	T	T	T	T	T	T	T	T	T	C	T	C	T	T	T	T	T	T	T	T	T	T	T	T	T	T	T	C	T	T	T	T
CHS21_2B219238267	G/T	2B	219238267	G	G	G	G	N	T	G	G	G	G	G	G	G	G	G	G	G	G	G	T	G	G	T	N	T	G	G	T	T	K	G	G	G	G	T	G	G	K	T	T	G	N	G	G	G	G
CHS21_2B219582666	T/C	2B	219582666	T	T	T	T	T	C	T	T	T	T	T	T	T	T	T	T	T	T	T	T	T	T	T	T	C	T	T	C	C	T	T	T	T	T	T	T	T	Y	C	C	T	T	T	T	T	T
CHS21_2B219921707	A/G	2B	219921707	A	G	A	A	G	G	A	A	A	A	A	A	G	A	A	A	A	A	A	A	A	A	A	G	G	A	A	G	G	A	A	R	G	A	A	A	G	G	G	G	A	G	A	G	A	A
CHS21_2B247467906	G/A	2B	247467906	A	G	A	A	G	A	A	A	A	A	R	A	G	A	A	A	A	A	A	G	A	A	G	G	G	G	A	G	G	R	A	R	G	A	G	A	G	G	G	G	A	G	A	G	A	A
CHS21_2B250481366	C/T	2B	250481366	T	C	T	T	C	T	T	T	T	T	T	T	C	T	T	T	T	T	T	C	T	T	C	C	C	C	T	C	C	Y	T	C	C	T	C	T	C	C	C	C	T	C	T	C	T	T
CHS21_2B253066088	C/T	2B	253066088	T	Y	T	T	C	T	T	T	C	T	T	T	C	T	T	T	T	T	T	T	T	T	C	C	C	C	T	C	C	Y	T	Y	C	T	C	T	C	C	T	C	T	C	T	C	T	T
CHS21_2B344747790	G/C	2B	344747790	G	C	G	G	G	G	G	G	G	G	G	G	G	G	G	G	G	G	G	G	G	G	G	C	G	C	G	G	G	G	G	C	C	G	G	G	C	S	G	G	G	C	G	C	G	G
CHS21_2B391230098	C/T	2B	391230098	T	C	T	T	T	T	T	T	T	T	T	C	T	T	T	T	T	T	T	T	T	T	C	C	C	C	C	C	C	Y	T	N	C	T	C	T	C	C	C	T	T	C	T	C	T	T
CHS21_2B417418541	A/G	2B	417418541	G	A	G	G	G	G	G	G	G	G	G	A	G	G	G	G	G	G	G	G	G	G	A	A	A	A	A	A	A	R	G	A	A	G	G	G	A	A	A	G	G	A	G	A	G	G
CHS21_2B429225641	G/T	2B	429225641	T	G	T	T	T	T	T	T	T	T	T	N	T	T	T	T	T	T	T	T	T	T	G	G	G	G	G	G	G	K	T	G	G	T	T	T	G	G	G	T	T	G	T	G	T	T
CHS21_2B450844152	T/C	2B	450844152	C	T	C	C	C	C	C	C	C	C	C	T	C	C	C	C	C	C	C	C	C	C	T	T	T	T	T	T	T	Y	C	N	T	C	C	C	T	T	T	C	C	T	C	T	C	C
CHS21_2B476634456	C/T	2B	476634456	T	C	T	T	T	T	T	T	T	T	T	C	T	T	T	T	T	T	T	T	T	T	T	C	C	C	C	C	C	T	T	C	C	T	T	T	C	C	C	T	T	C	T	C	T	T
CHS21_2B485471832	G/C	2B	485471832	C	G	C	C	C	C	C	C	C	C	C	N	C	C	C	C	C	C	C	C	C	C	C	G	G	G	G	G	G	C	C	G	G	C	C	C	G	G	G	C	C	G	C	G	C	C
CHS21_2B530869140	C/A	2B	530869140	C	C	A	A	A	A	A	A	A	A	A	A	A	A	A	A	A	C	A	A	A	A	A	C	C	C	A	C	C	A	A	C	C	A	M	A	C	C	C	C	A	C	A	C	A	A
CHS21_2B532202941	C/T	2B	532202941	C	C	T	T	T	T	T	T	T	T	T	C	T	T	T	T	T	C	T	T	T	T	T	C	C	C	C	C	C	T	T	C	C	T	T	T	C	C	C	C	T	C	T	C	T	T
CHS21_2B542817335	T/C	2B	542817335	T	T	T	T	T	T	T	T	T	T	T	T	T	T	T	T	T	T	T	T	T	T	T	T	T	T	T	T	C	T	C	T	T	T	T	T	T	T	C	T	T	T	T	T	C	C
CHS21_2B547284750	C/T	2B	547284750	T	C	C	C	C	C	C	N	C	C	C	N	C	C	C	C	C	C	C	C	C	C	C	T	T	C	T	C	C	C	C	C	C	C	C	C	C	Y	C	C	C	T	C	T	C	C
CHS21_2B549048367	G/A	2B	549048367	A	G	G	G	A	G	G	A	G	G	G	G	A	G	G	G	G	G	G	G	G	G	G	G	G	G	G	G	G	G	G	G	G	G	G	G	G	G	G	A	G	G	G	G	G	G
CHS21_2B561568323	T/C	2B	561568323	T	T	T	T	T	T	T	C	T	T	N	T	T	T	T	C	T	C	T	C	T	T	T	T	T	T	T	T	C	T	T	N	T	T	T	T	T	T	C	T	T	T	T	T	T	T
CHS21_2B561896294	T/A	2B	561896294	T	T	T	T	A	A	T	T	A	A	W	T	A	A	T	T	T	T	A	T	A	A	T	T	T	A	T	T	T	T	A	T	T	A	W	A	T	T	T	T	A	T	A	T	A	A
CHS21_2B576456043	T/C	2B	576456043	T	T	T	T	C	C	T	T	C	C	C	T	C	C	T	C	T	T	C	C	C	C	T	T	T	C	T	T	C	T	T	T	T	C	C	C	T	T	C	C	C	T	C	T	T	T
CHS21_2B587480091	T/C	2B	587480091	C	T	C	T	T	T	T	C	C	T	T	C	T	T	T	T	T	T	T	C	T	T	C	T	C	C	C	T	T	C	T	T	T	T	T	T	T	Y	T	T	T	C	T	T	T	T
CHS21_2B595103474	C/T	2B	595103474	C	C	T	C	C	C	C	T	C	C	C	C	C	C	C	T	C	C	C	T	C	C	T	C	C	C	C	C	T	T	C	C	C	C	C	C	C	C	T	C	C	C	C	C	C	C
CHS21_2B595103814	G/A	2B	595103814	G	G	A	G	G	G	G	A	G	G	G	G	G	G	G	A	G	G	G	A	G	G	A	G	G	G	G	G	A	A	G	G	G	G	G	G	G	G	A	G	G	G	G	G	G	G
CHS21_2B601458364	G/A	2B	601458364	G	A	G	A	G	G	A	G	A	G	G	A	G	G	A	G	A	A	G	G	G	G	G	G	A	A	A	A	G	G	G	R	A	G	G	G	A	A	G	A	G	A	G	G	G	G
CHS21_2B602627901	C/A	2B	602627901	C	C	C	C	C	C	C	C	C	C	C	C	C	C	C	C	C	C	C	C	C	C	C	A	C	C	C	C	C	C	A	C	C	C	C	N	C	C	C	C	C	C	C	A	A	A
CHS21_2B611424960	G/A	2B	611424960	G	G	A	G	A	A	A	G	G	A	A	G	A	A	A	G	A	G	A	G	A	A	G	G	G	G	G	G	G	G	G	G	G	A	A	A	G	G	G	G	A	G	A	G	G	G
CHS21_2B618993972	G/A	2B	618993972	G	G	A	A	A	A	A	G	G	A	A	G	R	A	A	G	A	A	A	G	A	A	G	G	G	G	G	G	G	G	G	N	G	A	A	R	G	G	G	G	A	G	A	G	G	G
CHS21_2B624203602	C/G	2B	624203602	C	C	G	C	G	G	G	C	G	G	G	C	G	G	G	G	G	C	G	C	G	G	C	G	C	C	C	C	G	C	C	C	C	G	N	G	C	C	G	G	G	C	G	G	C	G
CHS21_2B646472361	T/G	2B	646472361	G	T	G	G	G	N	G	T	G	G	G	T	G	G	G	T	G	G	G	T	G	G	T	G	T	T	T	T	T	T	G	K	T	G	G	G	T	T	T	G	G	T	G	G	G	G
CHS21_2B647357467	C/T	2B	647357467	C	C	C	C	C	C	C	C	T	C	C	C	C	C	C	C	C	C	C	C	C	C	C	C	C	C	C	C	C	C	T	C	C	C	C	C	C	C	C	C	C	C	C	C	C	C
CHS21_2B660458526	G/A	2B	660458526	G	G	G	G	G	G	G	A	G	G	G	G	G	G	G	G	G	G	G	A	G	G	A	G	G	G	G	G	G	A	G	G	G	G	G	G	G	G	G	G	G	G	G	G	A	G
CHS21_2B661587799	C/G	2B	661587799	C	C	C	G	C	C	C	G	C	C	C	C	C	C	C	C	C	G	C	G	C	C	G	C	C	C	C	C	C	G	C	C	C	C	C	C	C	C	C	C	C	C	C	C	G	C
CHS21_2B661749092	C/A	2B	661749092	C	N	A	C	A	N	A	C	C	A	A	C	M	N	A	C	A	C	A	C	A	A	C	A	C	A	C	C	C	C	C	C	C	A	A	A	C	C	C	C	A	C	A	A	C	A
CHS21_2B664098697	A/G	2B	664098697	A	A	A	G	A	A	A	A	A	A	A	N	A	G	A	A	A	G	A	A	G	G	A	G	A	G	A	A	A	A	A	N	A	G	A	A	A	A	A	G	G	A	G	G	A	A
CHS21_2B664227987	T/A	2B	664227987	T	T	T	A	T	T	T	T	T	T	N	T	T	A	T	T	T	A	T	T	A	A	T	W	T	A	T	T	T	T	T	T	T	A	T	T	T	T	T	T	A	T	W	A	T	T
CHS21_2B664945969	T/G	2B	664945969	T	T	T	G	T	T	T	T	T	T	N	T	T	G	T	T	T	G	T	T	G	G	T	G	T	G	T	T	T	T	T	K	T	G	T	T	T	T	T	T	G	T	G	G	T	T
CHS21_2B665704096	C/T	2B	665704096	T	T	C	C	C	C	C	C	C	C	C	T	C	C	C	C	C	C	C	C	C	C	C	C	T	C	T	T	C	C	T	N	T	C	C	C	T	T	C	C	C	T	C	C	C	C
CHS21_2B668545012	C/T	2B	668545012	C	C	C	T	C	C	C	T	T	C	C	C	C	C	C	T	C	T	C	T	C	C	T	C	C	T	C	C	T	C	T	C	C	C	C	C	C	C	T	T	C	C	C	C	T	C
CHS21_2B672135349	C/G	2B	672135349	G	C	G	C	G	G	C	C	C	G	G	G	G	G	C	C	C	C	G	C	G	G	C	G	G	C	G	C	C	G	C	C	C	G	G	G	C	S	C	C	G	G	G	G	C	G
CHS21_2B674484175	T/A	2B	674484175	T	T	A	T	T	A	T	T	T	T	W	T	T	T	T	T	T	T	A	T	T	T	T	T	T	T	T	T	T	A	T	T	T	T	A	T	T	T	T	T	T	T	T	T	T	A
CHS21_2B676569651	A/G	2B	676569651	A	A	G	A	A	G	A	A	A	A	A	A	A	A	A	A	A	A	G	A	A	A	A	A	A	A	A	A	A	G	A	A	A	A	G	A	A	A	A	A	A	A	A	A	A	G
CHS21_2B677435334	C/T	2B	677435334	C	C	C	T	C	C	C	C	C	C	C	C	C	C	C	C	C	T	C	C	C	C	C	C	C	C	C	C	C	C	C	C	C	C	C	C	C	C	C	T	C	C	C	C	C	C
CHS21_2B683439363	A/G	2B	683439363	G	A	A	A	A	A	A	A	G	A	A	A	A	G	A	G	A	A	A	A	G	G	A	G	A	A	A	A	G	A	G	A	A	G	A	A	A	A	G	A	G	A	G	G	A	A
CHS21_2B691099655	T/C	2B	691099655	T	C	T	T	T	T	T	T	T	T	T	T	T	T	T	C	T	T	T	T	T	T	T	C	T	T	T	C	C	T	C	Y	C	T	T	T	C	Y	C	C	T	T	T	T	T	T
CHS21_2B691102280	T/C	2B	691102280	T	C	T	T	T	T	T	T	T	T	T	T	T	T	T	C	T	T	T	T	T	T	T	C	T	T	T	C	C	T	C	Y	C	T	T	T	C	Y	C	C	T	T	T	T	T	T
CHS21_2B699304962	G/A	2B	699304962	G	A	G	N	G	G	G	G	G	G	G	A	G	G	G	A	G	N	G	G	G	G	G	G	A	A	A	A	A	G	A	A	A	G	G	G	A	A	A	A	G	A	G	G	G	G
CHS21_2B704060747	A/G	2B	704060747	G	A	G	N	G	G	A	G	G	G	G	A	G	A	A	A	A	N	A	A	A	G	A	G	A	G	A	A	A	G	A	A	A	G	A	G	A	R	A	A	G	A	G	G	G	G
CHS21_2B707743560	C/T	2B	707743560	C	T	C	C	C	C	T	C	C	C	C	C	C	C	T	C	T	C	T	T	C	C	T	C	C	C	C	T	C	C	C	Y	T	C	T	C	T	Y	C	T	C	C	C	C	C	C
CHS21_2B712796054	A/C	2B	712796054	A	A	A	A	A	A	A	A	A	A	A	A	A	A	A	C	A	A	A	A	A	A	A	C	A	A	A	A	C	A	C	A	A	A	A	A	A	A	A	A	A	A	A	A	A	A
CHS21_2B713308504	T/C	2B	713308504	T	C	T	T	T	N	C	T	T	T	Y	T	T	C	C	T	C	T	C	C	C	T	C	T	T	T	T	C	T	T	T	Y	C	T	C	T	C	Y	T	C	T	T	T	T	T	T
CHS21_2B714891859	G/A	2B	714891859	G	N	G	G	G	N	G	N	G	G	G	G	R	N	G	G	G	G	G	G	G	G	G	G	G	G	G	G	G	G	A	G	G	G	G	N	G	R	N	G	G	N	G	G	G	G
CHS21_2B722661417	T/G	2B	722661417	T	T	T	T	G	N	T	T	G	G	G	T	G	T	T	N	T	T	T	T	T	G	T	T	T	G	T	T	T	G	T	T	T	G	T	G	T	K	T	T	G	T	G	G	T	G
CHS21_2B724043839	G/A	2B	724043839	A	G	G	G	G	G	G	G	G	G	G	A	G	G	G	G	G	G	G	G	G	G	G	G	A	G	A	G	G	G	A	G	G	G	G	G	G	G	A	G	G	A	G	G	A	G
CHS21_2B725249880	G/A	2B	725249880	A	G	G	G	G	G	G	G	G	G	G	G	G	G	G	G	G	G	G	G	G	G	G	G	G	G	G	G	G	G	A	G	G	G	G	G	G	G	G	G	G	G	G	G	A	G
CHS21_2B730511724	A/G	2B	730511724	A	A	A	G	G	G	A	A	G	G	G	G	G	A	A	G	A	G	A	A	A	G	A	G	G	A	G	A	G	G	A	N	A	A	A	G	A	A	G	A	G	G	A	A	A	G
CHS21_2B731740590	C/T	2B	731740590	C	C	C	C	C	C	C	C	C	C	C	C	C	C	C	C	C	C	C	C	C	C	C	C	C	C	C	C	C	C	C	C	C	C	C	C	C	Y	C	C	C	C	C	C	C	C
CHS21_2B737528629	C/T	2B	737528629	C	C	C	T	C	C	C	C	C	C	C	Y	C	C	C	T	C	T	C	C	C	C	C	T	T	C	N	C	N	C	N	C	C	C	C	C	C	C	C	C	C	N	C	C	C	C
CHS21_2B739234434	G/A	2B	739234434	N	G	G	A	G	N	G	G	G	G	G	G	G	G	G	A	G	A	G	G	G	G	G	A	A	G	G	G	G	G	G	G	G	G	G	G	G	G	G	G	G	G	G	G	G	G
CHS21_2B742872778	C/T	2B	742872778	C	T	C	C	C	C	T	T	C	C	C	C	C	C	T	N	T	C	T	C	C	T	T	C	N	C	C	T	C	C	C	Y	T	T	T	C	T	Y	C	T	C	C	T	T	C	C
CHS21_2B746289387	T/C	2B	746289387	C	T	C	C	C	C	T	T	C	C	C	T	C	T	T	C	T	C	T	C	T	T	T	C	C	C	T	T	T	C	C	T	T	T	T	C	T	T	T	T	C	T	T	T	C	C
CHS21_2B748541148	A/G	2B	748541148	G	A	G	A	G	G	A	A	G	G	G	A	G	A	A	N	A	A	A	G	A	A	A	G	A	G	A	A	A	G	G	A	A	A	A	G	A	A	A	A	G	A	A	A	G	G
CHS21_2B750167720	T/C	2B	750167720	C	T	C	T	C	C	T	T	C	C	C	Y	C	T	T	N	T	T	T	C	T	T	T	T	T	C	C	T	C	C	C	T	T	T	T	N	T	T	C	T	C	C	T	T	C	Y
CHS21_2B750391433	T/C	2B	750391433	C	T	C	C	C	C	T	T	C	C	C	C	C	T	T	C	T	T	T	C	T	T	T	T	C	C	C	T	C	C	C	Y	T	T	T	C	T	T	C	T	C	C	T	T	C	C
CHS21_2B753815956	C/T	2B	753815956	T	C	T	N	T	T	C	C	T	T	N	Y	T	C	C	T	C	C	C	C	C	C	C	C	T	C	T	C	T	T	T	C	C	C	C	T	C	C	T	C	C	C	C	T	T	T
CHS21_2B755366830	G/T	2B	755366830	G	G	G	G	G	G	G	G	G	G	G	G	G	G	G	G	G	G	G	T	G	T	G	G	G	T	G	G	G	G	G	G	G	G	G	G	G	K	G	G	T	T	G	G	G	G
CHS21_2B757728340	G/A	2B	757728340	A	G	A	G	A	A	G	G	A	A	R	G	A	G	G	G	G	G	G	G	G	G	G	A	G	G	G	G	G	A	A	G	G	A	G	A	G	R	G	G	G	G	A	A	A	A
CHS21_2B758329709	C/T	2B	758329709	C	C	C	C	C	C	C	C	C	C	C	T	C	C	C	T	C	C	C	C	C	C	C	C	T	T	T	C	T	C	C	C	C	C	C	C	C	C	T	C	C	T	C	C	C	C
CHS21_2B759571389	T/C	2B	759571389	T	T	T	T	T	N	T	T	T	T	T	N	T	T	T	T	T	T	T	C	T	C	T	C	T	T	T	T	T	T	T	T	T	C	C	T	T	T	T	T	C	T	C	T	T	N
CHS21_2B760797232	T/C	2B	760797232	T	T	T	T	T	T	T	T	T	T	T	T	T	T	T	C	T	T	T	T	T	T	T	T	C	Y	Y	T	N	T	T	T	T	T	T	T	T	T	N	T	T	N	T	T	T	T
CHS21_2B764524059	A/G	2B	764524059	A	A	G	G	G	G	A	A	G	G	G	A	G	A	A	A	A	A	A	G	A	A	A	A	A	A	A	A	A	G	A	A	A	A	G	G	A	A	A	A	A	A	A	G	A	A
CHS21_2B772934575	T/G	2B	772934575	G	G	T	T	T	T	G	G	T	T	T	G	T	G	N	T	G	N	T	N	N	G	G	G	T	G	G	G	G	T	T	G	G	G	T	T	G	N	G	G	G	G	G	N	T	T
CHS21_2B776187641	T/C	2B	776187641	T	T	T	T	T	T	T	T	T	T	T	T	T	T	T	T	T	T	T	C	T	T	T	T	C	T	N	T	N	T	T	T	T	N	T	T	T	T	N	T	N	N	T	T	T	T
CHS21_2B781214719	T/C	2B	781214719	T	T	T	T	T	T	T	T	T	T	T	T	T	T	T	T	T	T	T	T	T	T	T	T	T	T	T	T	T	T	T	T	T	T	T	T	T	T	T	T	T	T	T	T	T	T
CHS21_2B781215119	G/A	2B	781215119	G	G	A	G	G	G	G	G	A	G	G	A	G	G	G	G	G	G	G	G	G	G	G	G	A	G	A	G	A	G	G	G	G	A	A	A	G	A	A	G	A	A	A	G	G	G
CHS21_2B783917271	C/T	2B	783917271	C	C	C	C	C	C	C	C	C	C	C	C	C	Y	C	C	C	C	C	C	Y	C	C	C	C	C	C	C	C	C	C	Y	Y	C	C	C	Y	C	C	C	C	C	C	C	C	C
CHS21_2B783917583	T/G	2B	783917583	T	T	T	T	T	T	T	T	T	T	T	T	T	T	T	T	T	T	T	G	T	T	T	T	T	T	T	T	T	T	T	T	T	T	T	T	T	T	T	T	T	T	T	T	T	T
CHS21_2B787628074	T/C	2B	787628074	T	T	C	T	T	T	T	T	C	T	T	T	T	T	T	T	T	T	T	C	T	C	T	T	T	T	T	T	T	T	T	T	T	T	N	T	T	T	T	T	T	T	T	T	T	T
CHS21_2B788749859	A/G	2B	788749859	A	A	G	A	A	A	A	A	G	A	A	A	A	A	A	A	A	A	A	G	A	G	A	A	A	A	A	A	A	A	A	A	A	A	G	A	A	A	A	A	A	A	A	A	A	A
CHS21_2B788855434	A/G	2B	788855434	A	A	G	A	A	A	A	A	G	A	R	A	A	A	A	A	A	A	A	G	A	G	A	A	A	A	A	A	A	A	A	A	A	A	R	A	A	A	A	A	A	A	A	A	A	A
CHS21_2B790693680	C/T	2B	790693680	C	T	C	C	C	C	C	C	C	C	C	Y	C	T	C	C	C	C	C	C	T	C	C	T	T	T	T	T	T	C	C	Y	T	T	C	C	T	T	T	T	T	T	T	C	C	C
CHS21_2B790734564	C/T	2B	790734564	C	C	C	T	C	C	C	T	T	T	C	C	C	C	C	C	C	C	T	T	C	C	T	C	C	C	C	C	C	T	C	C	C	C	C	T	C	C	C	C	C	C	C	C	C	C
CHS21_2B791212156	A/G	2B	791212156	G	A	G	A	G	G	G	A	A	A	G	A	G	A	G	G	G	G	A	A	A	G	A	A	G	A	A	A	A	A	G	N	A	G	G	A	A	A	A	A	G	A	G	G	G	G
CHS21_2B791867169	T/G	2B	791867169	T	G	T	T	T	T	T	T	T	T	T	G	T	G	T	T	T	T	T	T	G	T	T	G	T	G	G	G	G	T	T	G	G	T	T	T	G	G	G	G	T	G	T	T	T	T
CHS21_2B795230522	G/C	2B	795230522	G	G	G	C	G	G	G	C	G	C	G	G	G	G	G	G	G	G	C	G	G	G	C	G	G	G	G	G	G	C	G	G	G	G	G	C	G	G	G	G	G	G	G	G	G	G
CHS21_2B795961172	G/C	2B	795961172	G	C	G	G	G	G	G	G	C	G	G	G	G	G	G	G	G	G	G	C	G	G	G	C	C	C	G	C	G	G	G	S	C	C	G	G	C	S	G	C	C	G	C	G	G	G
CHS21_2B796241997	G/A	2B	796241997	G	G	G	A	G	G	G	A	G	A	G	G	G	G	G	G	G	G	A	G	G	G	A	G	G	G	G	G	G	A	G	G	G	G	G	A	G	G	G	G	G	G	G	G	G	G
CHS21_2B799553430	T/C	2B	799553430	T	T	T	T	T	T	T	T	N	T	T	C	T	C	T	T	T	T	T	C	C	T	T	T	C	T	C	T	C	T	T	T	T	T	T	N	T	C	C	T	T	C	T	T	T	T
CHS21_2B799990025	A/G	2B	799990025	A	A	A	A	A	A	A	A	G	A	A	R	A	G	A	A	A	A	A	G	G	A	A	A	G	A	G	A	G	A	A	A	A	A	A	A	A	G	G	A	A	G	A	A	A	A
CHS21_2D013011991	A/G	2D	13011991	A	A	A	A	A	A	A	A	G	A	A	A	A	A	A	A	A	A	A	A	A	A	A	A	G	A	A	A	A	A	A	A	A	A	A	A	A	A	A	A	A	A	A	A	A	A
CHS21_2D014973742	A/G	2D	14973742	G	A	A	G	A	A	G	A	G	A	A	G	A	A	G	A	G	G	A	A	A	A	A	A	G	A	G	A	A	A	A	A	A	A	A	A	A	A	A	A	A	G	G	A	A	A
CHS21_2D015103685	A/G	2D	15103685	G	A	A	G	A	A	G	A	G	A	A	G	A	A	G	A	G	G	A	A	A	A	A	A	A	A	G	A	A	A	A	A	A	A	A	A	A	A	A	A	A	G	G	A	A	A
CHS21_2D015804749	C/T	2D	15804749	C	C	C	C	C	C	C	C	N	C	C	Y	C	C	C	C	C	C	C	C	C	C	C	C	C	C	T	C	C	C	C	C	C	C	C	C	C	C	C	C	C	T	T	C	C	C
CHS21_2D015804931	C/G	2D	15804931	C	G	C	C	C	C	C	C	C	C	C	C	C	C	C	C	C	C	C	C	C	G	C	C	G	G	C	G	G	C	C	S	G	C	C	C	G	G	G	G	C	C	C	G	C	C
CHS21_2D016383736	C/T	2D	16383736	T	C	C	C	C	N	C	C	C	C	C	Y	C	Y	C	Y	C	C	C	C	C	T	C	C	T	C	T	C	C	C	T	C	C	C	C	C	C	C	C	C	C	T	C	C	C	C
CHS21_2D016385055	G/A	2D	16385055	G	G	A	A	A	A	A	A	A	A	A	G	A	A	A	A	A	A	A	A	A	G	A	A	G	G	G	G	G	A	G	R	G	A	R	A	G	G	G	G	A	G	A	G	A	A
CHS21_2D016868536	A/C	2D	16868536	A	C	A	A	A	A	A	A	A	A	A	A	A	A	A	A	A	A	A	A	A	A	A	A	C	C	A	C	C	A	C	M	C	A	A	A	C	C	C	C	A	A	A	C	A	A
CHS21_2D017379194	T/C	2D	17379194	T	C	T	T	T	T	T	T	T	T	T	T	T	T	T	T	T	T	T	T	T	T	T	T	T	C	T	C	C	T	T	Y	C	T	N	T	C	C	C	C	T	T	T	C	T	T
CHS21_2D017935053	G/A	2D	17935053	G	A	G	G	G	G	G	G	G	G	G	A	G	G	G	G	G	G	G	G	G	G	G	G	G	A	A	A	A	G	G	R	A	G	G	G	A	A	A	A	G	A	G	A	G	G
CHS21_2D018642407	C/A	2D	18642407	C	M	C	C	C	C	C	C	C	C	C	A	C	C	C	C	C	C	C	C	C	C	C	C	C	A	A	A	A	C	C	A	M	C	C	C	A	A	A	A	C	A	C	A	C	C
CHS21_2D018690040	C/T	2D	18690040	C	T	C	C	C	C	C	C	C	C	C	T	C	C	C	C	C	C	C	C	C	C	C	C	C	T	T	T	T	C	C	T	T	C	C	C	T	T	T	T	C	T	C	T	C	C
CHS21_2D020262855	A/G	2D	20262855	A	A	A	G	A	A	G	A	G	A	A	G	A	A	G	A	G	G	A	A	A	A	A	A	G	A	G	A	A	A	G	A	A	A	A	A	A	R	A	G	A	G	A	A	A	A
CHS21_2D020404282	C/G	2D	20404282	C	C	C	G	C	C	G	C	G	C	C	C	C	C	G	C	G	G	C	C	C	C	C	C	G	C	C	C	C	C	G	C	C	C	C	C	C	C	C	C	C	C	C	C	C	C
CHS21_2D020405677	T/C	2D	20405677	T	T	T	T	T	T	T	T	T	T	T	T	T	T	T	T	T	T	T	T	T	T	T	T	T	T	T	T	T	T	C	T	T	T	T	T	T	T	T	T	T	T	T	T	T	T
CHS21_2D020409153	T/C	2D	20409153	T	T	T	C	T	T	C	T	C	T	T	T	T	T	C	T	C	C	T	T	T	T	T	T	C	T	T	T	T	T	C	T	T	T	T	T	T	T	T	T	T	T	T	T	T	T
CHS21_2D020409277	C/A	2D	20409277	C	C	C	C	C	C	C	C	C	C	C	C	C	C	C	C	C	C	C	C	C	C	C	C	C	C	C	C	C	C	A	C	C	C	C	C	C	C	C	C	C	C	C	C	C	C
CHS21_2D020414940	C/G	2D	20414940	C	C	C	C	C	N	C	C	N	C	C	C	C	N	C	C	C	C	C	C	C	C	C	C	C	C	C	C	C	C	G	C	C	C	N	C	C	S	C	C	C	C	C	C	C	C
CHS21_2D020415142	A/G	2D	20415142	A	A	A	G	A	A	G	A	N	A	A	A	A	A	G	A	G	G	A	A	A	A	A	A	G	A	A	A	A	A	G	A	A	A	N	A	A	R	A	A	A	A	A	A	A	A
CHS21_2D020415423	A/G	2D	20415423	A	A	A	A	A	N	A	A	A	A	A	A	A	A	A	A	A	A	A	A	A	A	A	A	A	A	A	A	A	A	G	A	A	A	A	A	A	R	A	A	A	A	A	A	A	A
CHS21_2D021297475	A/G	2D	21297475	A	A	A	G	A	A	G	A	G	A	A	A	A	A	G	A	G	G	A	A	A	A	A	A	G	A	A	A	A	A	G	A	A	A	A	A	A	A	A	A	A	A	A	A	A	A
CHS21_2D021618459	A/C	2D	21618459	A	A	A	A	A	A	A	A	A	A	A	A	A	A	A	A	A	A	A	A	A	A	A	A	A	A	A	A	A	A	C	A	A	A	A	A	A	A	A	A	A	A	A	A	A	A
CHS21_2D021784406	G/A	2D	21784406	G	G	G	G	G	G	G	N	G	G	G	N	G	G	G	G	G	G	G	G	G	G	G	G	G	G	A	G	G	G	A	G	G	G	G	G	G	G	G	A	G	A	G	G	G	G
CHS21_2D023070959	T/G	2D	23070959	T	T	T	T	T	T	T	T	T	T	T	N	T	T	T	T	T	T	T	T	T	T	T	T	T	T	G	T	T	T	G	T	T	T	T	T	T	K	T	G	T	G	T	T	T	T
CHS21_2D023430378	T/C	2D	23430378	T	T	T	T	T	T	T	T	T	T	T	Y	T	T	T	T	T	T	T	T	T	T	T	T	T	T	C	T	T	T	C	T	T	T	T	T	T	T	T	C	T	C	T	T	T	T
CHS21_2D023783608	A/T	2D	23783608	A	A	A	A	A	A	A	A	A	A	A	A	A	A	A	A	A	A	A	A	A	A	A	A	A	A	A	A	A	A	T	A	A	A	A	A	A	A	A	A	A	A	A	A	A	A
CHS21_2D025017065	C/G	2D	25017065	C	C	C	C	C	C	C	C	C	C	C	C	C	C	C	C	C	C	C	C	C	C	C	C	C	C	C	C	C	C	C	C	C	C	C	C	C	C	C	C	C	C	C	C	C	C
CHS21_2D026817438	C/T	2D	26817438	C	C	C	C	C	C	C	C	C	C	C	C	C	C	C	C	C	C	C	C	C	C	C	C	C	C	C	C	C	C	C	C	C	C	C	C	C	C	C	C	C	C	C	C	C	C
CHS21_2D028294547	G/A	2D	28294547	G	G	G	G	G	G	G	G	G	G	G	G	G	G	G	G	G	G	G	G	G	G	G	G	G	G	G	G	G	G	G	G	G	G	G	G	G	G	G	G	G	G	G	G	G	G
CHS21_2D036798504	G/T	2D	36798504	T	G	G	G	G	G	G	G	T	T	G	G	G	T	G	G	G	G	G	G	T	G	G	G	G	G	G	G	G	G	G	G	G	G	G	T	G	K	G	G	G	G	G	G	G	G
CHS21_2D062221789	T/A	2D	62221789	A	A	T	T	T	T	T	T	T	A	T	T	T	A	T	T	T	T	T	A	A	A	T	T	A	A	T	A	T	T	T	W	A	A	T	A	T	W	T	T	A	T	A	A	T	T
CHS21_2D063714427	T/C	2D	63714427	T	C	T	T	T	T	T	T	T	C	T	T	T	C	T	T	T	T	T	C	C	C	T	T	C	C	T	C	T	T	T	Y	C	C	T	C	T	C	T	T	C	T	C	C	T	C
CHS21_2D063723788	A/G	2D	63723788	A	G	A	A	A	A	A	A	A	G	A	A	A	G	A	A	A	A	A	G	G	G	A	A	G	G	A	G	A	A	A	R	G	G	A	G	A	G	A	A	G	A	G	G	A	G
CHS21_2D064237023	T/C	2D	64237023	T	C	T	T	T	T	T	T	T	C	T	T	T	C	T	T	T	T	T	C	C	C	T	T	C	C	T	C	T	T	T	Y	C	C	T	C	T	C	T	T	C	T	C	C	T	T
CHS21_2D064763853	T/C	2D	64763853	C	C	T	T	C	T	T	T	C	C	C	T	C	C	T	T	T	T	T	C	C	C	T	T	C	C	T	C	T	T	T	Y	C	C	T	C	T	Y	T	C	C	T	C	C	C	C
CHS21_2D065035933	T/C	2D	65035933	T	T	T	T	T	T	T	T	T	T	T	T	T	T	T	T	T	T	T	T	T	T	T	T	T	T	T	T	T	T	T	T	T	T	T	T	T	T	T	T	T	T	T	T	T	C
CHS21_2D065073060	T/C	2D	65073060	T	T	T	T	T	T	T	T	T	T	N	T	T	T	T	T	T	T	T	T	T	T	T	T	T	T	T	T	T	T	T	T	T	T	T	T	T	T	T	T	T	T	T	T	T	C
CHS21_2D065089896	C/T	2D	65089896	N	C	C	C	C	C	C	C	C	C	C	C	C	C	C	C	C	C	C	C	C	C	C	C	C	C	C	C	C	C	C	C	C	C	C	C	C	C	C	C	C	C	C	C	C	T
CHS21_2D065436167	C/G	2D	65436167	C	C	C	C	C	C	C	C	C	C	C	C	C	C	C	C	C	C	C	C	C	C	C	C	C	C	C	C	C	C	C	C	C	C	C	C	C	C	C	C	C	C	C	C	C	G
CHS21_2D066527278	A/G	2D	66527278	A	G	A	A	A	A	A	A	A	G	A	A	A	G	A	A	A	A	A	G	G	A	A	G	A	G	A	G	A	A	A	R	G	G	A	G	A	G	A	A	G	A	G	G	A	G
CHS21_2D069325910	C/T	2D	69325910	C	C	C	C	C	C	C	C	C	C	C	C	C	C	C	C	C	C	C	C	C	C	C	C	C	C	C	C	C	C	C	C	C	C	C	C	C	C	C	C	C	C	C	C	C	C
CHS21_2D069940415	C/T	2D	69940415	C	C	C	C	C	C	C	C	C	C	C	C	C	C	C	C	C	C	C	C	C	C	C	C	C	C	C	C	C	C	C	C	C	C	C	C	C	C	C	C	C	C	C	C	C	C
CHS21_2D079524639	A/T	2D	79524639	A	A	A	A	A	A	A	A	A	A	A	A	A	A	A	A	A	A	A	A	A	A	A	A	A	A	A	A	A	A	A	A	A	A	A	A	A	A	A	A	A	A	A	A	A	A
[truncated: 1,828 more rows]
[truncated: 178 more columns]

## Sheet: Supplementary Table 6
Supplementary Table 6 Genotypic data of GP503 used in this study for 141 validation wheat panel genotyped from the 4K GBS data and filtered for missing data and MAF (total 2,600 SNPs )
[truncated: 2,601 more rows]
[truncated: 95 more columns]

[truncated: 15 more sheets: Supplementary Table 7, Supplementary Table 8, Supplementary Table 9, Supplementary Table 10, Supplementary Table 11, Supplementary Table 12, Supplementary Table 13, Supplementary Table 14, Supplementary Table 15, Supplementary Table 16 , Supplementary Table 17, Supplementary Table 18, Supplementary Table 19, Supplementary Table 20, Supplementary Table 21]
